# Supplementary material for: HBCR_DMR: A Hybrid Method Based on Beta-Binomial Bayesian Hierarchical Model and Combination of Ranking Method to Detect Differential Methylation Regions in Bisulfite Sequencing Data
Source: J Pers Med. 2024 Mar 29;14(4):361. doi: 10.3390/jpm14040361 (PMC11051304; doi:10.3390/jpm14040361)
Supplement: Supplementary file 1 [file jpm-14-00361-s001.zip]

Archive with 5 entries (5 files):
- S1.pdf
- S2.xlsx
- S3.xlsx
- S4.xlsx
- S5.pdf
