# Supplementary material for: HBCR_DMR: A Hybrid Method Based on Beta-Binomial Bayesian Hierarchical Model and Combination of Ranking Method to Detect Differential Methylation Regions in Bisulfite Sequencing Data
Source: J Pers Med. 2024 Mar 29;14(4):361. doi: 10.3390/jpm14040361 (PMC11051304; doi:10.3390/jpm14040361)
Supplement: Supplementary file 1 [file jpm-14-00361-s001.zip › S2.xlsx]

## Sheet: Hyper
Chr	Strand	RStart	REnd	Pvalue	FDR	length	Number of CpGs	Fold difference	Fisher ratio	Methylation fold change	Absolute methylation difference	Name	GeneSymbol	InsideGene	Dist2Gene	Dist2TSS	TSSName	Promoter	Overlap	CPG_Island	Overlap	Enhancer	Overlap	Exon	Overlap	Intron	Overlap	Intergenic	Overlap	NShore	Overlap	NShelf	Overlap	SShore	Overlap	SShelf	Overlap
1	OB	856765	857030	0.149099	0.169255	266	12	1.875	0.0216508	1.17524	0.0534243	uc010nxy.1	LOC100130417	0	1948	4090	SAMD11	1	0.199248	0	0	0	0	0	0	1	1	1	1	1	0.229323	1	0.770677	1	0.785714	1	0.214286
1	OB	870792	871216	0.0505661	0.0628743	425	27	1.48842	0.0905715	1.27971	0.0547508	uc031pkq.1	NOC2L	0	8366	8366	NOC2L	0	0	1	1	0	0	0	0	1	0.847059	1	0.847059	0	0	0	0	0	0	0	0
1	OB	905598	905829	0.0831257	0.10011	232	9	0.972527	0.0579068	1.2614	0.106173	uc001acg.2	C1orf170	0	4749	3722	PLEKHN1	0	0	0	0	0	0	0	0	1	0.25431	1	0.25431	1	1	0	0	0	0	1	1
1	OB	975563	975768	4.77683e-11	2.12188e-10	206	16	1.46362	1.22858	6.12457	0.182821	uc021oen.1	RNF223	0	31357	20061	AGRN	0	0	1	1	0	0	0	0	1	1	1	1	0	0	0	0	0	0	0	0
1	OB	986444	986672	0.000238327	0.000437408	229	14	0.806922	0.112514	1.19843	0.125546	uc021oen.1	RNF223	0	20453	20453	RNF223	0	0	0	0	0	0	0	0	1	1	1	0.825328	0	0	1	1	0	0	1	1
1	OB	1065829	1066138	0.0341806	0.0438341	310	19	0.607457	0.138363	1.22562	0.0888627	uc001acu.2	C1orf159	0	14093	6258	LINC01342	0	0	0	0	0	0	0	0	1	1	1	1	0	0	0	0	0	0	0	0
1	OB	1142069	1142313	0.0151971	0.0210766	245	15	1.34253	0.102504	1.64516	0.0461814	uc001adb.3	TNFRSF18	0.0857143	0	3182	TNFRSF18	1	1	1	0.334694	0	0	1	0.0857143	1	1	1	0.918367	0	0	1	1	1	0.665306	0	0
1	OB	1173259	1173526	6.89595e-05	0.000135055	268	13	0.661938	0.206707	1.67487	0.0666279	uc001adl.2	FAM132A	0	4299	4299	C1QTNF12	0	0	0	0	0	0	0	0	1	1	1	1	1	1	0	0	0	0	0	0
1	OB	1221450	1221728	0.000116306	0.000222105	279	25	1.07106	0.154227	1.2538	0.113276	uc001ady.2	ACAP3	0	6035	5635	SCNN1D	0	0	0	0	0	0	0	0	1	0.25448	1	0.25448	0	0	0	0	0	0	0	0
1	OB	1222785	1223002	0.397939	0.420831	218	17	1.135	0.0655609	1.09937	0.0690791	uc001ady.2	ACAP3	0	4761	4761	ACAP3	0	0	0	0	0	0	0	0	1	0.472477	1	0.472477	0	0	0	0	0	0	0	0
1	OB	1244929	1245426	0.000790674	0.00133522	498	28	2.26039	0.0681753	1.25254	0.0832755	uc001aec.1	ACAP3	0.12249	0	970	PUSL1	1	0.684739	1	0.516064	0	0	1	0.12249	1	0.393574	1	0.371486	0	0	1	1	1	0.483936	0	0
1	OB	1265807	1266062	0.00116756	0.00192915	256	9	1.06188	0.22426	1.26953	0.12199	uc002quu.3	DVL1	0	4595	663	TAS1R3	0	0	0	0	0	0	0	0	0	0	1	1	1	1	0	0	1	1	1	1
1	OB	1268717	1268964	4.81729e-06	1.07382e-05	248	18	1.55315	0.238469	1.2969	0.14777	uc002quu.3	DVL1	0	1693	1693	DVL1	0	0	1	1	0	0	0	0	0	0	1	0.512097	0	0	1	1	1	1	1	1
1	OB	1534700	1534916	0.000145011	0.000272674	217	27	1.55537	0.107819	1.43611	0.0722617	uc021oes.1	C1orf233	1	0	0	LOC105378586	0	0	1	1	0	0	1	1	1	1	0	0	0	0	0	0	0	0	0	0
1	OB	1535904	1536195	0.0312301	0.0405294	292	24	2.57783	0.0478888	1.28115	0.0652314	uc021oes.1	C1orf233	0	428	1092	LOC105378586	1	1	1	0.797945	0	0	0	0	1	1	1	0.376712	0	0	0	0	1	0.202055	0	0
1	OB	1689053	1689453	0.00877982	0.0126636	401	14	1.00326	0.13735	1.15915	0.105771	uc010nyv.2	NADK	1	0	6383	NADK	0	0	0	0	0	0	0	0	1	1	1	1	0	0	1	1	0	0	1	1
1	OB	1689771	1689991	0.00237202	0.00370931	221	14	0.578728	0.111509	1.12032	0.0790007	uc010nyv.2	NADK	1	0	7101	NADK	1	0.497738	0	0	0	0	1	0.855204	1	1	1	0.149321	1	1	0	0	0	0	1	0.909502
1	OB	1949902	1950228	0.00284469	0.00433779	327	12	0.927318	0.0935933	1.43133	0.0735553	uc001aio.1	AK054708	0	2933	539	GABRD	0	0	0	0	0	0	0	0	0	0	1	1	1	1	0	0	0	0	0	0
1	OB	2003199	2003711	0.0288071	0.0378943	513	20	0.566271	0.0516607	1.14152	0.0652473	uc001aio.1	AK054708	0	56230	1189	PRKCZ	0	0	0	0	0	0	0	0	1	1	1	1	1	1	0	0	0	0	0	0
1	OB	2003812	2004117	0.169891	0.19144	306	11	1.01523	0.126614	1.39341	0.0959607	uc001aio.1	AK054708	0	56843	783	PRKCZ	0	0	0	0	0	0	0	0	1	1	1	1	1	1	0	0	0	0	0	0
1	OB	2121350	2121734	0.00985879	0.0140545	385	29	0.818502	0.0920862	1.48048	0.0824316	uc001aiv.2	C1orf86	1	0	363	FAAP20	0	0	1	1	0	0	0	0	1	1	0	0	0	0	0	0	0	0	0	0
1	OB	2160925	2161254	0.000648593	0.00111058	330	25	1.48208	0.0397517	1.38123	0.0252561	uc001aix.2	C1orf86	0	21753	792	SKI	0	0	1	0.754545	0	0	0	0	1	0.245455	1	0.245455	0	0	0	0	1	0.245455	0	0
1	OB	2273585	2274009	0.522705	0.541247	425	26	1.14128	0.0148232	1.07813	0.0446622	uc001ajb.1	MORN1	1	0	7843	LOC100129534	0	0	0	0	0	0	0	0	1	1	1	1	0	0	1	1	0	0	0	0
1	OB	2319485	2319827	0.000191613	0.000355935	343	20	0.960267	0.0501891	1.08231	0.0652829	uc001ajb.1	MORN1	1	0	3386	RER1	0	0	0	0	0	0	1	0.291545	1	0.562682	1	0.562682	0	0	1	1	0	0	1	1
1	OB	2486274	2486805	0.0942447	0.111745	532	13	2.29762	0.0310643	1.2563	0.0705277	uc021oev.1	LOC100133445	1	0	998	TNFRSF14	1	0.0206767	0	0	0	0	1	1	0	0	0	0	0	0	0	0	0	0	0	0
1	OB	2705734	2706048	0.587962	0.605749	315	19	1.23981	0.0273189	1.13663	0.0438242	uc021oey.1	TTC34	1	0	132928	TTC34	1	0.0571429	1	0.0761905	0	0	0	0	1	1	1	1	1	0.92381	0	0	0	0	0	0
1	OB	2978820	2979394	0.0352652	0.0448497	575	32	0.545642	0.0512702	1.1312	0.0544363	uc001aka.3	FLJ42875	1	0	1241	LINC00982	0	0	1	0.208696	0	0	1	0.942609	1	0.0591304	1	0.0591304	1	0.791304	0	0	0	0	0	0
1	OB	2980484	2980895	2.41906e-13	1.4682e-12	412	32	0.223001	0.444885	1.65499	0.179481	uc010nzg.1	FLJ42875	0.633495	0	0	LINC00982	0	0	1	0.667476	0	0	1	0.563107	1	0.0728155	1	0.368932	0	0	1	1	1	0.332524	0	0
1	OB	2984355	2984601	5.31022e-09	1.76177e-08	247	23	0.913209	0.303992	2.17138	0.123386	uc010nzg.1	FLJ42875	0	66	1140	PRDM16	1	1	1	1	0	0	0	0	0	0	1	1	0	0	0	0	0	0	1	1
1	OB	3164122	3164485	0.0999308	0.117803	364	39	0.951793	0.117538	1.27949	0.080448	uc010nzg.1	FLJ42875	0	179833	119584	MIR4251	0	0	1	1	0	0	0	0	1	1	1	1	0	0	0	0	0	0	0	0
1	OB	3382622	3382856	0.122801	0.141232	235	13	0.892534	0.145048	1.14729	0.0914976	uc001akk.3	MEGF6	0	21649	11476	ARHGEF16	0	0	0	0	0	0	0	0	0	0	1	0.425532	0	0	0	0	0	0	0	0
1	OB	3507016	3507223	0.00820643	0.0118645	208	15	0.987065	0.163296	1.24162	0.0961944	uc001akl.3	MEGF6	1	0	29757	MIR551A	0	0	0	0	0	0	0	0	1	1	1	1	0	0	0	0	0	0	0	0
1	OB	3514864	3515102	0.66444	0.679969	239	20	1.06624	0.0444993	1.25653	0.0387598	uc001akl.3	MEGF6	1	0	26453	TPRG1L	0	0	0	0	0	0	0	0	1	1	1	1	0	0	0	0	0	0	1	1
1	OB	3567674	3568107	0.0318667	0.0412116	434	42	0.94208	0.0503406	1.19184	0.0588445	uc001ako.3	WRAP73	0	1003	1021	TP73	1	1	1	1	0	0	0	0	0	0	1	1	0	0	0	0	0	0	0	0
1	OB	3604965	3605173	0.270126	0.294639	209	11	0.937986	0.0243404	1.14797	0.0484411	uc001ako.3	WRAP73	0	38294	2062	TP73	0	0	0	0	0	0	0	0	1	1	1	1	1	0.373206	1	0.626794	0	0	0	0
1	OB	3663128	3663399	0.0851062	0.102094	272	26	0.44898	0.108566	1.17493	0.0732302	uc001akt.4	TP73-AS1	0.764706	0	5565	CCDC27	1	0.970588	1	1	0	0	1	1	0	0	0	0	0	0	0	0	0	0	0	0
1	OB	3701671	3701908	0.0299514	0.0391476	238	12	1.30138	0.0223211	1.07179	0.0500751	uc001akx.1	LRRC47	1	0	4888	LRRC47	0	0	0	0	0	0	1	0.407563	0	0	1	0.596639	1	0.995798	1	0.00420168	0	0	0	0
1	OB	4715404	4715629	2.01456e-16	2.09309e-15	226	27	0.993119	1.3542	2.80286	0.207282	uc001alf.3	C1orf174	0	898547	300	AJAP1	0	0	1	1	0	0	0	0	1	0.513274	1	0.513274	0	0	0	0	0	0	0	0
1	OB	4716421	4716688	5.74402e-09	1.88293e-08	268	22	1.09812	0.501913	3.93439	0.146327	uc001alf.3	C1orf174	0	899564	1317	AJAP1	0	0	1	0.503731	0	0	0	0	1	1	1	1	0	0	0	0	1	0.496269	0	0
1	OB	4770768	4771202	0.0658248	0.0808629	435	19	0.461726	0.10068	1.4832	0.0812239	uc001alp.1	AK125078	0	850566	55664	AJAP1	0	0	0	0	0	0	0	0	1	1	1	1	1	1	0	0	0	0	0	0
1	OB	6051308	6051575	0.023734	0.0317663	268	15	1.4785	0.0214083	1.45122	0.0348243	uc001alq.2	NPHP4	1	0	782	KCNAB2	0	0	0	0	0	0	0	0	0	0	1	1	1	1	0	0	0	0	0	0
1	OB	6093838	6094338	0.10607	0.12385	501	12	0.802132	0.0187079	1.08616	0.0490878	uc001alq.2	NPHP4	0	41305	9	KCNAB2	0	0	0	0	0	0	0	0	0	0	1	1	0	0	0	0	0	0	0	0
1	OB	6208643	6208880	0.398176	0.420831	238	19	0.964989	0.0412207	1.44218	0.0360831	uc001amb.2	CHD5	1	0	36199	RPL22	0	0	1	0.693277	0	0	0	0	1	1	1	1	1	0.306723	0	0	0	0	0	0
1	OB	6301706	6301997	0.00214919	0.0033955	292	22	1.05665	0.0695915	1.37109	0.0717478	uc001amp.2	GPR153	0	5408	2254	HES3	0	0	1	1	0	0	0	0	0	0	1	1	0	0	1	1	0	0	0	0
1	OB	6304200	6304448	0.366128	0.390325	249	14	1.11105	0.0116625	1.12322	0.0276327	uc001amp.2	GPR153	0	2957	0	HES3	0	0	0	0	0	0	0	0	0	0	1	0.441767	1	1	0	0	1	1	0	0
1	OB	7449923	7450166	0.00273404	0.00418991	244	10	1.19002	0.0525511	1.16497	0.0722406	uc001aoq.3	UTS2	0	452976	1681	LOC102725193	0	0	0	0	0	0	0	0	0	0	1	1	0	0	0	0	0	0	0	0
1	OB	7763456	7763683	0.0327632	0.0421929	228	9	1.43934	0.103966	1.49918	0.0972285	uc001aoq.3	UTS2	0	139459	1181	CAMTA1	0	0	0	0	0	0	0	0	1	1	1	1	1	1	0	0	0	0	0	0
1	OB	8658478	8658681	0.208647	0.232355	204	6	1.16762	0.0364735	1.12277	0.0615907	uc001aph.1	RERE	1	0	103619	SNORD128	0	0	0	0	0	0	0	0	1	1	1	1	0	0	0	0	0	0	0	0
1	OB	9130528	9130739	0.0475276	0.059458	212	5	0.969132	0.0173684	1.11787	0.0534903	uc021ofv.1	SLC2A5	1	0	29102	SLC2A5	1	1	0	0	0	0	0	0	0	0	1	1	1	1	0	0	0	0	0	0
1	OB	9258567	9258882	1.12571e-07	3.20958e-07	316	27	1.15884	0.0850302	1.49123	0.0978579	uc009vmq.3	mir-34	0	16116	16305	LINC01759	0	0	1	1	0	0	0	0	0	0	1	1	0	0	0	0	0	0	0	0
1	OB	9711391	9711633	0.00181962	0.00292764	243	10	2.21521	0.153625	1.89847	0.106462	uc001aqc.4	C1orf200	0	1034	155	PIK3CD	0	0	0	0	0	0	0	0	0	0	1	1	1	1	0	0	0	0	0	0
1	OB	9712688	9713285	2.23671e-13	1.37111e-12	598	31	0.215083	0.339885	2.06141	0.129607	uc001aqc.4	C1orf200	1	0	21	PIK3CD-AS1	0	0	1	0.525084	0	0	1	1	1	1	0	0	0	0	0	0	1	0.474916	0	0
1	OB	9748097	9748394	0.00161873	0.00261815	298	17	0.8547	0.174888	1.52896	0.0361481	uc021oga.1	BC038541	0	470	1208	PIK3CD	0	0	0	0	0	0	0	0	1	1	1	1	1	1	0	0	0	0	0	0
1	OB	10238462	10238948	0.0546711	0.0675673	487	18	0.198373	0.0627574	1.09197	0.0736477	uc010oah.2	LZIC	0	235035	31815	KIF1B	0	0	0	0	0	0	0	0	1	0.492813	1	0.492813	0	0	0	0	0	0	0	0
1	OB	11127805	11128052	0.141602	0.161342	248	9	0.696977	0.068858	1.08123	0.0672047	uc001asa.3	EXOSC10	1	0	1136	EXOSC10	0	0	0	0	0	0	0	0	0	0	1	1	0	0	0	0	0	0	0	0
1	OB	11128932	11129165	0.000261254	0.000473813	234	5	1.19081	0.43048	1.27447	0.174795	uc001asa.3	EXOSC10	1	0	2263	EXOSC10	0	0	0	0	0	0	0	0	0	0	1	1	0	0	0	0	0	0	0	0
1	OB	11132605	11132867	0.110215	0.128445	263	7	1.0501	0.0820472	1.28471	0.095987	uc001asa.3	EXOSC10	1	0	5936	EXOSC10	0	0	0	0	0	0	0	0	0	0	1	1	0	0	0	0	0	0	0	0
1	OB	11863361	11863628	0.00262144	0.00403754	268	12	1.86115	0.214065	2.08517	0.0502807	uc001atb.1	MTHFR	0.298507	0	2524	CLCN6	0	0	0	0	0	0	1	0.626866	1	1	1	0.0820896	1	0.623134	1	0.376866	0	0	0	0
1	OB	11919011	11919239	0.122748	0.141232	229	17	2.02234	0.10206	1.51612	0.0678791	uc001atj.3	NPPB	0	19	1491	NPPB	1	1	1	0.545852	0	0	0	0	1	1	1	1	1	0.454148	0	0	0	0	0	0
1	OB	12123240	12123526	8.67469e-10	3.24243e-09	287	20	1.46908	0.531202	2.36613	0.130261	uc001atk.3	KIAA2013	0	136755	0	TNFRSF8	0	0	1	0.135889	0	0	0	0	0	0	1	0.675958	1	0.864111	0	0	0	0	0	0
1	OB	13839026	13839293	0.0176046	0.0243054	268	10	0.959679	0.0583179	1.33135	0.0550559	uc001avb.3	LRRC38	1	0	37582	LRRC38	0	0	0	0	0	0	0	0	0	0	1	1	1	1	0	0	0	0	0	0
1	OB	13839519	13839942	3.43955e-09	1.15849e-08	424	40	0.662349	0.255915	1.5254	0.109112	uc001avb.3	LRRC38	1	0	38075	LRRC38	0	0	1	1	0	0	1	1	0	0	0	0	0	0	0	0	0	0	0	0
1	OB	13840357	13840613	1.50032e-06	3.67878e-06	257	28	1.05501	0.354376	5.96444	0.119201	uc001avb.3	LRRC38	0	115	38913	LRRC38	1	1	1	1	0	0	0	0	0	0	1	1	0	0	0	0	0	0	0	0
1	OB	13910072	13910699	1.8571e-08	5.66369e-08	628	40	1.2231	0.316339	1.72745	0.111361	uc001avb.3	LRRC38	0	69830	0	PDPN	0	0	1	0.896497	0	0	0	0	0	0	1	0.286624	1	0.103503	0	0	1	1	0	0
1	OB	13910863	13911094	0.0833649	0.100201	232	13	0.38013	0.0567164	1.23429	0.0623428	uc001avb.3	LRRC38	0	70621	612	PDPN	0	0	1	0.0258621	0	0	0	0	0	0	1	1	0	0	0	0	1	1	0	0
1	OB	14219998	14220325	0.000101301	0.000195275	328	14	2.93231	0.236287	1.69948	0.143148	uc001avb.3	LRRC38	0	379756	144123	PRDM2	0	0	0	0	0	0	0	0	0	0	1	1	0	0	0	0	1	1	0	0
1	OB	14924536	14924871	0.0735064	0.0897598	336	16	0.699765	0.13891	1.57496	0.0531589	uc001avv.4	TMEM51-AS1	0	513439	341	KAZN	0	0	1	0.779762	0	0	0	0	0	0	1	1	1	0.220238	0	0	0	0	0	0
1	OB	14925715	14925940	4.25082e-11	1.90201e-10	226	18	1.11522	1.13439	7.83145	0.231447	uc001avv.4	TMEM51-AS1	0	512370	503	KAZN	0	0	1	1	0	0	0	0	1	0.982301	1	0.982301	0	0	0	0	0	0	0	0
1	OB	15519523	15519747	2.73143e-06	6.4898e-06	225	10	0.892997	0.104818	1.1711	0.114019	uc001avv.4	TMEM51-AS1	0	40563	24554	C1orf195	0	0	0	0	0	0	0	0	1	0.902222	1	1	0	0	0	0	0	0	0	0
1	OB	15885725	15885932	0.17567	0.197227	208	5	1.1781	0.276227	1.28234	0.122363	uc001awv.2	AGMAT	0	12261	12261	AGMAT	0	0	0	0	0	0	0	0	0	0	1	1	0	0	0	0	0	0	0	0
1	OB	16029655	16029859	0.240658	0.265807	205	8	0.83684	0.00810881	1.05901	0.0285767	uc009vol.1	UQCRHL	0	103797	18858	PLEKHM2	0	0	0	0	0	0	0	0	0	0	1	1	0	0	0	0	0	0	0	0
1	OB	16063152	16063379	0.000193735	0.00035879	228	14	0.819273	0.241349	1.26785	0.128694	uc009vol.1	UQCRHL	0	70277	344	SLC25A34	0	0	0	0	0	0	0	0	0	0	1	0.0964912	0	0	0	0	0	0	0	0
1	OB	16352969	16353210	0.12279	0.141232	242	11	1.05725	0.0963165	1.36027	0.0942438	uc001axs.2	HSPB7	0	6880	4484	CLCNKA	0	0	0	0	0	0	0	0	1	0.347107	1	0.347107	0	0	0	0	0	0	0	0
1	OB	16556088	16556290	0.0384892	0.0487477	203	7	1.10235	0.052806	1.12757	0.0780789	uc001ayd.3	RSG1	0	1891	1891	RSG1	0	0	0	0	0	0	0	0	0	0	1	1	0	0	0	0	0	0	1	1
1	OB	16861449	16861758	3.23528e-15	2.6443e-14	310	24	0.751902	0.944143	2.63397	0.225481	uc021ogr.1	BC036435	1	0	1064	LINC01783	0	0	1	1	0	0	1	1	0	0	0	0	0	0	0	0	0	0	0	0
1	OB	17012514	17012828	0.000736496	0.00124716	315	30	1.05524	0.176016	1.31753	0.103677	uc001azn.1	ESPNP	0	4884	4765	MIR3675	0	0	0	0	0	0	0	0	0	0	1	1	0	0	0	0	0	0	0	0
1	OB	17019215	17019466	1.71983e-19	2.57135e-18	252	30	1.09695	1.71216	4.12687	0.267181	uc001azn.1	ESPNP	1	0	1503	ESPNP	0	0	1	1	0	0	0	0	0	0	1	1	0	0	1	1	0	0	0	0
1	OB	17020208	17020570	1.27672e-24	3.01011e-23	363	38	0.952764	1.97857	7.80262	0.27176	uc001azn.1	ESPNP	1	0	2496	ESPNP	0	0	1	1	0	0	0	0	0	0	1	1	0	0	1	1	0	0	0	0
1	OB	17020682	17020959	9.41234e-09	3.02082e-08	278	25	0.879402	0.439433	1.75525	0.182448	uc001azn.1	ESPNP	1	0	2970	ESPNP	0	0	1	1	0	0	0	0	0	0	1	1	0	0	1	1	0	0	0	0
1	OB	17092228	17092443	0.83296	0.840852	216	11	0.856823	0.024671	1.098	0.0555726	uc010ock.3	MST1L	0	1253	8673	LOC102724562	1	1	0	0	0	0	0	0	0	0	1	1	0	0	0	0	0	0	0	0
1	OB	17199166	17199475	6.96689e-05	0.00013601	310	25	1.07439	0.144838	1.29079	0.0895841	uc021ohc.1	MIR3675	0	13650	1727	LOC440570	0	0	1	1	0	0	0	0	0	0	0	0	0	0	0	0	1	1	0	0
1	OB	17674377	17674631	0.0210101	0.0286205	255	14	1.01576	0.0762941	1.15495	0.0917887	uc001bal.3	RCC2	0	58619	24059	PADI6	0	0	0	0	0	0	0	0	1	0.34902	1	0.231373	0	0	0	0	0	0	0	0
1	OB	18435229	18435428	0.0292873	0.0384435	200	9	1.04636	0.283521	1.92018	0.115319	uc001bam.3	RCC2	0	668979	990	IGSF21	0	0	0	0	0	0	0	0	1	1	1	1	1	1	0	0	1	1	0	0
1	OB	18437321	18437659	2.96476e-15	2.45594e-14	339	33	1.09004	0.776327	3.95012	0.179123	uc001bam.3	RCC2	0	671071	3082	IGSF21	0	0	1	1	0	0	0	0	1	1	1	1	0	0	0	0	1	1	1	1
1	OB	18956740	18957013	0.00010357	0.000199023	274	17	1.06041	0.153724	1.64358	0.0786604	uc001bba.1	TAS1R2	0	209079	486	PAX7	0	0	1	0.434307	0	0	0	0	0	0	1	1	1	0.565693	0	0	0	0	0	0
1	OB	18958079	18958427	4.07607e-09	1.36537e-08	349	40	0.781947	0.374922	2.09069	0.148133	uc001bba.1	TAS1R2	0	207665	580	PAX7	0	0	1	1	0	0	0	0	1	0.704871	1	0.704871	0	0	0	0	0	0	0	0
1	OB	18958532	18959008	1.00168e-05	2.14696e-05	477	29	1.34165	0.177478	1.50158	0.100333	uc001bba.1	TAS1R2	0	207084	1033	PAX7	0	0	1	1	0	0	0	0	1	1	1	1	0	0	1	0.350105	0	0	0	0
1	OB	18959298	18960101	2.23036e-16	2.24133e-15	804	54	4.22308	0.363565	1.79567	0.135575	uc001bba.1	TAS1R2	0	205991	1799	PAX7	0	0	1	0.661692	0	0	0	0	1	1	1	1	0	0	1	1	1	0.338308	0	0
1	OB	18962475	18963138	2.71344e-15	2.27855e-14	664	40	1.08381	0.454275	2.24074	0.13715	uc001bba.1	TAS1R2	0	202954	4976	PAX7	0	0	1	0.447289	0	0	0	0	1	0.412651	1	0.412651	1	1	0	0	0	0	1	1
1	OB	18963334	18963710	4.19021e-05	8.36678e-05	377	23	1.40005	0.258805	2.30561	0.0765305	uc001bba.1	TAS1R2	0	202382	5835	PAX7	0	0	1	0.392573	0	0	0	0	1	1	1	1	1	1	1	1	1	0.607427	1	1
1	OB	19400870	19401070	0.0822886	0.0992971	201	8	0.692746	0.1185	1.0809	0.0618798	uc001bbe.1	AX747516	1	0	0	UBR4	0	0	0	0	0	0	1	1	0	0	0	0	0	0	0	0	0	0	0	0
1	OB	19992184	19992772	4.67043e-06	1.04488e-05	589	51	0.570253	0.0478725	1.23721	0.0582689	uc001bcn.3	TMCO4	0	15933	405	HTR6	0	0	1	1	0	0	0	0	0	0	0	0	0	0	0	0	0	0	0	0
1	OB	20139815	20140164	0.0390512	0.0493574	350	10	1.05842	0.166768	1.34459	0.0857332	uc001bcr.3	RNF186	0	357	357	RNF186	0	0	0	0	0	0	0	0	1	1	1	1	0	0	0	0	0	0	0	0
1	OB	20306196	20306413	0.319404	0.342298	218	5	1.05489	0.0663506	1.17559	0.0570936	uc001bcv.3	PLA2G2A	1	0	4273	PLA2G2A	1	1	0	0	0	0	0	0	0	0	1	1	0	0	0	0	0	0	0	0
1	OB	20692681	20693038	0.00205067	0.00326509	358	38	2.44445	0.164376	1.92303	0.0693026	uc009vpu.2	LOC339505	1	0	6388	LINC01141	0	0	1	1	0	0	0	0	0	0	1	1	0	0	0	0	0	0	0	0
1	OB	20799695	20799996	0.0294293	0.0385474	302	17	0.951808	0.159571	1.42638	0.0892923	uc001bdh.3	CAMK2N1	0	8887	8887	CAMK2N1	0	0	0	0	0	0	0	0	0	0	1	1	0	0	0	0	0	0	0	0
1	OB	20878362	20878812	0.0122378	0.0171274	451	18	0.599147	0.0569707	1.35177	0.0746091	uc001bdi.4	MUL1	0	43688	119	FAM43B	0	0	0	0	0	0	0	0	0	0	1	1	1	1	0	0	0	0	0	0
1	OB	20879455	20879768	3.59286e-12	1.80527e-11	314	34	0.751568	0.588352	2.33699	0.175366	uc001bdi.4	MUL1	0	44781	524	FAM43B	0	0	1	1	0	0	0	0	0	0	0	0	0	0	0	0	0	0	0	0
1	OB	22140798	22140998	1.95073e-16	2.06172e-15	201	26	1.0552	1.46992	3.19768	0.240825	uc001bfi.3	HSPG2	0	7738	2041	LDLRAD2	0	0	1	0.537313	0	0	0	0	1	0.462687	1	0.462687	1	0.462687	0	0	0	0	0	0
1	OB	22223336	22223734	0.00244352	0.00379701	399	11	0.775002	0.131626	1.33543	0.104272	uc001bfj.3	HSPG2	1	0	74612	HSPG2	0	0	0	0	0	0	0	0	0	0	1	1	0	0	0	0	0	0	0	0
1	OB	22919893	22920180	5.59382e-07	1.45915e-06	288	19	1.05365	0.204036	1.48283	0.108313	uc021oic.1	MIR4253	0	269471	29899	EPHA8	0	0	1	1	0	0	0	0	1	0.256944	1	0.256944	0	0	0	0	0	0	0	0
1	OB	23101009	23101318	0.00910936	0.0130774	310	7	0.951743	0.0545024	1.22085	0.10666	uc021oic.1	MIR4253	0	88333	55000	MIR4684	0	0	0	0	0	0	0	0	1	1	1	1	0	0	0	0	0	0	0	0
1	OB	23880558	23881000	0.0612453	0.0753883	443	20	2.27811	0.0161187	1.15822	0.0449602	uc001bhh.4	ID3	0	3420	3420	ID3	0	0	0	0	0	0	0	0	1	1	1	1	1	1	1	0.358916	0	0	0	0
1	OB	25255149	25255400	0.0419157	0.0527604	252	15	1.83578	0.135826	2.43469	0.0275329	uc001bjq.3	RUNX3	1	0	9314	MIR6731	0	0	0	0	0	0	1	0.896825	1	1	1	0.107143	1	1	0	0	0	0	0	0
1	OB	25255416	25255957	0.145711	0.165716	542	43	1.45741	0.107391	2.57018	0.0541449	uc001bjq.3	RUNX3	1	0	9581	MIR6731	0	0	1	0.795203	0	0	1	1	1	1	0	0	1	0.204797	0	0	0	0	0	0
1	OB	25257119	25257548	1.80904e-16	1.94551e-15	430	34	1.82979	0.286077	2.02479	0.177171	uc009vrj.3	RUNX3	1	0	11284	MIR6731	1	1	1	1	0	0	0	0	1	1	1	1	0	0	0	0	0	0	0	0
1	OB	25257848	25258786	1.46082e-28	4.9749e-27	939	76	5.39477	0.314209	1.53944	0.175811	uc009vrj.3	RUNX3	1	0	12013	MIR6731	1	0.982961	1	1	0	0	0	0	1	1	1	1	0	0	0	0	0	0	0	0
1	OB	25292182	25292421	0.00771715	0.01121	240	9	0.84058	0.0427928	1.07057	0.0530464	uc009vrl.1	RUNX3	0	570	46347	MIR6731	1	1	0	0	0	0	0	0	1	1	1	1	0	0	0	0	0	0	0	0
1	OB	26487875	26488130	0.00122099	0.00200661	256	22	1.23835	0.0940303	1.52966	0.0620593	uc001bli.2	TRIM63	0	93750	2365	FAM110D	0	0	1	1	0	0	0	0	1	1	0	0	0	0	1	1	0	0	0	0
1	OB	26551440	26552353	2.00968e-13	1.24438e-12	914	55	0.511618	0.159855	1.73502	0.121599	uc001blw.3	UBXN11	0	56419	0	LOC101928303	0	0	1	0.741794	0	0	0	0	1	1	1	0.405908	1	0.0842451	0	0	1	0.173961	0	0
1	OB	26686929	26687270	6.52664e-05	0.000128232	342	28	1.57698	0.222071	2.5094	0.0657763	uc001bmh.1	ZNF683	0	854	854	ZNF683	0	0	1	1	0	0	0	0	1	0.868421	1	1	0	0	0	0	0	0	0	0
1	OB	26737248	26738169	1.62202e-19	2.54948e-18	922	67	0.826505	0.327681	1.81629	0.115705	uc001bmh.1	ZNF683	0	37982	0	LIN28A	0	0	1	0.977223	0	0	0	0	1	0.503254	1	0.503254	0	0	0	0	1	0.0227766	0	0
1	OB	27160500	27160710	0.922751	0.924259	211	6	0.931857	0.00369218	1.0372	0.0234938	uc010ofi.1	SFN	0	29076	7300	ZDHHC18	0	0	0	0	0	0	0	0	1	1	1	1	0	0	0	0	0	0	0	0
1	OB	27682909	27683325	0.699372	0.714525	417	23	1.14814	0.01484	1.07636	0.0456067	uc001bny.1	MAP3K6	1	0	1240	MAP3K6	0	0	1	0.117506	0	0	1	0.386091	1	0.215827	1	0.215827	1	0.882494	1	0.724221	0	0	0	0
1	OB	27683482	27684495	6.04472e-06	1.32336e-05	1014	52	1.06695	0.120778	1.55663	0.110271	uc001bny.1	MAP3K6	1	0	1813	MAP3K6	0	0	1	0.107495	0	0	1	0.175542	1	0.282051	1	0.282051	0	0	1	1	1	0.892505	0	0
1	OB	29240469	29240740	0.0686772	0.0841982	272	10	1.62539	0.0155995	1.23629	0.0498976	uc021okh.1	TMEM200B	0	205196	347	EPB41	0	0	0	0	0	0	0	0	1	1	1	1	1	1	0	0	0	0	0	0
1	OB	29449564	29450142	8.67928e-07	2.21683e-06	579	48	0.894233	0.223253	2.58304	0.0921263	uc001brn.2	TMEM200B	1	0	3628	TMEM200B	1	1	1	1	0	0	0	0	1	1	1	1	0	0	0	0	0	0	0	0
1	OB	29586049	29586351	3.42681e-05	6.93279e-05	303	22	1.3967	0.354211	2.5018	0.0854543	uc001brp.1	MECR	0	28595	23022	PTPRU	0	0	1	1	0	0	0	0	1	1	1	0.910891	1	1	0	0	0	0	0	0
1	OB	32170362	32170872	0.0761165	0.0923949	511	16	0.968945	0.105003	1.75177	0.0332223	uc001btk.1	COL16A1	0	594	21833	ADGRB2	1	1	0	0	0	0	0	0	1	1	1	1	0	0	0	0	1	1	0	0
1	OB	32237829	32238377	8.49086e-20	1.44581e-18	549	36	0.998793	0.898779	7.34304	0.160256	uc001btn.3	BAI2	0	8181	13569	MIR4254	0	0	1	1	0	0	0	0	1	1	1	1	0	0	0	0	0	0	0	0
1	OB	32804409	32804727	0.171767	0.193198	319	9	0.924969	0.0437455	1.18822	0.080356	uc031plp.1	MARCKSL1	0	2569	4980	MARCKSL1	0	0	0	0	0	0	0	0	0	0	1	1	0	0	0	0	0	0	1	1
1	OB	32930000	32931299	2.18591e-36	1.67496e-34	1300	78	0.96248	0.718251	4.32635	0.203067	uc001bvh.4	BSDC1	0	69938	0	ZBTB8B	0	0	1	0.432308	0	0	0	0	0	0	1	0.506154	1	0.384615	0	0	1	0.183077	0	0
1	OB	33219930	33220324	7.67549e-07	1.97692e-06	395	24	0.86888	0.458118	2.13072	0.145004	uc001bvw.1	YARS	0	20515	10910	KIAA1522	0	0	1	0.250633	0	0	0	0	0	0	1	1	0	0	0	0	1	0.749367	0	0
1	OB	33336729	33336997	0.00216618	0.00340811	269	16	1.30395	0.138139	1.94569	0.0661881	uc001bwg.3	FNDC5	1	0	8861	FNDC5	1	1	0	0	0	0	0	0	0	0	1	1	0	0	0	0	0	0	0	0
1	OB	33351500	33351741	0.0964565	0.113926	242	15	1.20502	0.128329	1.47659	0.0619361	uc001bwi.1	TMEM54	0	8454	356	HPCA	0	0	1	0.231405	0	0	0	0	0	0	1	1	1	0.768595	0	0	0	0	0	0
1	OB	34628747	34629664	8.21038e-25	2.01318e-23	918	66	1.12243	0.542264	5.38129	0.169298	uc001bxm.1	CSMD2	1	0	2819	C1orf94	0	0	1	0.960784	0	0	0	0	1	1	1	1	1	0.0392157	0	0	0	0	0	0
1	OB	34632089	34632336	0.00236159	0.00370244	248	8	1.03054	0.190853	2.12905	0.0960589	uc001bxn.1	CSMD2	0	646	147	C1orf94	1	1	0	0	0	0	0	0	0	0	1	1	0	0	0	0	1	1	0	0
1	OB	35656295	35656564	0.034966	0.0445616	270	8	1.43645	0.242671	1.9713	0.045609	uc001bys.3	SFPQ	1	0	7095	SFPQ	0	0	0	0	0	0	1	1	0	0	0	0	1	1	0	0	0	0	0	0
1	OB	36026198	36026552	0.000239733	0.000438675	355	15	0.791353	0.221109	1.22286	0.131709	uc010ohw.2	KIAA0319L	0	2647	2806	NCDN	0	0	0	0	0	0	0	0	0	0	0	0	0	0	0	0	0	0	1	1
1	OB	36042961	36043182	1.37498e-05	2.85715e-05	222	20	0.928394	0.286824	1.50908	0.126737	uc001bzd.2	PSMB2	1	0	3991	TFAP2E	0	0	1	1	0	0	1	0.599099	1	1	1	0.405405	0	0	0	0	0	0	1	1
1	OB	36320942	36321149	0.541704	0.559974	208	7	0.991171	0.067448	1.18522	0.0891073	uc001bzi.3	CLSPN	0	85391	14259	AGO1	0	0	0	0	0	0	0	0	0	0	0	0	0	0	0	0	0	0	0	0
1	OB	37498174	37498513	0.000325014	0.000582554	340	18	0.674271	0.135524	1.50011	0.0911076	uc001caz.2	GRIK3	1	0	128650	MIR4255	0	0	1	0.402941	0	0	0	0	1	1	1	1	1	0.597059	0	0	0	0	0	0
1	OB	37499212	37499494	8.55096e-05	0.000166404	283	25	0.950991	0.292523	1.53078	0.128291	uc001caz.2	GRIK3	1	0	127669	MIR4255	0	0	1	1	0	0	0	0	1	1	1	1	0	0	0	0	0	0	0	0
1	OB	37783942	37784258	0.101923	0.11992	317	23	2.47009	0.115134	1.37677	0.085858	uc021olm.1	LOC728431	0	136221	136221	LINC01137	0	0	1	1	0	0	0	0	0	0	1	1	0	0	0	0	0	0	0	0
1	OB	37979293	37979525	0.819905	0.829376	233	10	1.64148	0.00905136	1.20255	0.0173715	uc001cbd.2	MEAF6	1	0	12758	MIR5581	0	0	0	0	0	0	1	1	1	1	0	0	1	1	0	0	0	0	0	0
1	OB	38099661	38100045	2.19456e-08	6.65973e-08	385	28	1.74489	0.189499	1.72608	0.121279	uc001cbl.2	RSPO1	1	0	22711	RSPO1	0	0	1	0.958442	0	0	0	0	0	0	1	1	1	0.0415584	0	0	0	0	0	0
1	OB	38230603	38230999	0.816447	0.827243	397	29	0.879358	0.0274572	1.1722	0.037694	uc009vvi.3	EPHA10	0.559194	0	4659	EPHA10	1	0.944584	1	0.720403	0	0	1	0.486146	1	1	1	0.443325	0	0	0	0	1	0.279597	1	1
1	OB	38461869	38462074	0.449299	0.470804	206	15	0.926048	0.0860072	1.31329	0.0716014	uc001cck.3	FHL3	0	367	367	FHL3	0	0	1	0.582524	0	0	0	0	0	0	1	1	0	0	0	0	1	0.417476	0	0
1	OB	38509953	38510237	0.0196629	0.0269048	285	22	0.918273	0.160226	1.74872	0.0916155	uc001ccp.1	POU3F1	1	0	431	POU3F1	0	0	1	0.477193	0	0	1	1	0	0	0	0	1	0.522807	0	0	0	0	0	0
1	OB	38511230	38511601	9.23193e-20	1.52951e-18	372	34	1.18052	0.89653	2.82954	0.209967	uc001ccp.1	POU3F1	1	0	1708	POU3F1	0	0	1	1	0	0	1	1	0	0	0	0	0	0	0	0	0	0	0	0
1	OB	39025175	39025401	0.000243382	0.00044271	227	17	1.04034	0.164029	1.82478	0.0650496	uc010oim.2	RRAGC	0	278467	84308	LINC01685	0	0	0	0	0	0	0	0	0	0	1	1	0	0	0	0	0	0	0	0
1	OB	39981273	39981524	0.00132089	0.00215921	252	23	1.05372	0.0748959	1.42849	0.0680737	uc001cdj.2	PPIEL	0	6427	736	OXCT2P1	0	0	1	1	0	0	0	0	1	1	1	1	0	0	0	0	0	0	0	0
1	OB	39991253	39991671	0.0230871	0.030968	419	13	1.53878	0.0605974	1.15367	0.0906645	uc001cdj.2	PPIEL	0.250597	0	3302	PPIEL	0	0	0	0	0	0	1	0.250597	1	1	0	0	0	0	0	0	0	0	0	0
1	OB	40137448	40137732	3.21484e-10	1.3138e-09	285	23	1.22342	0.445035	7.2891	0.107713	uc001cdq.1	NT5C1A	0.922807	0	6587	HPCAL4	1	0.778947	1	1	0	0	1	0.477193	1	0.449123	1	0.449123	0	0	0	0	0	0	0	0
1	OB	40138039	40138320	0.0710878	0.0869796	282	12	0.5656	0.184643	1.63108	0.108221	uc001cdq.1	NT5C1A	0	329	5999	HPCAL4	1	1	1	0.173759	0	0	0	0	0	0	1	1	0	0	0	0	1	0.826241	0	0
1	OB	40149302	40149813	8.45234e-14	5.51201e-13	512	50	0.64357	0.269776	1.46274	0.130011	uc001cdr.3	HPCAL4	1	0	4983	HPCAL4	0	0	1	0.748047	0	0	1	0.402344	1	1	1	0.599609	1	0.251953	0	0	0	0	0	0
1	OB	40158009	40158212	3.02019e-06	7.09339e-06	204	12	1.0663	0.588428	2.70731	0.138458	uc001cdr.3	HPCAL4	0	920	13690	HPCAL4	1	1	1	1	0	0	0	0	0	0	1	1	0	0	0	0	0	0	0	0
1	OB	40235983	40236250	9.58771e-07	2.41863e-06	268	22	0.786042	0.397653	1.61612	0.168107	uc001ceb.1	OXCT2	1	0	787	OXCT2	0	0	1	1	0	0	1	1	1	1	0	0	0	0	0	0	0	0	0	0
1	OB	40783105	40783336	0.00244669	0.00379701	232	13	0.958571	0.127676	1.38358	0.0972766	uc001cfi.1	COL9A2	0	45	16943	COL9A2	1	1	1	0.176724	0	0	0	0	0	0	1	1	0	0	0	0	1	1	0	0
1	OB	41218712	41218984	0.256966	0.281789	273	8	1.0997	0.00986936	1.05335	0.038704	uc010ojl.1	LOC100130557	0	60779	1042	MIR30E	0	0	0	0	0	0	0	0	1	0.406593	1	0.406593	0	0	0	0	0	0	0	0
1	OB	41444713	41444940	2.02921e-06	4.87806e-06	228	12	0.698475	0.152097	1.54871	0.100822	uc009vwf.1	SLFNL1	0	36328	30	CTPS1	0	0	1	0.311404	0	0	0	0	0	0	1	1	1	0.688596	0	0	0	0	0	0
1	OB	41512095	41512336	0.0820218	0.0991704	242	8	1.13874	0.218789	1.28312	0.135213	uc010ojr.2	SCMH1	1	0	19225	SCMH1	0	0	0	0	0	0	1	0.727273	1	0.27686	1	0.27686	0	0	0	0	0	0	0	0
1	OB	41847311	41847521	0.0304268	0.0396843	211	22	1.38651	0.198117	1.91622	0.106046	uc021ome.1	5S_rRNA	0	85086	6636	LOC101929901	0	0	1	1	0	0	0	0	0	0	1	1	0	0	0	0	0	0	0	0
1	OB	43251030	43251254	5.04639e-08	1.48723e-07	225	17	1.1085	0.641254	3.08411	0.182987	uc001chv.2	LEPRE1	0	18275	2406	TMEM269	0	0	1	0.235556	0	0	0	0	0	0	1	1	0	0	0	0	1	0.764444	0	0
1	OB	43422921	43423196	0.00562686	0.00835172	276	14	0.72834	0.0919877	1.21904	0.0472531	uc001cik.2	SLC2A1	1	0	1523	SLC2A1-AS1	0	0	0	0	0	0	0	0	1	1	1	1	1	1	0	0	0	0	0	0
1	OB	43613317	43613727	2.16301e-06	5.17939e-06	411	30	1.22124	0.258022	2.16107	0.0835447	uc001cin.3	EBNA1BP2	0	16117	0	FAM183A	0	0	1	0.583942	0	0	0	0	1	1	1	0.673966	1	0.416058	0	0	0	0	0	0
1	OB	43998081	43998295	0.434494	0.457554	215	6	1.0037	0.204098	1.36242	0.111068	uc021omq.1	HYI	0	78421	1551	PTPRF	0	0	0	0	0	0	0	0	0	0	1	1	0	0	0	0	1	1	0	0
1	OB	44872464	44872725	5.72209e-09	1.88293e-08	262	23	1.75609	0.522543	6.49825	0.160305	uc001clt.3	ERI3	0	51525	1633	RNF220	0	0	1	1	0	0	0	0	1	1	1	1	0	0	0	0	0	0	0	0
1	OB	44873564	44874111	9.3716e-07	2.37388e-06	548	39	0.907934	0.182534	1.33661	0.0979041	uc001clt.3	ERI3	0	52625	2733	RNF220	0	0	1	0.883212	0	0	0	0	1	1	1	1	0	0	0	0	1	0.116788	0	0
1	OB	44874350	44874823	3.76376e-11	1.70903e-10	474	27	1.05917	0.304013	1.99219	0.130259	uc001clt.3	ERI3	0	53411	3519	RNF220	0	0	0	0	0	0	0	0	1	1	1	1	0	0	0	0	1	1	0	0
1	OB	44883086	44883290	4.91928e-14	3.27774e-13	205	21	1.00495	1.80398	3.96802	0.20421	uc001clt.3	ERI3	0	62147	6205	RNF220	0	0	1	0.756098	0	0	0	0	1	1	1	1	1	0.243902	0	0	0	0	0	0
1	OB	44883991	44884272	0.00257728	0.00397953	282	19	1.19919	0.163147	1.67181	0.0604897	uc001clt.3	ERI3	0	63052	5223	RNF220	0	0	1	1	0	0	0	0	1	1	1	1	0	0	0	0	0	0	0	0
1	OB	45279120	45279628	0.0420095	0.0527702	509	46	2.82393	0.0255503	1.37672	0.0491234	uc021omv.1	PTCH2	0	5887	4967	BTBD19	0	0	1	1	0	0	0	0	1	0.273084	1	0.273084	0	0	0	0	0	0	0	0
1	OB	45792629	45792908	7.84159e-08	2.24621e-07	280	29	1.27689	0.272178	3.63545	0.0775393	uc001cnf.3	MUTYH	0	2005	85	HPDL	0	0	1	1	0	0	0	0	0	0	0	0	0	0	0	0	0	0	0	0
1	OB	46112906	46113136	3.33205e-06	7.67874e-06	231	8	0.98215	1.3584	1.26765	0.186832	uc001coq.3	GPBP1L1	1	0	1455	RPS15AP10	1	1	0	0	0	0	0	0	1	1	1	1	0	0	0	0	0	0	0	0
1	OB	46632509	46632910	1.65507e-07	4.63268e-07	402	29	0.44458	0.299672	3.46221	0.101698	uc010olw.2	PIK3R3	1	0	7838	TSPAN1	0	0	1	0.552239	0	0	0	0	1	1	1	1	1	0.447761	0	0	0	0	0	0
1	OB	46914335	46914608	2.02284e-07	5.63637e-07	274	12	1.15229	0.705123	2.58329	0.196055	uc001cpy.2	KNCN	0	96707	1991	LINC01398	0	0	1	0.0328467	0	0	0	0	0	0	1	1	0	0	0	0	1	0.967153	0	0
1	OB	46932668	46932892	0.00216829	0.00340811	225	23	2.17227	0.0983567	1.45721	0.0779479	uc001cpy.2	KNCN	0	78423	20324	LINC01398	0	0	1	1	0	0	0	0	0	0	1	1	0	0	0	0	0	0	0	0
1	OB	46956229	46957574	2.15312e-29	8.24916e-28	1346	75	2.55586	0.442423	2.20961	0.13134	uc001cpy.2	KNCN	0	53741	15093	DMBX1	0	0	1	0.663447	0	0	0	0	0	0	1	1	0	0	0	0	1	0.336553	0	0
1	OB	46958476	46958686	0.000323599	0.00058172	211	8	0.986172	0.231535	1.4275	0.12609	uc001cpy.2	KNCN	0	52629	13981	DMBX1	0	0	0	0	0	0	0	0	0	0	1	1	0	0	0	0	1	1	0	0
1	OB	47651387	47651661	0.095451	0.112956	275	12	0.941131	0.0707712	1.06335	0.0509977	uc001cqw.3	PDZK1IP1	1	0	2127	PDZK1IP1	0	0	0	0	0	0	0	0	1	1	1	1	0	0	0	0	0	0	0	0
1	OB	47690441	47690982	0.000242727	0.00044271	542	20	0.55213	0.112696	1.65806	0.0630672	uc001cqx.2	TAL1	1	0	8480	TAL1	0	0	1	0.00553506	0	0	0	0	1	1	1	1	1	0.994465	0	0	0	0	0	0
1	OB	47695997	47696261	5.69708e-06	1.25172e-05	265	13	1.05965	0.352401	1.67446	0.134	uc001cqy.2	TAL1	1	0	14036	TAL1	0	0	0	0	0	0	0	0	0	0	1	1	1	1	0	0	0	0	0	0
1	OB	47696622	47696931	3.22476e-08	9.69009e-08	310	28	1.1875	0.430267	3.412	0.142421	uc001cqy.2	TAL1	1	0	14661	TAL1	0	0	1	1	0	0	0	0	0	0	1	1	0	0	0	0	0	0	0	0
1	OB	47697170	47697535	4.42304e-14	2.97948e-13	366	26	1.04379	0.738873	4.00689	0.156215	uc001cqy.2	TAL1	0.595628	0	15209	TAL1	1	0.95082	1	1	0	0	1	0.163934	0	0	1	0.434426	0	0	0	0	0	0	0	0
1	OB	47898478	47898786	0.0192674	0.0264226	309	17	5.43733	0.247787	1.52154	0.142075	uc001crl.3	FOXD2-AS1	1	0	672	FOXD2-AS1	0	0	0	0	0	0	1	1	0	0	0	0	1	1	0	0	0	0	0	0
1	OB	47898888	47900385	1.7591e-46	5.39165e-44	1498	94	1.26202	0.732671	1.89329	0.21295	uc001crl.3	FOXD2-AS1	0.951936	0	1082	FOXD2-AS1	1	0.181575	1	0.483979	0	0	1	0.951936	0	0	1	0.0487316	1	0.516021	1	1	1	0.658879	0	0
1	OB	47905252	47905706	4.95571e-15	3.94526e-14	455	29	1.13799	0.522544	1.94493	0.237695	uc001crl.3	FOXD2-AS1	0	4939	3564	FOXD2	0	0	1	0.586813	0	0	0	0	0	0	0	0	0	0	0	0	1	0.413187	0	0
1	OB	47910299	47911425	1.99063e-34	1.35584e-32	1127	77	1.43756	0.714651	3.0984	0.187333	uc001crl.3	FOXD2-AS1	0	9986	8611	FOXD2	0	0	1	0.640639	0	0	0	0	0	0	1	1	0	0	0	0	1	0.359361	0	0
1	OB	47911833	47912152	2.23955e-09	7.98167e-09	320	15	1.06855	0.673897	1.89506	0.184617	uc001crl.3	FOXD2-AS1	0	11520	10145	FOXD2	0	0	0	0	0	0	0	0	0	0	1	1	0	0	1	1	1	1	0	0
1	OB	48449970	48450182	0.261663	0.286428	213	24	0.71542	0.043931	1.07948	0.0452315	uc021ong.1	TRABD2B	1	0	117204	SKINT1L	0	0	1	0.821596	0	0	0	0	0	0	1	1	0	0	0	0	1	0.178404	0	0
1	OB	49242758	49243000	3.91593e-05	7.84466e-05	243	11	1.15201	0.805779	21.4447	0.19022	uc001crv.1	AGBL4	1	0	49564	BEND5	1	1	1	0.218107	0	0	0	0	0	0	1	1	0	0	0	0	1	0.781893	0	0
1	OB	50514225	50514461	1.33836e-06	3.29483e-06	237	15	0.750368	0.152696	1.27981	0.111832	uc001cru.2	AGBL4	0	24599	540	ELAVL4	0	0	1	0.405063	0	0	0	0	0	0	1	1	0	0	0	0	1	0.594937	0	0
1	OB	50575262	50575466	0.277296	0.301923	205	7	1.27054	0.0764425	1.594	0.0595716	uc001cru.2	AGBL4	0	85636	0	ELAVL4	0	0	0	0	0	0	0	0	0	0	1	1	0	0	0	0	0	0	0	0
1	OB	50881146	50881538	0.00347538	0.00522159	393	27	1.08023	0.148512	1.33932	0.0933679	uc010ona.2	DMRTA2	0	1684	1684	DMRTA2	0	0	1	0.94402	0	0	0	0	0	0	1	1	1	1	1	1	1	0.0559796	0	0
1	OB	50882399	50882601	2.62836e-07	7.22503e-07	203	14	1.03471	0.434207	2.61071	0.161056	uc010ona.2	DMRTA2	0	621	621	DMRTA2	0	0	1	0.832512	0	0	0	0	0	0	1	1	1	1	0	0	1	1	0	0
1	OB	50882825	50883099	0.0285668	0.037659	275	16	1.02645	0.0918013	1.36353	0.0767514	uc010ona.2	DMRTA2	0	123	123	DMRTA2	0	0	1	0.374545	0	0	0	0	0	0	1	1	1	1	0	0	1	1	0	0
1	OB	50883300	50883530	3.20448e-07	8.6535e-07	231	19	1.11931	0.334966	1.65086	0.151731	uc010ona.2	DMRTA2	1	0	78	DMRTA2	0	0	1	0.549784	0	0	1	1	0	0	0	0	1	1	0	0	1	1	1	0.0606061
1	OB	50885234	50885851	1.73191e-10	7.2222e-10	618	29	0.879679	0.421653	2.36769	0.149794	uc010ona.2	DMRTA2	1	0	2012	DMRTA2	0	0	1	1	0	0	1	0.279935	0	0	1	0.721683	0	0	0	0	1	0.312298	1	1
1	OB	50886428	50886753	6.25496e-17	7.10054e-16	326	30	0.885931	0.791973	2.57928	0.233647	uc010ona.2	DMRTA2	1	0	3206	DMRTA2	0	0	1	1	0	0	1	0.322086	0	0	1	0.680982	0	0	0	0	0	0	1	1
1	OB	50888351	50889273	2.01195e-05	4.1526e-05	923	79	0.468743	0.12744	1.53212	0.0728621	uc010onb.2	DMRTA2	0.833153	0	5129	DMRTA2	1	0.383532	1	1	0	0	1	0.36078	0	0	1	0.473456	0	0	1	0.906826	0	0	0	0
1	OB	50889795	50890260	1.01615e-05	2.17039e-05	466	25	1.11007	0.269341	2.20495	0.0929401	uc010onb.2	DMRTA2	0	676	6573	DMRTA2	1	1	1	1	0	0	0	0	0	0	1	1	0	0	1	1	0	0	0	0
1	OB	50890868	50892054	2.92694e-09	1.00236e-08	1187	53	0.902266	0.186564	1.46197	0.11403	uc010onb.2	DMRTA2	0	1749	7646	DMRTA2	1	0.2123	1	0.508846	0	0	0	0	0	0	1	1	1	1	1	0.505476	1	0.491154	0	0
1	OB	50892943	50893576	5.3793e-19	7.49434e-18	634	38	1.10494	0.619372	2.51385	0.145285	uc010onb.2	DMRTA2	0	3824	9721	DMRTA2	0	0	1	0.474763	0	0	0	0	0	0	1	1	1	0.828076	0	0	1	0.834385	1	0.165615
1	OB	50893717	50894056	1.11245e-05	2.36783e-05	340	16	0.918575	0.38007	1.86664	0.143574	uc010onb.2	DMRTA2	0	4598	10495	DMRTA2	0	0	1	0.0852941	0	0	0	0	0	0	1	1	0	0	0	0	1	1	1	1
1	OB	52498418	52498770	0.28232	0.306305	353	23	2.07685	0.0812121	1.85805	0.031356	uc001ctj.1	KTI12	1	0	642	KTI12	0	0	1	0.903683	0	0	1	1	1	1	0	0	1	0.0963173	0	0	0	0	0	0
1	OB	53068473	53068775	0.0585294	0.0721902	303	18	1.06195	0.0251036	1.27137	0.0391206	uc009vzf.1	ZCCHC11	0	49343	431	GPX7	0	0	1	0.448845	0	0	0	0	1	1	1	1	0	0	0	0	1	0.551155	0	0
1	OB	53098274	53098642	0.00137738	0.00224557	369	18	0.758499	0.0491968	1.20478	0.0743376	uc001cui.2	SELRC1	0	53371	373	FAM159A	0	0	1	0.0379404	0	0	0	0	0	0	1	1	1	0.96206	0	0	0	0	0	0
1	OB	53099215	53099559	1.70697e-08	5.28472e-08	345	21	0.575823	0.345614	1.70302	0.163234	uc001cui.2	SELRC1	0	52454	200	FAM159A	0	0	1	0.257971	0	0	0	0	1	0.617391	1	0.617391	0	0	0	0	1	0.742029	0	0
1	OB	53308876	53309197	1.21067e-08	3.80584e-08	322	30	0.805767	0.348874	1.54482	0.128431	uc001cun.3	ECHDC2	0	52384	694	ZYG11A	0	0	1	1	0	0	0	0	1	1	1	1	0	0	0	0	0	0	0	0
1	OB	54203815	54204079	6.14835e-13	3.42631e-12	265	22	1.05883	1.03968	2.7632	0.220365	uc001cvr.1	GLIS1	0	3938	27054	NDC1	0	0	1	1	0	0	0	0	0	0	1	1	0	0	0	0	0	0	0	0
1	OB	54870701	54871087	0.00113002	0.00187216	387	26	2.94015	0.172588	2.27284	0.0688307	uc001cxe.4	SSBP3	1	0	142719	ACOT11	0	0	1	0.607235	0	0	0	0	0	0	1	1	1	1	0	0	0	0	0	0
1	OB	55515604	55516079	0.0199896	0.027291	476	12	0.490107	0.0457442	1.21169	0.0896734	uc001cyg.4	USP24	0	15952	9710	PCSK9	0	0	0	0	0	0	0	0	0	0	1	1	0	0	0	0	0	0	0	0
1	OB	57043697	57043897	0.00651617	0.00951051	201	7	2.06392	0.138083	1.70686	0.0972462	uc001cyj.2	PPAP2B	1	0	49566	LOC101929935	0	0	0	0	0	0	0	0	1	1	1	1	1	1	0	0	0	0	0	0
1	OB	57890217	57890702	1.77266e-15	1.53048e-14	486	29	1.16895	0.914061	3.37714	0.205006	uc001cys.1	DAB1	1	0	426639	DAB1	0	0	1	0.866255	0	0	0	0	1	1	1	1	0	0	0	0	1	0.133745	0	0
1	OB	59042259	59042688	2.68134e-07	7.33777e-07	430	55	0.351345	0.210066	1.53779	0.120188	uc001cyz.4	TACSTD2	1	0	1165	TACSTD2	0	0	1	1	0	0	1	1	0	0	0	0	0	0	0	0	0	0	0	0
1	OB	59247644	59247912	0.014123	0.0196313	269	13	1.10456	0.214312	5.31696	0.0359222	uc001cze.3	JUN	1	0	1182	JUN	0	0	1	1	0	0	1	1	0	0	0	0	0	0	0	0	0	0	0	0
1	OB	59248548	59248753	0.0907618	0.108033	206	16	1.3092	0.148197	5.00399	0.031117	uc001cze.3	JUN	1	0	2069	LINC01135	0	0	1	1	0	0	1	1	0	0	0	0	0	0	0	0	0	0	0	0
1	OB	62660429	62660946	0.0745313	0.0908304	518	41	0.609726	0.108182	1.42183	0.0682142	uc001daf.4	KANK4	0	40890	0	L1TD1	0	0	1	0.756757	0	0	0	0	0	0	1	0.683398	1	0.243243	0	0	0	0	0	0
1	OB	63783572	63783902	0.0215611	0.0293059	331	13	2.35803	0.129867	1.63754	0.0528164	uc001daw.2	LINC00466	0	671	2652	FOXD3-AS1	1	1	1	1	0	0	0	0	0	0	1	1	0	0	0	0	0	0	0	0
1	OB	63785594	63786084	6.14882e-10	2.35577e-09	491	34	0.952106	0.408647	1.6463	0.145768	uc001daw.2	LINC00466	0	2693	470	FOXD3-AS1	0	0	1	1	0	0	0	0	0	0	1	1	0	0	0	0	0	0	0	0
1	OB	63786219	63786423	8.30007e-09	2.67787e-08	205	17	1.14557	0.473191	1.74504	0.136572	uc001daw.2	LINC00466	0	3318	131	FOXD3-AS1	0	0	1	1	0	0	0	0	0	0	1	1	0	0	0	0	0	0	0	0
1	OB	63786903	63787671	1.9612e-14	1.39793e-13	769	39	2.81853	0.305385	1.80458	0.141724	uc001daw.2	LINC00466	0	4002	349	FOXD3-AS1	0	0	1	1	0	0	0	0	0	0	1	1	0	0	0	0	0	0	0	0
1	OB	63789072	63789279	1.01226e-08	3.23185e-08	208	20	1.10968	0.725878	3.5724	0.205298	uc001daw.2	LINC00466	0	6171	343	FOXD3	0	0	1	1	0	0	0	0	0	0	0	0	0	0	0	0	0	0	0	0
1	OB	63789990	63790368	2.03647e-14	1.43489e-13	379	40	1.04948	0.472327	1.73497	0.177092	uc001daw.2	LINC00466	0	7089	1261	FOXD3	0	0	1	1	0	0	0	0	0	0	0	0	0	0	0	0	0	0	0	0
1	OB	63792643	63792913	0.000119771	0.000227305	271	17	1.04159	0.226591	1.72113	0.0852751	uc001daw.2	LINC00466	0	9742	48	MIR6068	1	1	0	0	0	0	0	0	0	0	1	1	0	0	1	1	0	0	1	1
1	OB	64937286	64937581	0.209233	0.232355	296	9	1.45753	0.0198988	1.25221	0.0321258	uc001dbl.3	AK096291	0	300306	811	CACHD1	0	0	0	0	0	0	0	0	1	1	1	1	0	0	0	0	1	1	0	0
1	OB	65432928	65433212	0.052824	0.0655488	285	11	1.41754	0.160752	1.2839	0.101356	uc009wam.1	JAK1	0	309	12047	LINC01359	1	1	0	0	0	0	0	0	0	0	1	1	0	0	0	0	1	1	0	0
1	OB	65730294	65730625	0.193427	0.21637	332	14	1.30405	0.0620396	1.48215	0.0543673	uc001dbx.3	MIR101-1	0	206103	0	DNAJC6	0	0	0	0	0	0	0	0	1	0.0331325	1	0.25	1	1	0	0	0	0	0	0
1	OB	65731534	65731873	6.03671e-15	4.68418e-14	340	38	0.985877	0.690399	3.78468	0.246095	uc001dbx.3	MIR101-1	0	207343	1158	DNAJC6	0	0	1	0.929412	0	0	0	0	1	1	1	1	0	0	0	0	1	0.0705882	0	0
1	OB	65990565	65990815	0.0258164	0.0343286	251	7	0.500526	0.0511692	1.20071	0.0785375	uc001dbx.3	MIR101-1	0	466374	556	LEPR	0	0	0	0	0	0	0	0	0	0	1	1	1	1	0	0	0	0	0	0
1	OB	65991395	65991702	5.30253e-20	9.56015e-19	308	36	1.01268	0.810032	2.21704	0.202136	uc001dbx.3	MIR101-1	0	467204	24	LEPR	0	0	1	1	0	0	0	0	1	0.655844	1	0.655844	0	0	0	0	0	0	0	0
1	OB	66257996	66258496	1.10032e-11	5.26951e-11	501	31	1.04453	0.486494	2.86443	0.176335	uc021oom.1	U4	0	301647	0	PDE4B	0	0	1	0.113772	0	0	0	0	0	0	1	0.393214	1	0.886228	0	0	0	0	0	0
1	OB	66998485	66999172	5.72306e-11	2.52391e-10	688	28	0.80101	0.349845	2.11924	0.135353	uc010ope.1	AK298300	0	133099	79	SGIP1	0	0	1	0.484012	0	0	0	0	0	0	1	1	1	0.353198	0	0	1	0.162791	0	0
1	OB	66999602	66999814	0.183065	0.205153	213	13	0.747776	0.0353249	1.22317	0.0398191	uc010ope.1	AK298300	0	132457	0	SGIP1	0	0	0	0	0	0	0	0	0	0	1	1	0	0	0	0	1	1	0	0
1	OB	67217674	67218160	2.45853e-06	5.86412e-06	487	22	1.30725	0.216972	1.68323	0.112339	uc001dcw.3	INSL5	0	45263	0	TCTEX1D1	0	0	1	0.168378	0	0	0	0	0	0	1	0.956879	1	0.831622	0	0	0	0	0	0
1	OB	67772815	67773338	6.20154e-06	1.35286e-05	524	26	0.484403	0.25251	2.23508	0.117992	uc001ddy.3	SERBP1	0	100154	0	IL12RB2	0	0	1	0.019084	0	0	0	0	0	0	1	0.442748	1	0.980916	0	0	0	0	0	0
1	OB	68299315	68299697	0.000165447	0.000309204	383	21	1.09447	0.0374089	1.29706	0.069717	uc001dea.2	GNG12	0	160	1345	GNG12-AS1	1	1	1	0.00261097	0	0	0	0	0	0	1	1	0	0	0	0	1	0.997389	0	0
1	OB	68517144	68517545	4.37122e-13	2.52788e-12	402	30	1.05628	0.386992	1.26818	0.126078	uc001ded.3	DIRAS3	0	663	5500	DIRAS3	1	1	1	0.549751	0	0	0	0	0	0	1	1	1	0.273632	0	0	1	1	0	0
1	OB	68696500	68696899	0.423418	0.446739	400	33	1.76495	0.0912248	1.64596	0.0297289	uc001dee.3	WLS	1	0	47300	MIR1262	0	0	1	0.6525	0	0	0	0	0	0	1	1	1	0.3475	0	0	0	0	0	0
1	OB	70035209	70035565	0.000361856	0.000639243	357	16	1.08662	0.335585	2.3109	0.120898	uc001der.2	LRRC40	0	574919	773	LRRC7	0	0	0	0	0	0	0	0	0	0	1	1	0	0	0	0	1	1	0	0
1	OB	70035695	70035924	6.51705e-05	0.000128232	230	9	1.02095	0.349779	1.73874	0.126248	uc001der.2	LRRC40	0	574560	1259	LRRC7	0	0	0	0	0	0	0	0	0	0	1	1	0	0	0	0	1	1	0	0
1	OB	71512394	71513215	0.0001842	0.000343206	822	67	0.465364	0.110147	1.38407	0.099487	uc001dfg.1	PTGER3	1	0	206	ZRANB2-AS1	0	0	1	1	0	0	1	1	0	0	0	0	0	0	0	0	0	0	0	0
1	OB	71513627	71513935	0.000262547	0.000474754	309	17	1.76908	0.275013	2.25644	0.0911001	uc001dfg.1	PTGER3	0	136	1439	ZRANB2-AS1	1	1	1	0.576052	0	0	0	0	1	1	1	1	0	0	0	0	1	0.423948	0	0
1	OB	72747979	72748217	0.000325986	0.000582592	239	12	1.08472	0.32799	3.49159	0.077802	uc001dfw.3	NEGR1	1	0	488065	NEGR1-IT1	1	0.585774	0	0	0	0	1	0.90795	1	0.0962343	1	0.0962343	1	1	0	0	0	0	0	0
1	OB	72748929	72749952	0.740532	0.755318	1024	65	1.51096	0.10154	1.93418	0.0377467	uc001dfw.3	NEGR1	0	524	489015	NEGR1-IT1	1	1	1	0.789062	0	0	0	0	0	0	1	1	0	0	0	0	1	0.210938	0	0
1	OB	72750114	72750694	1.27723e-05	2.67215e-05	581	23	1.25337	0.226978	2.94361	0.0590133	uc001dfw.3	NEGR1	0	1709	490200	NEGR1-IT1	1	0.282272	0	0	0	0	0	0	0	0	1	1	0	0	0	0	1	1	0	0
1	OB	75139384	75139584	1.71957e-06	4.1996e-06	201	9	1.15603	1.03235	2.65074	0.198556	uc001dgg.3	C1orf173	0.19403	0	31587	CRYZ	1	1	0	0	0	0	1	0.19403	0	0	1	0.810945	0	0	0	0	0	0	0	0
1	OB	75591484	75591705	0.370331	0.39412	222	8	1.17676	0.0697529	1.17374	0.0632717	uc001dgp.1	AK055631	0	3953	2413	LHX8	0	0	0	0	0	0	0	0	0	0	1	1	0	0	0	0	1	1	0	0
1	OB	75592316	75592523	0.00304191	0.00462702	208	6	1.25301	0.257175	1.37955	0.136576	uc001dgp.1	AK055631	0	3135	1595	LHX8	0	0	0	0	0	0	0	0	0	0	1	1	0	0	1	1	1	1	0	0
1	OB	75593469	75594341	0.0119414	0.0167507	873	33	1.15714	0.103429	1.35609	0.0852865	uc001dgp.1	AK055631	0	1317	0	LHX8	0	0	0	0	0	0	0	0	1	0.0561283	1	0.744559	1	0.605956	1	1	0	0	1	1
1	OB	75595870	75596350	0.00245336	0.00379775	481	31	0.876936	0.193747	1.38866	0.101177	uc001dgp.1	AK055631	1	0	1752	LHX8	0	0	1	0.609148	0	0	1	1	1	0.0852391	0	0	1	1	0	0	1	0.390852	0	0
1	OB	75596759	75597012	0.00520374	0.00774246	254	18	0.962387	0.173857	1.47677	0.0848222	uc001dgp.1	AK055631	1	0	2641	LHX8	0	0	1	0.744094	0	0	1	1	1	1	0	0	0	0	1	1	1	1	0	0
1	OB	75597768	75598810	0.00041797	0.000732044	1043	46	0.638045	0.104424	1.29556	0.0736335	uc001dgp.1	AK055631	0.473634	0	1756	LHX8	0	0	0	0	0	0	1	0.214765	1	1	1	0.527325	1	0.131352	1	0.868648	1	1	1	0.621285
1	OB	75599393	75599678	0.0540652	0.0669535	286	13	1.17355	0.106363	1.29764	0.0944815	uc001dgp.1	AK055631	0	1132	888	LHX8	0	0	0	0	0	0	0	0	1	1	1	1	1	1	1	1	0	0	1	1
1	OB	75600125	75601194	1.33455e-19	2.15285e-18	1070	61	1.31992	0.431078	2.27243	0.141942	uc001dgp.1	AK055631	0	1864	0	LHX8	0	0	1	0.486916	0	0	0	0	1	1	1	0.519626	1	1	0	0	0	0	1	0.769159
1	OB	76080411	76080884	1.30467e-20	2.42352e-19	474	39	1.21058	0.695999	3.11997	0.12659	uc010ora.2	SLC44A5	1	0	109147	ACADM	0	0	1	0.748945	0	0	0	0	0	0	1	1	1	1	0	0	1	0.160338	0	0
1	OB	76082540	76082748	2.95886e-05	6.0059e-05	209	7	1.13743	0.949879	4.07846	0.230197	uc010oqz.1	SLC44A5	1	0	107283	ACADM	0	0	0	0	0	0	0	0	0	0	1	1	0	0	0	0	1	1	0	0
1	OB	77332814	77333646	3.31814e-25	8.84356e-24	833	52	0.785925	0.77815	2.62607	0.192077	uc001dhk.3	PIGK	0	221020	0	ST6GALNAC5	0	0	1	0.643457	0	0	0	0	1	0.326531	1	0.446579	1	0.356543	0	0	0	0	0	0
1	OB	77334475	77334767	8.75831e-05	0.0001699	293	14	0.91892	0.413038	1.6211	0.122257	uc001dhk.3	PIGK	0	219899	1383	ST6GALNAC5	0	0	1	0.204778	0	0	0	0	1	1	1	1	0	0	0	0	1	0.795222	0	0
1	OB	77747936	77748224	2.19373e-16	2.24126e-15	289	27	1.23427	1.24591	5.98661	0.211561	uc001dhk.3	PIGK	0	62804	62	AK5	0	0	1	1	0	0	0	0	0	0	1	0.577855	0	0	0	0	0	0	0	0
1	OB	77748326	77748784	6.73041e-13	3.71688e-12	459	22	1.39726	0.749054	3.27846	0.184908	uc001dhk.3	PIGK	0	63194	40	AK5	0	0	0	0	0	0	0	0	0	0	0	0	0	0	0	0	1	1	0	0
1	OB	78354149	78354433	0.000515813	0.000890686	285	24	1.06575	0.238936	3.0505	0.0827466	uc001dih.4	FUBP1	0	57733	0	NEXN	0	0	1	0.185965	0	0	0	0	0	0	1	0.178947	1	0.814035	0	0	0	0	0	0
1	OB	78957072	78957700	2.14151e-05	4.39044e-05	629	40	1.07405	0.129245	1.44799	0.0948318	uc021oov.1	5S_rRNA	0	396473	345	PTGFR	0	0	1	0.707472	0	0	0	0	1	1	1	1	0	0	0	0	1	0.292528	0	0
1	OB	82266726	82266968	0.0867771	0.103895	243	17	1.5782	0.234489	3.58163	0.109198	uc001dix.4	U80773	0	1172597	105	ADGRL2	0	0	1	1	0	0	0	0	1	1	1	1	0	0	0	0	0	0	0	0
1	OB	85358299	85358538	6.01337e-10	2.31836e-09	240	17	1.04732	0.514549	3.57108	0.126878	uc009wcj.1	LPAR3	1	0	32727	MCOLN2	0	0	1	0.75	0	0	0	0	0	0	1	1	1	0.25	0	0	0	0	0	0
1	OB	85359120	85359335	0.000698423	0.00118596	216	12	1.15408	0.224924	2.18786	0.101474	uc009wcj.1	LPAR3	0	224	31930	MCOLN2	1	1	1	0.314815	0	0	0	0	0	0	1	1	0	0	0	0	1	0.685185	0	0
1	OB	85462406	85462673	6.72204e-06	1.46121e-05	268	18	1.94586	0.24238	3.20084	0.040863	uc001dkm.3	MCOLN2	1	0	21091	MCOLN3	1	0.287313	1	0.33209	0	0	1	0.731343	0	0	1	0.272388	1	1	0	0	0	0	0	0
1	OB	85463835	85464477	4.33737e-10	1.70436e-09	643	42	0.562762	0.220182	2.61787	0.0946066	uc001dkm.3	MCOLN2	0	1039	19287	MCOLN3	1	1	1	0.44168	0	0	0	0	0	0	1	1	1	0.0762053	0	0	1	1	0	0
1	OB	86621763	86622052	1.53206e-10	6.43256e-10	290	17	1.05413	0.878013	6.27001	0.185063	uc001dlj.3	COL24A1	1	0	190454	ODF2L	1	0.451724	1	1	0	0	1	0.103448	1	0.9	1	0.9	0	0	0	0	0	0	0	0
1	OB	87617605	87617986	0.000475645	0.000823646	382	25	0.793435	0.264588	1.60892	0.097325	uc001dmk.3	LOC100505768	0	201223	19997	LINC01140	0	0	1	0.772251	0	0	0	0	0	0	1	1	1	0.227749	0	0	1	1	0	0
1	OB	87799866	87800125	0.4673	0.487168	260	6	0.679588	0.0412895	1.10962	0.0543165	uc001dmk.3	LOC100505768	0	19084	5716	LMO4	0	0	0	0	0	0	0	0	0	0	1	1	1	1	0	0	1	0.0730769	1	0.926923
1	OB	90099820	90100169	0.00642362	0.0093978	350	13	3.15505	0.111715	1.38406	0.0853377	uc001dnk.1	FLJ27354	0	1367	1177	LRRC8C	1	1	0	0	0	0	0	0	0	0	1	1	0	0	0	0	1	1	0	0
1	OB	91172289	91173038	7.67872e-22	1.62312e-20	750	47	1.53326	0.874926	3.79214	0.175248	uc001dns.3	BARHL2	0	4540	4540	BARHL2	0	0	1	0.644	0	0	0	0	0	0	1	1	0	0	1	0.846667	1	0.356	0	0
1	OB	91180219	91180418	0.0484358	0.0604708	200	7	1.00511	0.242711	2.18446	0.132621	uc001dns.3	BARHL2	1	0	2641	BARHL2	0	0	0	0	0	0	1	0.475	1	0.53	1	0.53	1	1	1	1	0	0	1	1
1	OB	91182003	91182289	1.84409e-12	9.49939e-12	287	19	1.17694	0.664633	1.90867	0.183859	uc001dns.3	BARHL2	1	0	4425	BARHL2	0	0	1	0.672474	0	0	1	0.567944	1	0.43554	1	0.43554	1	1	1	1	0	0	0	0
1	OB	91182571	91182822	2.99198e-06	7.05418e-06	252	20	0.82215	0.275826	1.48151	0.12011	uc001dns.3	BARHL2	0.888889	0	4993	BARHL2	1	0.904762	1	1	0	0	1	0.888889	0	0	1	0.115079	1	1	1	1	1	1	0	0
1	OB	91184012	91184326	3.25635e-06	7.56113e-06	315	23	0.939165	0.326496	1.8392	0.150229	uc001dns.3	BARHL2	0	1218	6434	BARHL2	1	1	1	1	0	0	0	0	0	0	1	1	1	1	0	0	1	1	0	0
1	OB	91184430	91184659	3.56284e-10	1.41819e-09	230	15	0.958509	1.28006	2.53307	0.198491	uc001dns.3	BARHL2	0	1636	6852	BARHL2	1	1	1	0.482609	0	0	0	0	0	0	1	1	1	1	0	0	1	1	1	1
1	OB	91184766	91184995	0.000830377	0.00139458	230	10	0.933398	0.424763	1.75921	0.173298	uc001dns.3	BARHL2	0	1972	7188	BARHL2	1	0.126087	0	0	0	0	0	0	0	0	1	1	1	1	0	0	1	1	1	1
1	OB	91185421	91185792	3.32614e-07	8.94266e-07	372	28	1.11459	0.213589	1.38705	0.127347	uc001dns.3	BARHL2	0	2627	7843	BARHL2	0	0	1	0.422043	0	0	0	0	0	0	1	1	0	0	1	1	1	1	1	1
1	OB	91189000	91189461	3.42084e-13	2.01632e-12	462	26	0.987128	0.72283	2.66101	0.18155	uc001dns.3	BARHL2	0	6206	11422	BARHL2	0	0	1	0.5671	0	0	0	0	0	0	1	1	1	1	0	0	1	0.132035	1	1
1	OB	91189975	91190509	6.75034e-10	2.57016e-09	535	26	0.96519	0.440542	1.59199	0.158077	uc001dns.3	BARHL2	0	7181	12397	BARHL2	0	0	1	0.0392523	0	0	0	0	0	0	1	1	1	0.960748	0	0	1	1	0	0
1	OB	91190787	91193011	1.838e-50	1.12669e-47	2225	124	1.19566	0.449546	2.12983	0.175812	uc001dns.3	BARHL2	0	7993	13209	BARHL2	0	0	1	0.906966	0	0	0	0	0	0	1	1	0	0	0	0	1	0.275955	1	0.724045
1	OB	91194504	91194834	1.23145e-06	3.0562e-06	331	18	1.12847	0.298599	1.56748	0.130826	uc001dns.3	BARHL2	0	11710	16926	BARHL2	0	0	0	0	0	0	0	0	0	0	1	1	0	0	0	0	1	0.909366	1	0.0906344
1	OB	91195238	91195700	4.58952e-10	1.79196e-09	463	20	0.689435	0.31015	1.57414	0.114265	uc001dns.3	BARHL2	0	12444	17660	BARHL2	0	0	0	0	0	0	0	0	0	0	1	1	0	0	0	0	0	0	1	1
1	OB	91299989	91300447	0.0305283	0.0397321	459	23	0.519726	0.114639	1.22832	0.085607	uc001dnt.1	BC036441	1	0	4886	LOC105378853	0	0	0	0	0	0	0	0	1	1	1	1	1	1	0	0	0	0	0	0
1	OB	91300560	91301049	1.25329e-06	3.09785e-06	490	23	1.003	0.315061	1.51201	0.117126	uc001dnt.1	BC036441	1	0	5457	LOC105378853	0	0	1	0.144898	0	0	0	0	1	1	1	1	1	0.855102	0	0	0	0	0	0
1	OB	91301355	91301629	0.000163315	0.000306154	275	17	1.00663	0.300567	1.49316	0.133887	uc001dnt.1	BC036441	1	0	6252	LOC105378853	0	0	1	1	0	0	1	0.901818	1	1	1	0.101818	0	0	0	0	0	0	0	0
1	OB	91301835	91302120	0.0218698	0.029529	286	13	0.944597	0.113718	1.37753	0.0939443	uc001dnu.2	AK022898	1	0	6732	LOC105378853	0	0	1	0.199301	0	0	0	0	1	1	1	1	0	0	0	0	1	0.800699	0	0
1	OB	91316455	91316742	0.872293	0.875149	288	18	0.936415	0.0575369	1.85585	0.0298725	uc001dnu.2	AK022898	1	0	573	LINC01763	0	0	1	1	0	0	0	0	1	1	1	1	0	0	0	0	0	0	0	0
1	OB	92352261	92352512	5.31692e-09	1.76177e-08	252	19	1.37433	0.485486	1.92264	0.152277	uc001doj.3	TGFBR3	1	0	62415	BRDT	1	1	0	0	0	0	0	0	1	1	1	1	0	0	0	0	1	1	0	0
1	OB	92946569	92946997	4.12425e-17	4.86186e-16	429	37	1.03148	0.450207	1.60151	0.212092	uc001dou.4	GFI1	1	0	6252	GFI1	0	0	1	1	0	0	1	0.179487	1	0.822844	1	0.822844	0	0	0	0	0	0	0	0
1	OB	92947208	92947465	0.000796406	0.0013412	258	8	1.66983	0.19873	1.50516	0.15631	uc001dou.4	GFI1	1	0	6891	GFI1	0	0	1	1	0	0	0	0	1	1	1	1	0	0	0	0	0	0	0	0
1	OB	92947615	92948548	3.36276e-12	1.70361e-11	934	54	2.50264	0.176444	2.17059	0.0877703	uc001dou.4	GFI1	1	0	7298	GFI1	0	0	1	1	0	0	1	0.138116	1	0.862955	1	0.862955	0	0	0	0	0	0	0	0
1	OB	95352557	95352757	0.252216	0.277076	201	4	0.971267	0.0180419	1.06358	0.0405463	uc010otv.2	CNN3	0	9749	9747	CNN3	0	0	0	0	0	0	0	0	1	1	1	1	0	0	0	0	0	0	0	0
1	OB	98511510	98511710	8.45839e-10	3.18098e-09	201	15	1.00861	0.846097	2.41563	0.163561	uc021oqk.1	MIR137	0.427861	0	0	MIR137	1	1	1	1	0	0	1	0.736318	0	0	1	0.268657	0	0	0	0	0	0	0	0
1	OB	98513845	98514095	0.000121606	0.000230075	251	14	1.42164	0.317597	5.6649	0.090808	uc001drx.2	MIR137HG	1	0	2220	MIR137	0	0	0	0	0	0	0	0	0	0	1	1	0	0	0	0	0	0	1	1
1	OB	98514219	98514444	1.14521e-05	2.42912e-05	226	12	1.24118	0.649874	1.96157	0.15557	uc001drx.2	MIR137HG	1	0	2594	MIR137	0	0	0	0	0	0	0	0	0	0	1	1	0	0	0	0	0	0	1	1
1	OB	98514919	98515306	0.000105768	0.000202613	388	19	0.659313	0.175248	1.40591	0.0915386	uc001drx.2	MIR137HG	0.853093	0	3294	MIR137	1	0.662371	0	0	0	0	1	0.81701	0	0	1	0.149485	0	0	1	0.78866	0	0	1	1
1	OB	98519003	98519751	7.61035e-34	4.66515e-32	749	60	0.834288	0.830439	2.8667	0.235528	uc001drx.2	MIR137HG	0	3754	7378	MIR137	0	0	1	1	0	0	0	0	0	0	1	1	0	0	0	0	0	0	0	0
1	OB	99469503	99469723	0.247901	0.273316	221	13	0.547208	0.0689303	1.19794	0.0770646	uc001dsb.3	LPPR5	1	0	108	LOC100129620	0	0	0	0	0	0	0	0	0	0	1	1	1	1	0	0	0	0	0	0
1	OB	99469905	99470249	3.49154e-17	4.28063e-16	345	37	0.790327	0.834665	2.32076	0.183543	uc001dsb.3	LPPR5	1	0	74	LOC100129620	0	0	1	0.921739	0	0	1	0.753623	0	0	0	0	1	0.0782609	0	0	0	0	0	0
1	OB	99470772	99471424	1.14897e-09	4.21746e-09	653	28	0.394477	0.302219	1.59284	0.150449	uc001dsb.3	LPPR5	0	323	941	LOC100129620	1	1	1	0.301685	0	0	0	0	0	0	1	1	0	0	0	0	1	0.698315	0	0
1	OB	99730127	99730335	2.08153e-05	4.2818e-05	209	14	1.05313	0.432098	3.2974	0.144352	uc001dsb.3	LPPR5	0	259678	280	PLPPR4	0	0	1	1	0	0	0	0	1	0.521531	1	0.521531	0	0	0	0	0	0	0	0
1	OB	101004621	101004996	3.45077e-21	6.61039e-20	376	36	1.11867	1.11173	3.29433	0.254057	uc021oqr.1	LOC100128787	0	87609	894	GPR88	0	0	1	1	0	0	0	0	0	0	0	0	0	0	0	0	0	0	0	0
1	OB	101005501	101005885	3.55153e-19	5.06299e-18	385	47	0.838326	0.356818	2.16042	0.175222	uc021oqr.1	LOC100128787	0	86720	1774	GPR88	0	0	1	1	0	0	0	0	0	0	0	0	0	0	0	0	0	0	0	0
1	OB	101702447	101702699	6.80622e-11	2.98015e-10	253	20	1.07506	0.593305	4.14826	0.154169	uc021oqu.1	Mir_584	0	43754	143	S1PR1	1	1	1	1	0	0	0	0	1	0.604743	1	0.177866	0	0	0	0	1	1	0	0
1	OB	101702897	101703099	0.0259739	0.0344632	203	7	1.59471	0.255313	3.18476	0.0799186	uc021oqu.1	Mir_584	0	43354	593	S1PR1	1	1	0	0	0	0	0	0	1	1	1	1	0	0	0	0	1	1	0	0
1	OB	101775295	101775561	0.0362784	0.0460428	267	17	1.39026	0.159436	1.86517	0.0791015	uc021oqu.1	Mir_584	0	28722	13831	LINC01307	0	0	0	0	0	0	0	0	0	0	1	1	0	0	0	0	0	0	0	0
1	OB	102462626	102462878	0.000394887	0.000693597	253	13	1.61781	0.177313	1.46436	0.110987	uc001dug.2	OLFM3	0.652174	0	125059	DNAJA1P5	1	1	0	0	0	0	1	0.652174	0	0	1	0.351779	0	0	0	0	0	0	0	0
1	OB	107599247	107600073	1.27219e-16	1.3926e-15	827	76	1.54625	0.351003	7.15184	0.0595694	uc010ouu.1	VAV3	0	513708	0	PRMT6	0	0	1	1	0	0	0	0	0	0	1	0.0241838	0	0	0	0	0	0	0	0
1	OB	107682778	107683306	5.87274e-16	5.45453e-15	529	37	1.33415	0.745659	8.02543	0.157277	uc010ouu.1	VAV3	0	430475	0	NTNG1	0	0	1	0.79017	0	0	0	0	0	0	1	0.918715	1	0.20983	0	0	0	0	0	0
1	OB	107683475	107683791	1.13576e-07	3.22324e-07	317	22	0.89045	0.598566	4.45852	0.174316	uc010ouu.1	VAV3	0	429990	262	NTNG1	0	0	1	1	0	0	0	0	0	0	1	0.233438	0	0	0	0	0	0	0	0
1	OB	108506567	108507341	6.14637e-12	3.01418e-11	775	37	2.19371	0.564511	6.04179	0.156124	uc001dvk.1	VAV3	1	0	0	VAV3-AS1	0	0	1	0.117419	0	0	1	0.0709677	1	0.930323	1	0.642581	1	0.882581	0	0	0	0	0	0
1	OB	108508322	108508649	9.80393e-14	6.32612e-13	328	21	1.01686	1.39951	4.26821	0.217035	uc001dvk.1	VAV3	0	777	1258	VAV3-AS1	1	1	0	0	0	0	0	0	0	0	1	1	0	0	0	0	1	1	0	0
1	OB	110282275	110282526	5.58877e-12	2.76284e-11	252	18	1.06803	0.715111	1.89656	0.194587	uc010ovv.2	GSTM3	1	0	5722	GSTM3	0	0	1	0.698413	0	0	1	0.289683	0	0	1	0.714286	1	0.301587	0	0	0	0	0	0
1	OB	110282729	110283474	3.88407e-12	1.93572e-11	746	60	0.813132	0.293816	2.73826	0.0726038	uc010ovv.2	GSTM3	0.542895	0	6176	GSTM3	1	0.0187668	1	0.774799	0	0	1	0.365952	0	0	1	0.458445	0	0	0	0	1	0.225201	0	0
1	OB	110610177	110611317	1.10792e-36	9.70224e-35	1141	78	0.798792	0.61879	2.28027	0.231714	uc001dzb.3	ALX3	1	0	7181	ALX3	0	0	1	0.922875	0	0	0	0	0	0	1	1	1	0.0771253	0	0	0	0	0	0
1	OB	110612186	110612736	1.36785e-13	8.64422e-13	551	32	0.850842	0.57164	2.15014	0.19461	uc001dzb.3	ALX3	1	0	9190	ALX3	0	0	1	1	0	0	0	0	0	0	1	1	0	0	0	0	0	0	0	0
1	OB	110626176	110626541	0.00429636	0.00640795	366	13	1.64944	0.243799	3.01682	0.087169	uc001dzb.3	ALX3	0	12854	867	LINC01397	0	0	1	0.0382514	0	0	0	0	0	0	1	1	1	0.961749	0	0	0	0	0	0
1	OB	110626833	110627118	0.48386	0.502722	286	17	0.674677	0.0555174	1.87155	0.0443675	uc001dzb.3	ALX3	0	13511	1524	LINC01397	0	0	1	1	0	0	0	0	0	0	1	1	0	0	0	0	0	0	0	0
1	OB	110693723	110694283	3.9874e-17	4.79269e-16	561	41	0.955438	0.456648	1.77287	0.188712	uc001dzb.3	ALX3	0	80401	588	SLC6A17	0	0	1	0.966132	0	0	0	0	0	0	1	1	0	0	0	0	1	0.0338681	0	0
1	OB	111149214	111149752	8.04077e-16	7.14347e-15	539	41	1.03267	0.610683	8.92864	0.147873	uc009wfv.2	KCNA2	1	0	3439	KCNA2	1	1	1	1	0	0	0	0	1	1	1	1	0	0	0	0	0	0	0	0
1	OB	111150154	111150598	0.0069988	0.0101907	445	22	0.781857	0.0464006	1.36959	0.0550494	uc009wfv.2	KCNA2	1	0	4379	KCNA2	1	1	1	0.0741573	0	0	0	0	1	1	1	1	0	0	0	0	1	0.925843	0	0
1	OB	111215786	111217087	5.03169e-05	9.98196e-05	1302	98	0.741968	0.0539062	1.16363	0.068126	uc001dzv.1	KCNA3	1	0	713	KCNA3	1	0.930108	1	0.648233	0	0	1	1	0	0	0	0	1	0.351767	0	0	0	0	0	0
1	OB	111323329	111323649	0.161191	0.181971	321	17	0.923729	0.0278196	1.21968	0.0549413	uc001dzv.1	KCNA3	0	105674	90171	CD53	0	0	1	0.327103	0	0	0	0	0	0	1	1	0	0	0	0	1	0.672897	0	0
1	OB	111505857	111506521	5.84428e-09	1.90561e-08	665	50	1.41291	0.260479	3.05875	0.0767129	uc001eaa.3	LRIF1	1	0	16046	LRIF1	1	0.233083	1	0.96391	0	0	1	0.421053	1	0.580451	1	0.580451	1	0.0360902	0	0	0	0	0	0
1	OB	111506621	111507168	1.23105e-05	2.59325e-05	548	33	0.525419	0.0831406	1.79595	0.0687653	uc001eaa.3	LRIF1	0	55	16810	LRIF1	1	1	1	0.706204	0	0	0	0	0	0	1	1	0	0	0	0	1	0.293796	0	0
1	OB	111888834	111889147	0.159772	0.180701	314	15	1.38058	0.15561	2.85699	0.0271339	uc021orp.1	PGCP1	0	37993	34	PIFO	0	0	1	0.0318471	0	0	0	0	0	0	1	1	1	0.968153	0	0	0	0	0	0
1	OB	111889162	111889599	2.21315e-09	7.93368e-09	438	28	2.59827	0.150044	1.97165	0.0828799	uc021orp.1	PGCP1	0	37541	0	PIFO	0	0	1	0.863014	0	0	0	0	1	0.545662	1	0.545662	0	0	0	0	1	0.136986	0	0
1	OB	111984276	111984593	0.0186672	0.0257145	318	7	0.799827	0.0503351	1.20881	0.0881877	uc001ebb.3	WDR77	1	0	1765	WDR77	0	0	0	0	0	0	0	0	0	0	1	1	0	0	0	0	0	0	0	0
1	OB	112531178	112531839	4.42929e-07	1.1653e-06	662	38	0.751662	0.143826	1.74667	0.0921588	uc001ebu.1	KCND3	0.906344	0	1318	LINC01750	1	0.39577	1	0.424471	0	0	1	0.617825	0	0	1	0.29003	1	0.575529	0	0	0	0	0	0
1	OB	113052100	113052488	0.753688	0.766767	389	28	0.998278	0.015062	1.09902	0.0451832	uc009wgh.3	ST7L	0	13652	731	WNT2B	0	0	1	0.51928	0	0	0	0	0	0	1	1	0	0	0	0	1	0.48072	0	0
1	OB	113265680	113265884	0.0107545	0.0151902	205	14	1.17779	0.106823	1.53726	0.0700121	uc001ect.1	PPM1J	0	7730	2492	FAM19A3	0	0	1	0.526829	0	0	0	0	0	0	1	0.478049	0	0	0	0	1	0.473171	1	0.419512
1	OB	113286927	113287261	0.440914	0.462808	335	36	1.11039	0.0803273	1.29827	0.0635635	uc001ect.1	PPM1J	0	28977	23739	FAM19A3	0	0	1	0.734328	0	0	0	0	0	0	1	1	0	0	0	0	1	0.265672	0	0
1	OB	114695739	114696463	2.60159e-29	9.38104e-28	725	59	0.878211	0.832496	2.78437	0.20364	uc001eev.3	SYT6	1	0	63826	SYT6	1	1	1	1	0	0	1	0.321379	0	0	1	0.68	1	1	0	0	0	0	0	0
1	OB	114696699	114697905	1.27763e-11	6.0712e-11	1207	63	0.327161	0.207883	1.69601	0.125171	uc001eev.3	SYT6	0	227	64786	SYT6	1	1	1	0.24855	0	0	0	0	0	0	1	1	1	0.15493	0	0	1	1	0	0
1	OB	115211771	115211987	0.754258	0.766767	217	8	0.68478	0.00546878	1.0872	0.0329677	uc001efd.1	DENND2C	1	0	3732	AMPD1	0	0	0	0	0	0	0	0	0	0	1	1	1	1	0	0	0	0	0	0
1	OB	115641749	115641994	0.240232	0.265807	246	8	1.6976	0.11471	1.75062	0.0353124	uc001eft.3	TSPAN2	0	9628	51117	TSPAN2	0	0	0	0	0	0	0	0	0	0	1	1	0	0	0	0	0	0	0	0
1	OB	115880113	115880803	6.85891e-28	2.10225e-26	691	68	0.962649	0.676424	2.99281	0.198631	uc001efu.1	NGF	1	0	51577	NGF	1	0.211288	1	0.921852	0	0	0	0	1	1	1	1	1	0.0781476	0	0	0	0	0	0
1	OB	116193582	116193784	0.222504	0.246645	203	4	1.08134	0.170776	1.23234	0.104334	uc001efx.4	CASQ2	0	48841	8333	VANGL1	0	0	0	0	0	0	0	0	1	1	1	1	0	0	0	0	0	0	0	0
1	OB	116370721	116371285	5.65006e-13	3.17751e-12	565	49	0.985978	0.280368	1.86551	0.11137	uc009wgz.3	NHLH2	0	7713	7713	NHLH2	0	0	1	0.842478	0	0	0	0	0	0	1	1	1	0.157522	0	0	0	0	0	0
1	OB	116380317	116380741	2.57577e-15	2.19298e-14	425	49	0.967979	0.380628	2.19622	0.0964546	uc021osf.1	NHLH2	0.369412	0	1319	NHLH2	0	0	1	0.901176	0	0	1	1	0	0	0	0	1	0.0988235	0	0	0	0	0	0
1	OB	116381506	116381792	1.29353e-08	4.04558e-08	287	25	1.70576	0.421808	3.94709	0.117907	uc009wgz.3	NHLH2	1	0	2508	NHLH2	0	0	1	1	0	0	0	0	1	1	1	1	0	0	0	0	0	0	0	0
1	OB	116381973	116382177	0.391759	0.415481	205	15	1.19948	0.0800887	1.56904	0.0316097	uc009wgz.3	NHLH2	1	0	2975	NHLH2	0	0	1	1	0	0	0	0	1	1	1	1	0	0	0	0	0	0	0	0
1	OB	117208748	117209068	0.0345725	0.0442441	321	10	1.3142	0.0429454	1.27518	0.0964432	uc031pnr.1	IGSF3	1	0	5302	MIR320B1	0	0	0	0	0	0	1	0.510903	1	0.492212	1	0.492212	1	1	0	0	0	0	0	0
1	OB	118727609	118728352	5.62793e-06	1.24098e-05	744	30	0.732861	0.0827096	1.45496	0.082389	uc001ehk.2	SPAG17	0.322581	0	231392	SPAG17	1	0.946237	1	0.379032	0	0	1	0.209677	1	0.114247	1	0.678763	1	0.278226	0	0	1	0.342742	0	0
1	OB	119521915	119522428	1.66923e-09	6.09071e-09	514	21	1.19694	0.593083	1.67734	0.176623	uc001ehl.1	TBX15	1	0	20538	LOC105378933	0	0	1	0.0856031	0	0	0	0	1	1	1	1	1	0.914397	0	0	0	0	0	0
1	OB	119522583	119522856	3.14802e-10	1.29512e-09	274	19	1.04413	0.750083	1.75529	0.190373	uc001ehl.1	TBX15	1	0	20110	LOC105378933	0	0	1	0.20438	0	0	0	0	1	1	1	1	0	0	1	0.273723	1	0.79562	0	0
1	OB	119525553	119525788	0.00579179	0.0085551	236	12	1.39387	0.211836	1.43779	0.116265	uc001ehl.1	TBX15	1	0	17178	LOC105378933	0	0	0	0	0	0	0	0	1	1	1	1	1	1	0	0	0	0	1	1
1	OB	119525992	119526469	2.52146e-07	6.96241e-07	478	30	0.785415	0.183253	1.30497	0.122905	uc001ehl.1	TBX15	1	0	16497	LOC105378933	0	0	0	0	0	0	0	0	1	1	1	1	1	1	1	1	0	0	1	1
1	OB	119526728	119527908	7.31721e-39	8.9709e-37	1181	72	0.813164	0.970042	2.70124	0.257946	uc001ehl.1	TBX15	1	0	15058	LOC105378933	0	0	1	0.34801	0	0	0	0	1	1	1	1	1	0.0762066	1	0.923793	1	0.606266	0	0
1	OB	119528628	119530426	1.52979e-43	3.12586e-41	1799	100	0.470017	0.536202	1.81191	0.193975	uc001ehl.1	TBX15	1	0	12540	LOC105378933	0	0	1	0.337966	0	0	0	0	1	1	1	1	1	0.662034	1	0.757643	1	0.314063	1	0.685937
1	OB	119531123	119531451	0.000142945	0.000269617	329	10	0.838189	0.144895	1.48053	0.118828	uc001ehl.1	TBX15	1	0	11515	LOC105378933	0	0	0	0	0	0	0	0	1	1	1	1	1	1	0	0	1	1	1	0.212766
1	OB	119531833	119532409	1.80793e-08	5.5413e-08	577	34	1.1663	0.194141	1.38903	0.11716	uc001ehl.1	TBX15	0.601386	0	10557	LOC105378933	1	0.745234	1	0.357019	0	0	1	0.35182	1	0.2513	1	0.400347	1	0.27383	1	1	1	1	0	0
1	OB	119532543	119533143	0.127687	0.146577	601	25	0.856659	0.0553141	1.16664	0.0586011	uc001ehl.1	TBX15	0	364	9823	LOC105378933	1	1	0	0	0	0	0	0	0	0	1	1	0	0	1	1	1	1	1	0.717138
1	OB	119533933	119534175	0.0906444	0.108033	243	5	1.1442	0.149306	1.59142	0.0859703	uc001ehl.1	TBX15	0	1754	8791	LOC105378933	1	1	0	0	0	0	0	0	0	0	1	1	1	1	0	0	1	1	1	1
1	OB	119534645	119535066	3.21413e-06	7.52008e-06	422	12	0.943452	0.454037	1.55557	0.162508	uc001ehl.1	TBX15	0	2466	7900	LOC105378933	0	0	0	0	0	0	0	0	0	0	1	1	1	1	0	0	0	0	1	1
1	OB	119535668	119536604	1.07085e-17	1.33966e-16	937	56	2.09579	0.480543	2.01973	0.156788	uc001ehl.1	TBX15	0	3489	6362	LOC105378933	0	0	1	0.341515	0	0	0	0	0	0	1	1	0	0	0	0	1	0.658485	1	0.564568
1	OB	119541615	119542102	1.13111e-06	2.81857e-06	488	12	0.929585	0.750056	2.61547	0.187982	uc001ehl.1	TBX15	0	9436	864	LOC105378933	0	0	0	0	0	0	0	0	0	0	1	1	1	1	1	0.422131	0	0	0	0
1	OB	119543058	119544087	2.80708e-09	9.77692e-09	1030	62	4.37394	0.180434	1.78662	0.107156	uc001ehl.1	TBX15	0	10879	92	LOC105378933	0	0	1	0.385437	0	0	0	0	0	0	1	1	1	0.740777	0	0	1	0.614563	0	0
1	OB	119548396	119548597	8.28699e-06	1.78871e-05	202	7	0.928593	0.63673	1.7228	0.163951	uc001ehl.1	TBX15	0	16217	5430	LOC105378933	0	0	0	0	0	0	0	0	0	0	1	1	1	1	0	0	0	0	0	0
1	OB	119548757	119549264	3.43769e-10	1.38273e-09	508	26	1.1378	0.555753	2.16943	0.186324	uc001ehl.1	TBX15	0	16578	5791	LOC105378933	0	0	1	0.238189	0	0	0	0	0	0	1	1	1	0.761811	0	0	0	0	0	0
1	OB	119549704	119549949	5.3635e-10	2.0809e-09	246	24	1.01409	0.60055	1.68266	0.151796	uc001ehl.1	TBX15	0	17525	6738	LOC105378933	0	0	1	1	0	0	0	0	0	0	1	1	0	0	0	0	0	0	0	0
1	OB	119550453	119551320	2.84847e-33	1.58737e-31	868	61	1.0363	0.998952	2.99397	0.262229	uc001ehl.1	TBX15	0	18274	7487	LOC105378933	0	0	1	1	0	0	0	0	0	0	1	1	0	0	0	0	0	0	0	0
1	OB	121260267	121260529	0.00272971	0.00418991	263	7	0.919073	0.0686733	1.21017	0.0793771	uc010oxl.2	FCGR1B	0	324323	380	EMBP1	0	0	0	0	0	0	0	0	0	0	1	1	1	1	0	0	0	0	0	0
1	OB	121260644	121260916	1.30394e-08	4.05742e-08	273	14	0.80274	0.67747	2.47642	0.17755	uc010oxl.2	FCGR1B	0	324700	0	EMBP1	0	0	1	0.21978	0	0	0	0	0	0	1	0.974359	1	0.78022	0	0	0	0	0	0
1	OB	121261345	121261603	2.58057e-14	1.7976e-13	259	22	1.04718	1.34861	3.76484	0.257609	uc010oxl.2	FCGR1B	0	325401	436	EMBP1	0	0	1	0.698842	0	0	0	0	0	0	1	1	0	0	0	0	1	0.301158	0	0
1	OB	144534063	144534273	0.843268	0.848807	211	7	0.965422	0.0159066	1.06067	0.0266713	uc001ekz.4	LOC728875	0	12094	59414	NBPF8	0	0	0	0	0	0	0	0	1	1	1	1	0	0	0	0	1	1	0	0
1	OB	145039331	145039802	0.206755	0.230857	472	21	2.21162	0.104944	2.36949	0.0382783	uc001elm.4	LOC653513	1	0	56604	SEC22B	1	0.0148305	1	0.133475	0	0	1	0.45339	1	1	1	0.548729	1	0.866525	0	0	0	0	0	0
1	OB	145075315	145076248	1.53377e-21	3.03291e-20	934	60	0.924964	0.104756	1.5766	0.0989536	uc001elo.3	PDE4DIP	0.933619	0	20158	SEC22B	1	0.280514	1	0.388651	0	0	1	0.59743	1	1	1	0.337259	1	0.179872	0	0	1	0.431478	0	0
1	OB	145415226	145415512	8.40774e-11	3.593e-10	287	18	0.852818	0.972091	2.37004	0.197118	uc021ouw.1	TRNA_Glu	0	15922	2036	HFE2	0	0	1	0.355401	0	0	0	0	1	1	1	0.184669	1	0.644599	0	0	0	0	0	0
1	OB	145473121	145473862	9.2524e-19	1.20675e-17	742	53	1.53614	0.485634	5.54266	0.0999509	uc001enp.1	POLR3GL	0	2734	2614	ANKRD34A	0	0	1	1	0	0	0	0	1	1	1	0.118598	0	0	1	1	0	0	1	1
1	OB	145474013	145474413	0.0265221	0.0351145	401	24	1.35884	0.152443	3.19998	0.025247	uc001enp.1	POLR3GL	0	3626	2653	LIX1L	0	0	1	1	0	0	0	0	1	1	0	0	0	0	1	1	0	0	1	1
1	OB	146550208	146550935	9.48087e-15	7.17503e-14	728	52	0.998865	0.320442	1.40632	0.153283	uc031poj.1	NBPF13P	0	20130	5227	RNVU1-8	0	0	1	0.887363	0	0	0	0	0	0	1	0.943681	1	1	1	0.164835	1	1	0	0
1	OB	147782029	147782559	6.59103e-19	8.78326e-18	531	39	0.790868	0.461938	1.39961	0.160827	uc001eqe.3	NBPF8	1	0	24043	MIR5087	0	0	1	0.768362	0	0	0	0	1	1	1	1	1	0.0696798	0	0	1	0.161959	0	0
1	OB	147790377	147791085	1.72459e-12	9.03568e-12	709	29	0.418048	0.295259	1.62046	0.15221	uc001eqe.3	NBPF8	1	0	15517	MIR5087	0	0	0	0	0	0	0	0	1	1	1	1	0	0	0	0	1	1	0	0
1	OB	148193330	148193659	1.9208e-10	7.95574e-10	330	19	0.96703	0.378752	2.03031	0.160633	uc021owf.2	NBPF14	1	0	8092	PPIAL4D	0	0	0	0	0	0	0	0	1	1	1	1	0	0	0	0	0	0	0	0
1	OB	148864582	148864928	0.0031353	0.00475727	347	23	0.732761	0.193325	1.54539	0.0921698	uc021oxc.1	TRNA_Asn	0	104153	11111	LOC101927429	0	0	1	1	0	0	0	0	0	0	1	1	0	0	0	0	0	0	0	0
1	OB	149162230	149162566	0.028218	0.0372794	337	22	0.683705	0.0410911	1.13265	0.0665407	uc021oxf.1	TRNA_Pseudo	0	531	125668	FAM231D	0	0	1	0.52819	0	0	0	0	0	0	1	1	1	0.47181	0	0	0	0	0	0
1	OB	149223530	149223877	0.00121317	0.00199912	348	15	1.27086	0.305079	2.05621	0.0418454	uc021oxi.1	TRNA_Asn	0	6692	64357	FAM231D	0	0	0	0	0	0	0	0	0	0	1	1	1	1	0	0	0	0	0	0
1	OB	149286952	149287548	9.17562e-10	3.38835e-09	597	35	0.342586	0.140093	1.24417	0.0866603	uc021oxk.1	TRNA_Val	0	7117	686	FAM231D	0	0	1	1	0	0	0	0	0	0	0	0	0	0	0	0	0	0	0	0
1	OB	149326335	149326635	8.98575e-06	1.93272e-05	301	20	0.979747	0.400868	1.86978	0.140737	uc021oxm.1	TRNA_Asn	0.0365449	0	37982	LOC388692	0	0	0	0	0	0	1	0.0365449	0	0	1	0.966777	0	0	0	0	0	0	0	0
1	OB	149332946	149333286	1.78113e-14	1.28451e-13	341	29	1.0153	0.198557	1.34809	0.118975	uc021oxm.1	TRNA_Asn	0	6601	36007	FCGR1CP	0	0	1	0.86217	0	0	0	0	0	0	1	1	1	1	0	0	0	0	0	0
1	OB	149672982	149673276	0.0239504	0.031986	295	22	0.686296	0.14034	1.19505	0.0808321	uc031poq.1	TRNA_Pseudo	0	6	23923	LOC101929798	0	0	1	1	0	0	0	0	0	0	1	1	0	0	0	0	0	0	0	0
1	OB	149711892	149712162	0.00187356	0.00300653	271	20	1.24705	0.167971	1.52109	0.0481417	uc021oxw.1	TRNA_Asn	0	21	42082	HIST2H2BF	0	0	0	0	0	0	0	0	0	0	1	1	0	0	0	0	0	0	0	0
1	OB	149719399	149719745	2.3805e-12	1.21604e-11	347	26	0.992288	0.612591	2.72022	0.106279	uc021oxw.1	TRNA_Asn	0	7528	34499	HIST2H2BF	0	0	1	0.697406	0	0	0	0	0	0	1	1	0	0	0	0	1	1	0	0
1	OB	150123134	150123336	3.7955e-05	7.62834e-05	203	9	0.89285	0.510716	2.14633	0.150935	uc010pbt.2	ANP32E	0	67380	359	PLEKHO1	0	0	0	0	0	0	0	0	1	0.438424	1	0.438424	0	0	0	0	1	1	0	0
1	OB	150253792	150254122	3.79564e-06	8.68182e-06	331	14	0.674311	0.516487	2.45306	0.0984956	uc001ety.2	APH1A	0	12183	820	CIART	0	0	0	0	0	0	0	0	0	0	1	1	1	1	0	0	0	0	0	0
1	OB	150254367	150254630	8.93803e-10	3.32061e-09	264	21	0.848437	0.547583	3.63108	0.147458	uc001ety.2	APH1A	0	12758	312	CIART	0	0	1	1	0	0	0	0	0	0	1	1	0	0	0	0	0	0	0	0
1	OB	150266065	150266518	2.71202e-07	7.38874e-07	454	31	0.90775	0.167143	1.75541	0.0714823	uc001ety.2	APH1A	0	24456	0	MRPS21	0	0	1	0.0947137	0	0	0	0	0	0	1	0.449339	1	0.905286	0	0	0	0	0	0
1	OB	151032693	151033008	0.00941223	0.0134806	316	13	1.34462	0.239401	2.95312	0.0905495	uc001ewo.3	CDC42SE1	0	568	543	MLLT11	1	1	0	0	0	0	0	0	0	0	0	0	0	0	0	0	1	1	0	0
1	OB	151118235	151118686	4.16223e-06	9.38032e-06	452	35	1.4221	0.084161	1.57036	0.0631594	uc001ewv.3	SEMA6C	1	0	10418	TNFAIP8L2-SCNM1	0	0	1	1	0	0	0	0	1	1	1	1	0	0	0	0	0	0	0	0
1	OB	151255655	151256069	0.11827	0.136792	415	19	2.87283	0.112609	2.11685	0.0542418	uc001exo.3	BC021024	0	1250	868	ZNF687	0	0	1	0.277108	0	0	0	0	0	0	1	1	0	0	0	0	1	0.722892	0	0
1	OB	151341290	151341759	2.43514e-11	1.13086e-10	470	17	1.13359	0.535106	1.39695	0.220823	uc010pcy.3	SELENBP1	1	0	4513	SELENBP1	0	0	0	0	0	0	1	0.597872	1	1	1	0.404255	0	0	0	0	0	0	0	0
1	OB	151694277	151694583	0.311983	0.336108	307	13	2.08505	0.000301246	1.01935	0.00671467	uc001eys.2	CELF3	0	4987	265	RIIAD1	0	0	1	0.019544	0	0	0	0	0	0	1	0.928339	0	0	0	0	1	0.980456	0	0
1	OB	152084996	152085356	0.0217069	0.0293737	361	24	1.43951	0.116085	2.09939	0.0440078	uc001ezp.3	TCHH	1	0	6204	TCHH	0	0	1	0.609418	0	0	1	1	0	0	0	0	0	0	0	0	1	1	1	1
1	OB	152161515	152162132	4.9213e-06	1.09303e-05	618	45	1.04817	0.176106	1.42201	0.090791	uc001ezt.2	HRNR	0	22419	22419	HRNR	0	0	1	0.669903	0	0	0	0	0	0	1	1	0	0	0	0	1	0.330097	0	0
1	OB	152488167	152488397	2.48962e-08	7.51791e-08	231	19	1.06566	0.386498	2.28742	0.15881	uc001faa.4	LCE3E	0	49777	1190	CRCT1	0	0	1	0.450216	0	0	0	0	0	0	0	0	0	0	0	0	1	0.549784	0	0
1	OB	153652058	153652419	1.43253e-11	6.70335e-11	362	35	1.09374	0.470817	5.69215	0.111935	uc010pdy.3	ILF2	0	8554	895	NPR1	0	0	1	0.878453	0	0	0	0	0	0	1	0.31768	0	0	0	0	1	0.121547	0	0
1	OB	153940895	153941187	0.617551	0.634102	293	13	0.929965	0.0658023	1.27596	0.054366	uc031ppi.1	SLC39A1	0	235	221	CREB3L4	1	1	0	0	0	0	0	0	1	0.351536	1	0.351536	0	0	0	0	1	1	0	0
1	OB	154297545	154297813	0.37942	0.403092	269	15	2.30956	0.216136	6.974	0.06573	uc001fei.2	C1orf43	0	104272	222	ATP8B2	0	0	0	0	0	0	0	0	0	0	1	0.0483271	1	1	1	1	0	0	0	0
1	OB	154406912	154407367	0.000866857	0.00145187	456	15	0.688744	0.169987	1.38484	0.123271	uc001ffb.3	SHE	0	44586	29244	IL6R	0	0	0	0	0	0	0	0	1	0.421053	1	0.421053	0	0	0	0	0	0	0	0
1	OB	154733332	154733537	0.00097381	0.00162213	206	15	1.34839	0.183138	1.82944	0.153217	uc001ffo.3	KCNN3	1	0	63391	KCNN3	0	0	1	0.509709	0	0	0	0	0	0	1	1	0	0	0	0	1	0.490291	0	0
1	OB	155034396	155034659	0.000645455	0.0011083	264	11	0.847415	0.175276	1.46065	0.124732	uc021pan.2	LOC100505666	1	0	1553	EFNA4	0	0	0	0	0	0	0	0	1	1	1	0.253788	1	1	0	0	0	0	0	0
1	OB	155264485	155265083	1.89873e-06	4.60048e-06	599	43	0.278112	0.104147	1.2837	0.10723	uc001fka.4	PKLR	1	0	5402	PKLR	0	0	1	1	0	0	1	0.297162	0	0	1	0.607679	0	0	0	0	0	0	0	0
1	OB	155290390	155290962	0.000389016	0.00068525	573	28	1.10126	0.124926	1.59063	0.0891491	uc001fkh.1	RUSC1-AS1	1	0	0	RUSC1	0	0	1	0.623037	0	0	1	1	1	0.315881	0	0	1	0.862129	1	0.137871	0	0	0	0
1	OB	155830202	155830489	0.000346454	0.000613805	288	21	1.25907	0.200906	2.95494	0.0751576	uc001fma.1	GON4L	0	1011	943	SYT11	1	1	1	1	0	0	0	0	0	0	1	1	0	0	0	0	1	1	0	0
1	OB	156051172	156051392	3.7257e-06	8.55377e-06	221	12	1.39745	0.33438	2.71923	0.100687	uc001fnd.4	MEX3A	1	0	944	LMNA	0	0	1	0.696833	0	0	1	0.262443	0	0	1	0.742081	1	1	0	0	0	0	1	0.963801
1	OB	156390374	156390644	1.63694e-12	8.65041e-12	271	24	1.10521	0.808378	4.4748	0.227026	uc001fou.1	C1orf61	1	0	242	MIR9-1	1	1	1	0.892989	0	0	0	0	1	1	1	1	1	0.107011	0	0	0	0	0	0
1	OB	156392326	156392606	0.262828	0.28719	281	13	1.3535	0.0870703	1.21281	0.0644249	uc001fou.1	C1orf61	1	0	2194	MIR9-1	0	0	0	0	0	0	0	0	1	1	1	1	0	0	0	0	1	1	0	0
1	OB	156402529	156402757	0.000634813	0.00109309	229	11	1.11474	0.1515	1.48687	0.0975133	uc001fpa.3	C1orf61	0	2036	12397	MIR9-1	0	0	0	0	0	0	0	0	0	0	1	1	0	0	1	1	0	0	0	0
1	OB	156407148	156407619	0.0117264	0.0164868	472	13	1.06982	0.0894143	1.42833	0.08846	uc001fpa.3	C1orf61	0	6655	17016	MIR9-1	0	0	0	0	0	0	0	0	0	0	1	1	0	0	0	0	1	1	0	0
1	OB	156814830	156815242	1.03642e-12	5.67254e-12	413	28	1.13202	0.454724	1.84562	0.172273	uc010pht.2	INSRR	1	0	4166	INSRR	0	0	1	0.876513	0	0	1	0.53753	1	1	1	0.184019	1	0.123487	1	1	0	0	0	0
1	OB	156818851	156819282	0.000425265	0.000741341	432	27	0.559713	0.0496889	1.15715	0.0655116	uc010pht.2	INSRR	1	0	8187	INSRR	0	0	1	0.791667	0	0	1	0.5	1	1	1	0.43287	0	0	0	0	1	0.208333	1	1
1	OB	156829009	156829763	9.66043e-05	0.000186809	755	39	0.850778	0.100845	1.72191	0.0473643	uc010pht.2	INSRR	0	297	907	NTRK1	1	1	1	1	0	0	0	0	1	1	1	1	0	0	0	0	0	0	0	0
1	OB	156830081	156830335	0.0039782	0.00596244	255	16	1.48503	0.13187	2.04823	0.0766623	uc010pht.2	INSRR	0	1369	335	NTRK1	1	1	1	1	0	0	0	0	1	1	1	1	0	0	0	0	0	0	0	0
1	OB	156830881	156831237	0.000329621	0.000587376	357	29	1.33805	0.105783	1.5619	0.0834304	uc010pht.2	INSRR	0	2169	211	NTRK1	0	0	1	0.621849	0	0	0	0	1	1	1	0.840336	0	0	0	0	1	0.378151	0	0
1	OB	156890404	156890694	3.80281e-10	1.50395e-09	291	35	1.80134	0.244717	2.19543	0.113331	uc010phu.2	ARHGEF11	0	13937	0	LRRC71	0	0	1	1	0	0	0	0	0	0	1	0.0687285	0	0	1	1	0	0	0	0
1	OB	156893474	156893782	7.34069e-08	2.1126e-07	309	25	1.25831	0.322863	2.5961	0.0971336	uc010phu.2	ARHGEF11	0	10849	3051	LRRC71	0	0	1	0.854369	0	0	0	0	1	0.864078	1	0.864078	1	0.145631	1	1	0	0	1	1
1	OB	156897024	156897363	1.88814e-06	4.59297e-06	340	22	1.22902	0.248677	1.59844	0.119684	uc010phu.2	ARHGEF11	0	7268	6601	LRRC71	0	0	1	0.485294	0	0	0	0	1	0.664706	1	0.664706	1	0.514706	0	0	0	0	1	1
1	OB	157963696	157963924	0.00138542	0.00225269	229	17	1.07064	0.238237	3.34809	0.0909339	uc001frq.3	LOC646268	0	137909	634	KIRREL1	0	0	1	1	0	0	0	0	0	0	1	1	0	0	0	0	0	0	0	0
1	OB	158150573	158150819	3.98251e-06	9.00841e-06	247	19	1.24213	0.465522	13.2631	0.130819	uc001frs.1	AK097921	0	18351	837	CD1D	0	0	1	0.809717	0	0	0	0	0	0	1	0.145749	1	0.190283	0	0	0	0	1	1
1	OB	158151205	158151539	1.13403e-13	7.24128e-13	335	25	1.05031	0.606624	2.51408	0.236862	uc001frs.1	AK097921	0	17631	1469	CD1D	0	0	1	0.892537	0	0	0	0	0	0	1	0.119403	0	0	0	0	1	0.107463	1	1
1	OB	159141662	159141921	0.000301474	0.000543539	260	17	1.16286	0.281477	2.47798	0.0940987	uc001ftm.2	LOC100131825	0	23853	114	CADM3	0	0	1	0.219231	0	0	0	0	1	1	1	1	0	0	0	0	1	0.780769	0	0
1	OB	160053888	160054271	0.00569623	0.00843428	384	39	0.890077	0.110474	1.70747	0.0828429	uc001fuz.3	IGSF8	0	6857	2529	KCNJ9	0	0	1	1	0	0	0	0	0	0	0	0	0	0	0	0	0	0	0	0
1	OB	160371042	160371456	0.00318743	0.00481255	415	14	1.07697	0.189331	1.53682	0.100359	uc009wti.3	COPA	0	57688	679	VANGL2	0	0	0	0	0	0	0	0	0	0	1	1	0	0	0	0	1	1	0	0
1	OB	160951847	160952101	2.88105e-09	9.97786e-09	255	16	1.01494	0.694548	2.03866	0.172802	uc010pjv.2	F11R	0	12899	12894	F11R	0	0	0	0	0	0	0	0	0	0	1	1	0	0	0	0	0	0	0	0
1	OB	161009464	161009754	0.0503027	0.0626739	291	7	0.639537	0.017075	1.0611	0.0462557	uc031pqv.1	USF1	1	0	424	USF1	1	1	0	0	0	0	1	1	0	0	0	0	0	0	0	0	1	1	0	0
1	OB	161228456	161228746	1.54245e-14	1.12562e-13	291	28	0.966642	0.882548	8.11264	0.21982	uc001fzp.3	NR1I3	0	20456	0	PCP4L1	0	0	1	0.927835	0	0	0	0	0	0	1	0.209622	1	0.0721649	0	0	0	0	0	0
1	OB	161228870	161229215	1.1912e-05	2.51795e-05	346	16	0.778941	0.333554	1.87639	0.154204	uc001fzp.3	NR1I3	0	20870	354	PCP4L1	0	0	1	0.459538	0	0	0	0	0	0	1	1	0	0	0	0	1	0.540462	0	0
1	OB	161276205	161276408	0.00314549	0.00476095	204	7	0.911533	0.0297062	1.23027	0.0707805	uc001gaf.4	MPZ	1	0	1681	MPZ	0	0	0	0	0	0	1	0.245098	0	0	1	0.759804	0	0	0	0	0	0	0	0
1	OB	161348919	161349161	0.000444991	0.000772747	243	17	0.91225	0.0979601	1.11833	0.0890199	uc001gal.4	C1orf192	0	11246	14399	CFAP126	0	0	0	0	0	0	0	0	0	0	1	1	0	0	0	0	0	0	0	0
1	OB	161494844	161495356	3.47806e-07	9.26979e-07	513	43	0.537341	0.0822657	1.32163	0.104741	uc021pdc.1	TRNA_Gly	0	1137	515	HSPA6	0	0	1	1	0	0	0	0	0	0	0	0	0	0	0	0	0	0	0	0
1	OB	161575582	161576064	0.435161	0.457554	483	45	0.812496	0.0121638	1.06078	0.0309366	uc021pdl.1	TRNA_Leu	0	5671	0	HSPA7	0	0	1	1	0	0	0	0	0	0	1	0.552795	0	0	0	0	0	0	0	0
1	OB	161590907	161591403	6.55855e-08	1.9054e-07	497	19	1.59814	0.560785	2.25221	0.114384	uc031pqy.1	FCGR3B	0	1584	1584	FCGR3B	0	0	0	0	0	0	0	0	0	0	1	1	0	0	0	0	0	0	0	0
1	OB	161695589	161696267	1.32819e-07	3.75197e-07	679	41	5.3181	0.18527	3.1767	0.080644	uc001gbc.3	RPL31P11	0	40547	3147	FCRLB	0	0	1	0.929308	0	0	0	0	1	0.575847	1	0.0324006	1	0.0706922	0	0	0	0	0	0
1	OB	161697197	161697628	2.91047e-09	1.00231e-08	432	28	1.39139	0.2503	2.37809	0.0823528	uc001gbc.3	RPL31P11	0	42155	4755	FCRLB	0	0	1	0.236111	0	0	0	0	0	0	0	0	0	0	0	0	1	0.763889	0	0
1	OB	165086735	165087026	0.463119	0.484457	292	30	1.61829	0.112864	1.32777	0.0633055	uc021pdy.1	LMX1A	0	84077	84077	LMX1A	0	0	1	0.928082	0	0	0	0	0	0	1	1	1	0.0719178	0	0	0	0	0	0
1	OB	165204227	165204539	0.00418138	0.00625167	313	12	0.665748	0.102528	1.39642	0.10322	uc001gcz.2	LMX1A	1	0	33124	LMX1A	0	0	1	0.124601	0	0	0	0	1	1	1	1	1	0.875399	0	0	0	0	0	0
1	OB	165204937	165205151	0.00131208	0.00215054	215	10	1.12401	0.53429	3.22139	0.129009	uc001gcz.2	LMX1A	1	0	33834	LMX1A	0	0	1	1	0	0	0	0	1	1	1	1	0	0	0	0	0	0	0	0
1	OB	165322688	165323344	3.42606e-07	9.17106e-07	657	26	3.49191	0.301351	2.03893	0.0895373	uc001gcz.2	LMX1A	1	0	46814	RXRG	0	0	0	0	0	0	0	0	1	1	1	1	1	1	0	0	1	1	0	0
1	OB	165323446	165323811	5.68725e-20	9.96082e-19	366	31	1.25237	1.23539	3.02596	0.269398	uc001gcz.2	LMX1A	1	0	46347	RXRG	0	0	1	0.89071	0	0	0	0	1	1	1	1	1	1	0	0	1	1	0	0
1	OB	165323998	165324853	3.75432e-32	1.91783e-30	856	58	1.08277	1.02015	2.36616	0.233	uc001gcz.2	LMX1A	1	0	45305	RXRG	0	0	1	0.774533	0	0	1	0.115654	1	0.844626	1	0.844626	1	0.225467	0	0	1	1	1	0.625
1	OB	165325407	165325643	3.80518e-08	1.13232e-07	237	18	1.20503	0.618354	3.59322	0.136116	uc001gcz.2	LMX1A	0.303797	0	44515	RXRG	1	1	1	1	0	0	1	0.303797	1	0.780591	1	0.481013	0	0	0	0	1	1	1	1
1	OB	165326070	165326478	5.7601e-16	5.43222e-15	409	30	1.24838	0.552156	2.21127	0.188733	uc021pdz.1	LMX1A	0	118	43680	RXRG	1	1	1	0.633252	0	0	0	0	0	0	1	1	0	0	0	0	1	0.366748	1	1
1	OB	165413729	165413944	3.91766e-06	8.92761e-06	216	8	1.00773	1.0242	2.67735	0.180085	uc021pea.1	RXRG	1	0	7565	RXRG	0	0	0	0	0	0	0	0	1	1	1	1	0	0	0	0	0	0	0	0
1	OB	165414139	165414612	1.66547e-19	2.55233e-18	474	34	0.960731	1.07612	3.84725	0.223745	uc021pea.1	RXRG	0.957806	0	7975	RXRG	1	0.464135	0	0	0	0	1	0.957806	0	0	1	0.0443038	0	0	0	0	0	0	0	0
1	OB	166134388	166135015	4.76981e-25	1.21829e-23	628	51	1.64114	0.761567	6.16803	0.0921941	uc010plc.2	FAM78B	1	0	10409	MIR921	0	0	1	1	0	0	0	0	1	1	1	1	0	0	0	0	0	0	0	0
1	OB	166135217	166135423	5.61018e-08	1.64547e-07	207	17	1.155	0.565885	5.50719	0.16123	uc010plc.2	FAM78B	1	0	11238	MIR921	0	0	1	1	0	0	1	0.975845	1	0.0289855	1	0.0289855	0	0	0	0	0	0	0	0
1	OB	166853255	166853760	0.572602	0.590918	506	41	1.26822	0.0260329	1.25654	0.038498	uc001gdw.3	TADA1	0	7601	27507	TADA1	0	0	1	1	0	0	0	0	0	0	1	1	0	0	0	0	0	0	0	0
1	OB	166916577	166916817	0.000338376	0.00060123	241	8	0.787416	0.0773429	1.46329	0.0977638	uc001gdx.2	ILDR2	1	0	28001	MAEL	0	0	0	0	0	0	0	0	1	1	1	1	1	1	0	0	0	0	0	0
1	OB	167408460	167408922	0.0346717	0.0442787	463	39	0.696026	0.0904238	1.28628	0.0624383	uc001gei.4	CD247	1	0	8584	CD247	0	0	1	0.887689	0	0	1	0.12527	1	0.617711	1	0.617711	1	0.112311	0	0	0	0	0	0
1	OB	169396159	169396910	6.44162e-15	4.93589e-14	752	34	0.528812	0.466246	2.0114	0.159253	uc001gfz.1	CCDC181	0.680851	0	32052	CCDC181	1	0.585106	1	0.331117	0	0	1	0.194149	0	0	1	0.488032	1	0.614362	0	0	1	0.0545213	0	0
1	OB	169429731	169429944	0.483797	0.502722	214	15	0.884868	0.0492342	1.21817	0.0775997	uc009wvq.1	CCDC181	0.827103	0	3204	SLC19A2	0	0	0	0	0	0	1	0.827103	0	0	1	0.17757	0	0	0	0	0	0	0	0
1	OB	170629444	170629804	0.135834	0.155347	361	25	1.64661	0.0669444	1.13414	0.0643519	uc001ggy.1	AK096329	0	139557	3508	PRRX1	0	0	0	0	0	0	0	0	0	0	1	1	1	1	1	1	0	0	0	0
1	OB	170629953	170630688	1.2189e-25	3.3963e-24	736	45	0.491457	0.736521	2.05423	0.24351	uc001ggy.1	AK096329	0	140066	2624	PRRX1	0	0	1	0.316576	0	0	0	0	0	0	1	1	1	0.683424	1	1	0	0	0	0
1	OB	170631494	170631736	0.0104281	0.0147972	243	10	1.56798	0.260731	2.06494	0.0885869	uc001ggy.1	AK096329	0	141607	1576	PRRX1	0	0	0	0	0	0	0	0	0	0	1	1	1	1	0	0	1	1	0	0
1	OB	170633872	170634251	0.85465	0.858853	380	31	1.43052	0.055494	1.5115	0.0289166	uc001ggy.1	AK096329	0	143985	560	PRRX1	0	0	1	0.807895	0	0	0	0	1	1	1	1	0	0	0	0	1	0.192105	1	1
1	OB	171811386	171811804	0.00243925	0.00379701	419	19	1.03275	0.128607	1.79502	0.0585888	uc001ghw.2	VAMP4	0	100007	769	DNM3	0	0	0	0	0	0	0	0	1	1	1	1	0	0	0	0	1	1	0	0
1	OB	173638664	173638901	1.00801e-06	2.53243e-06	238	16	0.946572	0.507448	1.94515	0.1639	uc001gja.1	ANKRD45	1	0	34222	TEX50	1	0.420168	1	1	0	0	0	0	0	0	1	1	0	0	0	0	0	0	0	0
1	OB	173990163	173990402	0.326494	0.349286	240	7	1.65127	0.0951501	1.93079	0.0258069	uc001gju.4	RC3H1	0	27953	89942	RC3H1	0	0	0	0	0	0	0	0	0	0	1	1	1	1	0	0	0	0	0	0
1	OB	175568386	175568743	1.07698e-08	3.42068e-08	358	35	0.79104	0.263554	1.30061	0.118628	uc009wwu.1	TNR	1	0	276452	TNR	0	0	1	1	0	0	0	0	1	1	1	1	0	0	0	0	0	0	0	0
1	OB	177133485	177133801	1.19681e-14	8.94685e-14	317	33	1.22314	0.777412	2.57029	0.192017	uc001glb.1	ASTN1	1	0	6722	BRINP2	0	0	1	1	0	0	1	0.861199	1	0.141956	1	0.141956	0	0	0	0	0	0	0	0
1	OB	177150790	177151159	2.57519e-09	9.02052e-09	370	27	1.11578	0.454142	5.83696	0.0971682	uc001glb.1	ASTN1	0	16766	10267	BRINP2	0	0	1	0.935135	0	0	0	0	0	0	1	1	1	0.0648649	0	0	0	0	0	0
1	OB	179711839	179712364	1.9522e-18	2.49313e-17	526	37	0.940897	0.747897	3.95719	0.196562	uc001gnl.3	TOR1AIP2	0	96737	0	FAM163A	0	0	1	0.794677	0	0	0	0	0	0	1	0.872624	1	0.205323	0	0	0	0	0	0
1	OB	179713567	179713878	1.33196e-12	7.09993e-12	312	21	0.963721	0.561231	1.6473	0.201624	uc001gnl.3	TOR1AIP2	0	95223	1270	FAM163A	0	0	1	1	0	0	0	0	0	0	1	1	0	0	0	0	0	0	0	0
1	OB	180198015	180198385	0.0754128	0.0917223	371	29	1.77832	0.0384808	1.37307	0.048549	uc021pfo.1	TRNA_Val	0	13667	1047	LHX4	0	0	1	0.719677	0	0	0	0	0	0	1	1	1	0.280323	0	0	0	0	0	0
1	OB	180201892	180202835	1.44942e-27	4.23093e-26	944	58	1.00495	0.691413	2.29587	0.201745	uc021pfo.1	TRNA_Val	0	17544	2460	LHX4	0	0	1	1	0	0	0	0	0	0	1	1	0	0	0	0	0	0	0	0
1	OB	180204339	180204797	3.72968e-05	7.5207e-05	459	37	2.67651	0.200472	1.86482	0.0580645	uc021pfo.1	TRNA_Val	0	19991	4907	LHX4	0	0	1	1	0	0	0	0	0	0	1	1	0	0	0	0	0	0	0	0
1	OB	180205110	180205322	0.113562	0.131595	213	11	1.1674	0.0847899	1.57894	0.0703884	uc021pfo.1	TRNA_Val	0	20762	5678	LHX4	0	0	0	0	0	0	0	0	0	0	1	1	0	0	0	0	1	1	0	0
1	OB	181287269	181287968	3.4512e-10	1.38273e-09	700	50	1.01231	0.289178	1.71761	0.127742	uc021pfs.1	Mir_544	0	168038	81746	LINC01699	0	0	1	0.82	0	0	0	0	0	0	1	1	1	0.0442857	0	0	1	0.135714	0	0
1	OB	181452708	181453279	4.22617e-13	2.46728e-12	572	36	0.450786	0.304872	1.56692	0.14105	uc021pfs.1	Mir_544	0	2727	23	CACNA1E	0	0	1	0.63986	0	0	0	0	1	0.234266	1	0.234266	1	0.534965	1	0.465035	1	1	0	0
1	OB	181454517	181455261	2.00233e-19	2.92244e-18	745	47	0.688308	0.374248	2.03165	0.14323	uc021pfs.1	Mir_544	0	745	1832	CACNA1E	0	0	1	0.386577	0	0	0	0	1	1	1	1	1	0.613423	0	0	1	0.747651	1	1
1	OB	182025996	182026275	0.0334053	0.0429296	280	25	0.668235	0.0973528	1.24846	0.0823674	uc021pfu.1	ZNF648	1	0	2292	ZNF648	0	0	1	1	0	0	1	1	0	0	0	0	0	0	0	0	0	0	0	0
1	OB	182584027	182584238	0.0312731	0.0405294	212	14	1.20519	0.164682	3.76353	0.0258952	uc001gpl.4	RGS16	0	10479	36	LINC01686	0	0	1	0.292453	0	0	0	0	0	0	1	1	1	0.707547	0	0	0	0	0	0
1	OB	182584579	182584829	0.0079919	0.0115816	251	9	1.63222	0.193668	1.89725	0.0817354	uc001gpl.4	RGS16	0	11031	305	LINC01686	0	0	0	0	0	0	0	0	0	0	0	0	0	0	0	0	1	1	0	0
1	OB	182921633	182921961	0.208936	0.232355	329	24	0.851139	0.0598445	1.12033	0.0701791	uc001gpu.3	SHCBP1L	1	0	52636	SHCBP1L	0	0	1	0.43465	0	0	1	0.300912	0	0	1	0.702128	1	0.56535	0	0	0	0	0	0
1	OB	183385814	183387009	1.64841e-22	3.60884e-21	1196	83	1.14656	0.336754	1.5152	0.141229	uc001gqc.2	NMNAT2	1	0	43001	SMG7-AS1	0	0	1	0.844482	0	0	0	0	1	1	1	1	1	0.155518	0	0	0	0	0	0
1	OB	183387181	183387423	3.41273e-09	1.1558e-08	243	16	1.23673	0.619366	2.79617	0.158449	uc001gqc.2	NMNAT2	1	0	42587	SMG7-AS1	0	0	1	1	0	0	1	0.440329	1	0.563786	1	0.563786	0	0	0	0	0	0	0	0
1	OB	183774053	183774641	0.0104203	0.0147972	589	42	0.907446	0.14495	3.64003	0.0600006	uc010poj.1	COLGALT2	0	124154	0	RGL1	0	0	1	0.380306	0	0	0	0	1	1	1	0.37691	1	0.237691	0	0	1	0.382003	0	0
1	OB	184005264	184006082	5.73235e-16	5.43222e-15	819	52	0.392793	0.370903	2.25448	0.123666	uc010poj.1	COLGALT2	1	0	14702	TSEN15	0	0	1	0.884005	0	0	0	0	1	1	1	1	1	0.115995	0	0	0	0	0	0
1	OB	184633113	184633376	0.131837	0.151058	264	18	0.834184	0.106448	1.86033	0.0376222	uc010pok.2	EDEM3	0	26248	26248	EDEM3	0	0	1	0.583333	0	0	0	0	0	0	1	1	1	0.416667	0	0	0	0	0	0
1	OB	186649424	186650020	0.00211442	0.0033492	597	38	1.3954	0.187844	2.42693	0.0640391	uc001gsb.3	PTGS2	0.227806	0	0	PACERR	1	1	1	1	0	0	1	0.227806	0	0	1	0.773869	0	0	0	0	0	0	0	0
1	OB	190444210	190444434	0.00021212	0.000390479	225	8	0.9185	0.438336	2.24558	0.146713	uc010pot.1	FAM5C	1	0	2955	LINC01351	0	0	0	0	0	0	0	0	1	1	1	1	0	0	0	0	0	0	0	0
1	OB	190444557	190444902	8.05182e-09	2.61152e-08	346	14	1.05071	0.725166	4.2589	0.196762	uc010pot.1	FAM5C	1	0	2487	LINC01351	0	0	0	0	0	0	0	0	1	1	1	1	0	0	0	0	0	0	0	0
1	OB	190447088	190447761	0.00346751	0.00522159	674	34	0.731987	0.182036	2.11691	0.0875298	uc001gse.1	FAM5C	0	329	0	LINC01351	1	1	0	0	0	0	0	0	1	0.207715	1	0.448071	0	0	0	0	0	0	0	0
1	OB	196577644	196578257	6.89803e-16	6.31118e-15	614	34	1.11142	0.458604	1.86592	0.143901	uc001gtd.1	KCNT2	0	145	26102	MIR4735	1	1	1	0.495114	0	0	0	0	0	0	1	1	1	0.104235	0	0	1	0.400651	0	0
1	OB	197877926	197878226	2.76249e-06	6.53825e-06	301	14	1.06775	0.447386	2.76189	0.100373	uc021pgu.1	DENND1B	0	133303	3408	LHX9	0	0	0	0	0	0	0	0	0	0	1	1	1	0.700997	1	0.299003	0	0	0	0
1	OB	197879254	197879554	5.2335e-06	1.15817e-05	301	8	1.29865	0.916678	2.7682	0.194874	uc021pgu.1	DENND1B	0	134631	2080	LHX9	0	0	0	0	0	0	0	0	0	0	1	1	1	1	0	0	0	0	0	0
1	OB	197880326	197880993	5.89377e-08	1.72042e-07	668	45	4.31284	0.33745	2.99118	0.0941372	uc021pgu.1	DENND1B	0	135703	641	LHX9	0	0	1	1	0	0	0	0	0	0	1	1	0	0	0	0	0	0	0	0
1	OB	197882157	197882949	4.76068e-13	2.72738e-12	793	36	1.49523	0.332863	2.302	0.140976	uc021pgu.1	DENND1B	0	137534	523	LHX9	0	0	0	0	0	0	0	0	1	1	1	0.882724	0	0	1	1	1	1	0	0
1	OB	197883107	197883496	0.0106616	0.0150937	390	13	0.859024	0.0648799	1.1932	0.0715097	uc021pgu.1	DENND1B	0	138484	1473	LHX9	0	0	0	0	0	0	0	0	1	1	1	1	1	1	1	1	1	1	0	0
1	OB	197887202	197887791	3.00711e-14	2.07119e-13	590	44	1.14621	0.456668	3.22095	0.100145	uc021pgu.1	DENND1B	0	142579	686	LHX9	0	0	1	1	0	0	0	0	1	1	1	1	0	0	1	1	1	0.318644	1	0.681356
1	OB	197888069	197890720	7.42806e-40	1.13835e-37	2652	105	0.82278	0.392682	1.81462	0.161972	uc021pgu.1	DENND1B	0	143446	1553	LHX9	0	0	1	0.091629	0	0	0	0	1	0.426094	1	0.426094	1	0.754148	1	0.154223	1	0.649698	1	0.498115
1	OB	200002936	200003366	3.92868e-08	1.16342e-07	431	16	1.60867	0.282511	1.36274	0.129861	uc001gvd.1	LINC00862	0	308305	6207	NR5A2	0	0	0	0	0	0	0	0	1	1	1	1	1	1	0	0	0	0	0	0
1	OB	200003479	200004910	3.09267e-30	1.26387e-28	1432	70	0.746809	0.383643	1.94384	0.149861	uc001gvd.1	LINC00862	0	306761	6750	NR5A2	0	0	1	0.305168	0	0	0	0	1	1	1	1	1	0.694832	1	0.36243	0	0	0	0
1	OB	200005018	200005493	1.3835e-13	8.65393e-13	476	27	1.00943	0.530128	1.76952	0.191669	uc001gvd.1	LINC00862	0	306178	6459	NR5A2	0	0	0	0	0	0	0	0	1	1	1	1	0	0	1	1	1	1	0	0
1	OB	200005724	200006045	1.34608e-10	5.69066e-10	322	14	0.933141	1.06759	2.47386	0.231265	uc001gvd.1	LINC00862	0	305626	5907	NR5A2	0	0	0	0	0	0	0	0	1	1	1	1	0	0	1	1	1	1	0	0
1	OB	200007161	200007935	1.08679e-11	5.2457e-11	775	32	0.431067	0.230535	1.44987	0.146914	uc001gvd.1	LINC00862	0	303736	4017	NR5A2	0	0	0	0	0	0	0	0	1	1	1	0.861935	1	1	1	1	0	0	1	1
1	OB	200009263	200009553	0.0801476	0.0970958	291	10	1.14969	0.0946193	1.77733	0.0517868	uc001gvd.1	LINC00862	0	302118	2399	NR5A2	0	0	0	0	0	0	0	0	1	1	1	1	1	1	1	0.47079	1	1	0	0
1	OB	200009784	200010983	6.45988e-31	2.8285e-29	1200	69	3.11396	0.509383	2.92169	0.175278	uc001gvd.1	LINC00862	0	300688	969	NR5A2	0	0	1	0.191667	0	0	0	0	1	1	1	1	1	1	0	0	1	1	0	0
1	OB	200011089	200011490	2.34433e-09	8.30679e-09	402	21	2.21375	0.417642	2.14505	0.143411	uc001gvd.1	LINC00862	0	300181	462	NR5A2	0	0	1	0.226368	0	0	0	0	1	1	1	1	1	0.773632	0	0	1	1	1	1
1	OB	200011897	200012527	0.307668	0.332044	631	30	2.50812	0.116606	1.76437	0.046291	uc001gvd.1	LINC00862	0	299144	0	NR5A2	0	0	1	0.251981	0	0	0	0	1	1	1	0.689382	0	0	0	0	1	1	1	1
1	OB	200271589	200271819	0.0191805	0.0263625	231	11	1.80815	0.171529	4.88578	0.0378646	uc001gvd.1	LINC00862	0	39852	39852	LINC00862	0	0	0	0	0	0	0	0	0	0	1	1	0	0	0	0	1	1	0	0
1	OB	201084149	201084375	0.104893	0.122943	227	26	1.04405	0.0686226	1.25191	0.0548611	uc031prl.1	ASCL5	1	0	1069	ASCL5	1	0.330396	1	1	0	0	1	1	0	0	0	0	0	0	0	0	0	0	0	0
1	OB	201252803	201253059	1.34965e-05	2.81406e-05	257	25	1.27026	0.144802	1.42813	0.103548	uc009wzn.4	TNNT2	0	75076	224	PKP1	0	0	1	1	0	0	0	0	1	0.108949	1	0.108949	0	0	0	0	0	0	0	0
1	OB	201438701	201439002	0.158112	0.179154	302	11	0.798161	0.0216841	1.1308	0.0546683	uc031prm.1	PHLDA3	0	402	4095	PHLDA3	1	1	0	0	0	0	0	0	0	0	1	1	0	0	0	0	1	1	0	0
1	OB	201509309	201509647	0.0240804	0.0320898	339	11	1.52282	0.0170796	1.2282	0.0373634	uc001gws.3	CSRP1	0	32922	20278	RPS10P7	0	0	1	0.0265487	0	0	0	0	0	0	1	1	0	0	0	0	1	0.973451	0	0
1	OB	201618124	201618475	0.0216104	0.0293079	352	31	1.34482	0.108209	1.2516	0.0861368	uc001gwt.1	AX747377	0	11608	675	NAV1	0	0	1	1	0	0	0	0	0	0	0	0	0	0	0	0	0	0	0	0
1	OB	201858498	201858713	6.64118e-08	1.9203e-07	216	13	0.957481	0.477883	1.66006	0.168808	uc021phl.1	LMOD1	0	6870	694	SHISA4	0	0	0	0	0	0	0	0	0	0	1	0.347222	0	0	0	0	0	0	0	0
1	OB	202679166	202679419	0.00198366	0.0031749	254	20	1.27795	0.385446	3.61072	0.112424	uc010pqb.2	SYT2	1	0	14893	KDM5B	1	0.267717	1	1	0	0	1	0.137795	0	0	1	0.866142	0	0	0	0	0	0	0	0
1	OB	202776005	202776401	0.00156917	0.00254472	397	31	1.22565	0.200664	2.70829	0.0596293	uc001gyg.1	KDM5B	1	0	3672	PCAT6	0	0	1	1	0	0	1	0.75063	1	1	1	0.251889	0	0	1	1	0	0	0	0
1	OB	202936987	202937193	0.0400764	0.0505491	207	9	1.73112	0.0832805	1.97924	0.0459803	uc001gyt.2	CYB5R1	0	583	5987	CYB5R1	1	1	0	0	0	0	0	0	0	0	1	1	0	0	0	0	1	1	0	0
1	OB	202995902	202996332	7.17506e-07	1.85583e-06	431	26	5.51398	0.134463	1.85624	0.105348	uc021phr.1	LOC401980	0	19509	254	PPFIA4	0	0	1	0.658933	0	0	0	0	0	0	1	1	0	0	0	0	1	0.341067	0	0
1	OB	203045293	203045717	0.00105838	0.00175823	425	25	0.208086	0.253932	1.27735	0.116292	uc001gzd.4	MYOG	0	6539	6539	MYOG	0	0	1	0.230588	0	0	0	0	0	0	0	0	0	0	0	0	1	0.769412	0	0
1	OB	203258836	203259039	0.279979	0.304304	204	6	1.07215	0.050652	1.32439	0.0446413	uc009xao.2	LOC730227	0	8846	2009	LINC01353	0	0	0	0	0	0	0	0	0	0	1	1	0	0	0	0	0	0	0	0
1	OB	203293302	203293628	0.113319	0.131562	327	7	1.01028	0.0611185	1.35299	0.0711585	uc001gzr.3	FMOD	0	16123	16120	FMOD	0	0	0	0	0	0	0	0	0	0	1	1	0	0	1	1	0	0	0	0
1	OB	203598227	203598668	3.0749e-13	1.83001e-12	442	27	1.21128	0.689126	6.1946	0.165768	uc001gzr.3	FMOD	0	277938	2313	ATP2B4	0	0	1	0.447964	0	0	0	0	0	0	1	1	1	0.552036	0	0	0	0	0	0
1	OB	203598846	203599155	3.11078e-09	1.05939e-08	310	15	1.02621	0.781569	5.19973	0.118137	uc001gzr.3	FMOD	0	278557	2932	ATP2B4	0	0	1	0.0258065	0	0	0	0	0	0	1	1	0	0	0	0	1	0.974194	0	0
1	OB	204120369	204120776	0.250925	0.276152	408	28	1.3451	0.039072	1.29454	0.0627969	uc001hao.4	ETNK2	1	0	3167	REN	0	0	1	0.928922	0	0	1	0.134804	0	0	1	0.867647	1	0.0710784	0	0	0	0	0	0
1	OB	204654909	204655245	0.492497	0.510831	337	10	1.29208	0.0146075	1.21492	0.036784	uc001hbe.1	LRRN2	0	312	68607	LRRN2	1	1	0	0	0	0	0	0	0	0	1	1	0	0	0	0	1	1	0	0
1	OB	205312333	205312757	0.000209993	0.000387728	425	29	0.754844	0.0898674	1.21512	0.0934753	uc001hcf.2	KLHDC8A	1	0	7141	KLHDC8A	0	0	1	0.623529	0	0	1	0.945882	1	1	1	0.0564706	1	0.376471	0	0	0	0	0	0
1	OB	205424831	205425062	0.0220906	0.0297616	232	20	0.927065	0.0932263	1.58006	0.0758281	uc010prh.1	MIR135B	0	7305	7402	MIR135B	1	0.206897	1	1	0	0	0	0	0	0	1	1	0	0	0	0	0	0	0	0
1	OB	205425293	205425527	4.43303e-06	9.95403e-06	235	19	1.42563	0.433442	3.91094	0.131038	uc010prh.1	MIR135B	0	7767	7864	MIR135B	1	1	1	1	0	0	0	0	0	0	1	0.753191	0	0	0	0	0	0	0	0
1	OB	206680306	206680548	1.02833e-06	2.57292e-06	243	27	1.63893	0.278087	5.33416	0.0532435	uc001heh.2	EIF2D	0	84425	314	RASSF5	0	0	1	1	0	0	0	0	0	0	1	1	0	0	0	0	0	0	0	0
1	OB	206731447	206731721	3.96093e-06	8.99278e-06	275	8	1.09431	0.74642	1.81642	0.176017	uc001heh.2	EIF2D	0	33252	956	RASSF5	0	0	0	0	0	0	0	0	1	1	1	1	0	0	0	0	1	1	0	0
1	OB	206976574	206976784	0.0059565	0.00877724	211	7	0.98494	0.0157883	1.06475	0.0406479	uc009xbx.2	IL10	0	30540	4360	IL19	0	0	0	0	0	0	0	0	1	1	1	1	0	0	0	0	0	0	0	0
1	OB	207628055	207628280	0.00888652	0.0127874	226	23	1.08781	0.179697	3.122	0.0475412	uc001hgr.2	mir-29b-2	0	346586	411	CR2	0	0	1	1	0	0	0	0	1	1	1	1	0	0	0	0	0	0	0	0
1	OB	207669117	207670103	4.17662e-32	1.96944e-30	987	66	0.382989	0.686897	3.42317	0.195857	uc001hgr.2	mir-29b-2	0	304763	0	CR1	0	0	1	0.383992	0	0	0	0	1	0.375887	1	0.375887	1	0.526849	0	0	1	0.0891591	0	0
1	OB	207818285	207818845	1.79754e-12	9.33806e-12	561	42	0.284743	0.142589	1.40951	0.114761	uc001hgr.2	mir-29b-2	0	156021	0	CR1L	0	0	1	0.814617	0	0	0	0	0	0	1	0.308378	1	0.185383	0	0	0	0	0	0
1	OB	207842468	207842894	5.91093e-05	0.000116884	427	23	0.288483	0.08229	1.28643	0.0952343	uc001hgr.2	mir-29b-2	0	131972	24011	CR1L	0	0	1	0.210773	0	0	0	0	0	0	1	1	1	0.789227	0	0	0	0	0	0
1	OB	207843009	207843279	1.66384e-15	1.45705e-14	271	27	0.932066	0.773961	1.82205	0.179817	uc001hgr.2	mir-29b-2	0	131587	24552	CR1L	0	0	1	0.926199	0	0	0	0	0	0	1	1	0	0	0	0	1	0.0738007	0	0
1	OB	207996460	207996691	0.00208964	0.00331852	232	6	1.10746	0.334913	1.84101	0.151621	uc001hgr.2	mir-29b-2	0	412	4737	LOC148696	0	0	0	0	0	0	0	0	0	0	1	1	0	0	0	0	0	0	0	0
1	OB	208083914	208084138	0.466825	0.487168	225	14	0.252506	0.10477	1.3402	0.109492	uc001hgw.1	CD34	1	0	24032	CD34	0	0	1	0.182222	0	0	0	0	0	0	1	1	1	0.817778	0	0	0	0	0	0
1	OB	208084583	208084825	1.83128e-05	3.79248e-05	243	10	0.649779	0.440736	1.8718	0.142655	uc001hgw.1	CD34	0.415638	0	24701	CD34	1	1	0	0	0	0	1	0.415638	0	0	1	0.588477	0	0	0	0	1	1	0	0
1	OB	208132135	208132491	1.94701e-06	4.69888e-06	357	20	0.504532	0.139996	1.48911	0.136232	uc001hgw.1	CD34	0	47452	63096	PLXNA2	0	0	1	0.462185	0	0	0	0	0	0	1	1	1	0.537815	0	0	0	0	0	0
1	OB	209848863	209849150	8.93626e-07	2.273e-06	288	18	0.881906	0.367272	2.28684	0.0856238	uc001hhh.3	LAMB3	0	23043	194	G0S2	0	0	1	1	0	0	0	0	0	0	1	0.361111	0	0	0	0	0	0	0	0
1	OB	210425361	210425727	0.607746	0.625081	367	26	1.25001	0.0729114	1.30344	0.0622773	uc001hhx.4	SERTAD4-AS1	0	17895	19167	SERTAD4	0	0	0	0	0	0	0	0	0	0	1	1	0	0	0	0	0	0	0	0
1	OB	210501416	210501635	0.013927	0.0194028	220	6	1.17416	0.0523471	1.24023	0.10002	uc001hhx.4	SERTAD4-AS1	0	93950	0	HHAT	0	0	0	0	0	0	0	0	0	0	1	0.818182	1	1	0	0	0	0	0	0
1	OB	211306490	211307241	3.4133e-11	1.5732e-10	752	42	0.881617	0.386906	2.99516	0.12431	uc001hib.2	KCNH1	1	0	870	KCNH1-IT1	0	0	1	0.764628	0	0	1	0.0452128	0	0	1	0.956117	1	0.235372	0	0	0	0	0	0
1	OB	211652607	211652845	0.105676	0.123625	239	12	1.05394	0.103261	1.19141	0.101731	uc001him.2	RD3	1	0	2744	RD3	0	0	1	0.619247	0	0	1	0.263598	0	0	1	0.740586	0	0	0	0	1	0.380753	0	0
1	OB	212687843	212688097	0.318646	0.342084	255	17	1.20244	0.0552843	1.14394	0.0650815	uc010pte.2	TMEM206	0	99576	30938	LINC01740	0	0	1	0.262745	0	0	0	0	0	0	1	1	1	0.737255	0	0	0	0	0	0
1	OB	212873902	212874831	0.00600324	0.00882491	930	42	0.729074	0.151936	3.26057	0.0561188	uc001hjl.2	BATF3	0	575	14144	BATF3	1	1	1	0.158065	0	0	0	0	0	0	1	1	0	0	0	0	1	0.841935	0	0
1	OB	214360459	214360851	6.48537e-19	8.78326e-18	393	34	1.20497	1.14391	3.94419	0.241489	uc021piy.1	PTPN14	0	161187	93713	SMYD2	0	0	1	0.62341	0	0	0	0	0	0	1	1	1	0.37659	0	0	0	0	0	0
1	OB	215254947	215255298	1.74233e-08	5.36707e-08	352	17	1.44214	0.550472	1.87655	0.120219	uc001hkk.2	PTPN14	0	529923	1261	KCNK2	0	0	0	0	0	0	0	0	1	1	1	1	1	1	0	0	0	0	0	0
1	OB	215255490	215255786	3.6197e-07	9.60552e-07	297	19	0.86771	0.366939	2.05449	0.138122	uc001hkk.2	PTPN14	0	530466	773	KCNK2	0	0	0	0	0	0	0	0	1	1	1	1	1	1	0	0	0	0	0	0
1	OB	215256871	215257099	1.48893e-07	4.18676e-07	229	12	0.949232	0.82965	2.69632	0.162134	uc001hkk.2	PTPN14	0	531847	312	KCNK2	0	0	0	0	0	0	0	0	1	1	1	1	0	0	0	0	1	1	0	0
1	OB	217263682	217263883	0.00163679	0.0026404	202	9	1.04547	0.0909825	1.29842	0.103058	uc001hlc.1	ESRRG	1	0	336451	GPATCH2	1	1	0	0	0	0	0	0	0	0	1	1	0	0	0	0	1	1	0	0
1	OB	217307650	217308217	1.26121e-12	6.84181e-12	568	42	0.624482	0.39031	2.24875	0.144106	uc001hlc.1	ESRRG	1	0	292117	GPATCH2	0	0	1	0.834507	0	0	0	0	0	0	1	1	1	0.165493	1	1	0	0	0	0
1	OB	217308864	217309210	1.42927e-11	6.70335e-11	347	45	1.85998	0.40295	2.46738	0.0912386	uc001hlc.1	ESRRG	1	0	291124	GPATCH2	0	0	1	0.910663	0	0	0	0	0	0	1	1	1	1	1	1	1	0.0893372	0	0
1	OB	217309492	217310335	1.43317e-14	1.05847e-13	844	35	1.16031	0.405138	1.88282	0.143135	uc001hlc.1	ESRRG	1	0	289999	GPATCH2	0	0	0	0	0	0	0	0	0	0	1	1	1	1	0	0	1	1	0	0
1	OB	217310573	217311548	1.26773e-05	2.66137e-05	976	53	0.688413	0.145064	1.37882	0.10234	uc001hlc.1	ESRRG	0.53791	0	288786	GPATCH2	1	0.667008	1	0.440574	0	0	1	0.0922131	0	0	1	0.463115	1	0.915984	0	0	1	0.621926	1	0.378074
1	OB	217313492	217313825	3.3024e-06	7.63914e-06	334	18	0.501563	0.248001	1.4507	0.133444	uc001hlc.1	ESRRG	0	2395	286509	GPATCH2	0	0	0	0	0	0	0	0	0	0	1	1	0	0	0	0	1	0.844311	1	1
1	OB	218520065	218520506	5.54662e-15	4.35907e-14	442	33	1.05389	0.663274	4.66167	0.171455	uc031psd.1	LOC728463	0	1045	1440	TGFB2	1	1	1	0.497738	0	0	0	0	1	0.266968	1	0.266968	1	0.502262	0	0	1	1	0	0
1	OB	220101179	220101786	6.72673e-38	6.87248e-36	608	73	1.21192	0.956272	6.24274	0.205127	uc001hlx.4	SLC30A10	1	0	13574	SLC30A10	0	0	1	1	0	0	1	1	0	0	0	0	0	0	0	0	0	0	0	0
1	OB	220102202	220102529	0.00979332	0.0139937	328	13	0.86216	0.10415	1.24456	0.111891	uc001hlu.1	SLC30A10	1	0	14597	SLC30A10	1	1	0	0	0	0	0	0	0	0	1	1	0	0	0	0	1	1	0	0
1	OB	221050315	221050947	0.629186	0.644968	633	40	0.706988	0.0673896	1.16401	0.0630971	uc001hmw.1	C1orf140	0	452322	1795	HLX	0	0	1	0.658768	0	0	0	0	0	0	1	1	1	1	1	0.622433	1	0.131122	0	0
1	OB	221051704	221052586	7.43629e-11	3.23294e-10	883	52	1.46689	0.194125	2.15958	0.0894008	uc001hmw.1	C1orf140	0	450683	156	HLX	0	0	1	0.703284	0	0	0	0	0	0	1	1	1	0.296716	1	1	1	1	0	0
1	OB	221054143	221055068	1.25686e-21	2.56817e-20	926	45	0.814689	0.408903	1.92779	0.154888	uc001hmw.1	C1orf140	0	448201	1401	HLX	1	1	1	0.361771	0	0	0	0	0	0	1	0.424406	1	1	1	1	1	1	1	0.779698
1	OB	221057416	221058462	6.2033e-14	4.08884e-13	1047	63	0.529063	0.184835	1.1664	0.113197	uc001hmw.1	C1orf140	0	444807	4674	HLX	0	0	1	0.281757	0	0	0	0	0	0	1	0.115568	1	0.0448902	1	1	1	0.673352	1	1
1	OB	221060639	221061449	8.92676e-12	4.34294e-11	811	47	0.288451	0.151957	1.38062	0.119752	uc001hmw.1	C1orf140	0	441820	7897	HLX	0	0	1	0.273736	0	0	0	0	0	0	1	1	1	0.260173	1	0.691739	1	0.466091	1	1
1	OB	221061816	221062116	0.136087	0.155347	301	9	1.873	0.0741348	1.27168	0.0998317	uc001hmw.1	C1orf140	0	441153	9074	HLX	0	0	0	0	0	0	0	0	0	0	1	1	0	0	1	1	1	1	0	0
1	OB	221064498	221065528	0.011588	0.0163297	1031	55	1.06002	0.0270345	1.11017	0.0505133	uc001hmw.1	C1orf140	0	437741	11756	HLX	0	0	1	0.620757	0	0	0	0	0	0	1	1	1	0.379243	1	0.920466	0	0	1	0.556741
1	OB	221066923	221067622	3.89086e-15	3.13828e-14	700	36	0.356554	0.488346	1.88093	0.187684	uc001hmw.1	C1orf140	0	435647	14181	HLX	0	0	1	0.251429	0	0	0	0	0	0	1	1	1	1	0	0	1	0.968571	1	0.0314286
1	OB	221067743	221068545	7.91101e-24	1.79609e-22	803	56	0.367103	0.179024	1.30993	0.158751	uc001hmw.1	C1orf140	0	434724	15001	HLX	0	0	1	0.551681	0	0	0	0	0	0	1	1	1	1	0	0	1	0.448319	1	1
1	OB	221068731	221069276	5.11439e-13	2.90289e-12	546	37	1.08833	0.207183	1.19844	0.119362	uc001hmw.1	C1orf140	0	433993	15989	HLX	0	0	1	0.692308	0	0	0	0	0	0	1	1	1	0.0934066	0	0	1	1	1	1
1	OB	221914278	221914622	0.0469102	0.0588056	345	25	1.35898	0.147435	3.15829	0.0235866	uc001hmy.2	DUSP10	1	0	39517	DUSP10	0	0	0	0	0	0	0	0	0	0	1	1	1	1	0	0	0	0	0	0
1	OB	223538028	223538233	2.0808e-07	5.77162e-07	206	24	1.35066	0.382887	2.99722	0.0954203	uc001hny.4	SUSD4	0	484	28481	CCDC185	1	1	1	1	0	0	0	0	0	0	1	1	0	0	0	0	0	0	0	0
1	OB	223538490	223538707	7.96618e-06	1.72554e-05	218	16	1.2141	0.407885	3.02674	0.11788	uc001hny.4	SUSD4	0	946	28007	CCDC185	1	1	1	0.637615	0	0	0	0	0	0	1	1	0	0	0	0	1	0.362385	0	0
1	OB	224574985	224575185	0.102258	0.120085	201	5	1	0.138534	1.2114	0.126265	uc001hoq.4	WDR26	1	0	2141	WDR26	0	0	0	0	0	0	1	1	0	0	0	0	0	0	0	0	0	0	0	0
1	OB	224620699	224620923	0.289597	0.313644	225	5	1.04602	0.150237	1.98435	0.0377581	uc001hoq.4	WDR26	1	0	1418	CNIH3	0	0	0	0	0	0	0	0	0	0	1	1	1	1	0	0	0	0	0	0
1	OB	224803307	224803838	3.80114e-07	1.00435e-06	532	28	0.446701	0.290409	2.41334	0.123584	uc001hoq.4	WDR26	0	181306	340	CNIH3	0	0	1	0.379699	0	0	0	0	0	0	1	1	1	0.81015	1	0.18985	0	0	0	0
1	OB	224804339	224805105	2.51233e-28	8.10556e-27	767	67	0.805539	0.585535	1.89179	0.177794	uc001hoq.4	WDR26	0	182338	161	CNIH3	0	0	1	1	0	0	0	0	0	0	1	0.194263	1	1	0	0	0	0	0	0
1	OB	224805601	224805883	0.000676481	0.0011519	283	18	1.16625	0.255351	1.45158	0.127115	uc001hoq.4	WDR26	0	183600	1423	CNIH3	0	0	1	0.893993	0	0	0	0	0	0	1	1	0	0	0	0	1	1	0	0
1	OB	225117325	225117614	0.343045	0.366353	290	38	1.42146	0.107159	1.81384	0.0385117	uc001hoy.3	LBR	0	471589	0	DNAH14	0	0	1	1	0	0	0	0	1	0.268966	1	0.268966	0	0	0	0	0	0	0	0
1	OB	226075070	226075377	3.91459e-14	2.66627e-13	308	23	1.06537	0.990342	1.73192	0.241701	uc001hpo.3	LEFTY1	1	0	1089	LEFTY1	0	0	1	0.74026	0	0	1	0.782468	0	0	1	0.0941558	1	0.25974	0	0	0	0	0	0
1	OB	226127114	226127367	0.000425697	0.000741341	254	26	0.811394	0.0919069	1.12008	0.0709193	uc010pvk.2	LEFTY2	1	0	2817	LEFTY2	0	0	1	1	0	0	1	0.73622	1	0.267717	1	0.267717	0	0	0	0	0	0	0	0
1	OB	226737105	226737342	1.90755e-09	6.91911e-09	238	27	1.11811	0.326039	4.33024	0.0834627	uc001hqe.2	AK055856	0	6636	605	STUM	0	0	1	1	0	0	0	0	1	1	1	1	0	0	0	0	0	0	0	0
1	OB	226925359	226925806	8.41672e-11	3.593e-10	448	38	5.77439	0.40067	10.166	0.106167	uc010pvo.2	ITPKB	1	0	81579	ITPKB-IT1	0	0	1	1	0	0	1	0.0133929	1	0.988839	1	0.988839	0	0	0	0	0	0	0	0
1	OB	227174394	227174668	0.0876131	0.104692	275	13	0.755679	0.0759541	1.07751	0.0595844	uc001hqp.3	CDC42BPA	0	2897	2897	CDC42BPA	0	0	0	0	0	0	0	0	0	0	0	0	0	0	0	0	0	0	0	0
1	OB	227974241	227974597	0.0319843	0.0412766	357	18	1.58426	0.0910651	1.3239	0.100691	uc001hrc.3	JMJD4	0	51129	28820	PRSS38	0	0	1	0.47619	0	0	0	0	0	0	1	1	1	1	0	0	0	0	0	0
1	OB	228193836	228194039	2.27948e-05	4.65773e-05	204	9	1.39907	0.257311	1.72119	0.143595	uc001hri.2	WNT9A	0	58160	683	WNT3A	0	0	0	0	0	0	0	0	0	0	1	1	1	1	0	0	0	0	0	0
1	OB	228195592	228195927	1.08559e-08	3.43024e-08	336	17	1.58176	0.445388	2.00155	0.137612	uc001hri.2	WNT9A	0	59916	870	WNT3A	0	0	1	1	0	0	0	0	0	0	1	1	0	0	0	0	0	0	0	0
1	OB	228246674	228246938	4.51832e-05	8.99263e-05	265	26	1.92542	0.238236	1.60444	0.112296	uc001hrx.3	C1orf35	0	41489	23422	ARF1	0	0	1	1	0	0	0	0	0	0	1	0.0490566	0	0	0	0	0	0	0	0
1	OB	228566457	228567153	3.23935e-06	7.55028e-06	697	59	0.951516	0.184764	1.89543	0.0603074	uc001hss.3	TRIM11	0	14223	14223	TRIM11	0	0	1	0.954089	0	0	0	0	0	0	1	0.830703	0	0	0	0	1	0.045911	0	0
1	OB	228603658	228604186	7.54252e-16	6.79936e-15	529	39	0.724179	0.504591	2.3993	0.167779	uc001hsu.3	TRIM17	1	0	7184	TRIM17	0	0	1	0.909263	0	0	1	0.189036	1	1	1	0.812854	1	0.0907372	0	0	0	0	0	0
1	OB	228633516	228634266	3.55797e-11	1.62764e-10	751	51	2.163	0.100119	1.76883	0.0880228	uc001hsy.3	HIST3H2A	0	10798	10798	HIST3H2A	0	0	1	0.814913	0	0	0	0	0	0	1	1	0	0	0	0	1	0.185087	0	0
1	OB	228651513	228651904	3.05244e-07	8.27941e-07	392	22	1.4991	0.37498	2.11191	0.08784	uc021pki.1	Histone3	0.119898	0	1739	MIR4666A	0	0	1	1	0	0	1	0.119898	0	0	1	0.84949	0	0	0	0	0	0	0	0
1	OB	228652202	228652616	4.6836e-16	4.55722e-15	415	31	0.929278	0.649336	1.91539	0.183024	uc021pki.1	Histone3	0	311	2428	MIR4666A	0	0	1	0.790361	0	0	0	0	0	0	1	1	0	0	0	0	1	0.209639	0	0
1	OB	228657483	228657700	0.017155	0.0237381	218	9	1.03726	0.247203	1.45884	0.118165	uc021pki.1	Histone3	0	5592	7709	MIR4666A	0	0	1	0.362385	0	0	0	0	0	0	1	1	1	1	0	0	1	0.637615	0	0
1	OB	228785908	228786415	0.0139123	0.0194028	508	29	1.29353	0.142851	1.1617	0.0928277	uc001hta.3	BC015435	0	111087	4092	MIR7641-2	0	0	1	0.431102	0	0	0	0	1	1	0	0	1	0.153543	0	0	1	0.51378	1	0.48622
1	OB	229542918	229543295	8.62348e-17	9.61126e-16	378	28	0.982255	1.11896	2.61526	0.219647	uc001htm.3	ACTA1	0	23697	23697	ACTA1	0	0	1	0.933862	0	0	0	0	0	0	1	1	1	0.0661376	0	0	0	0	0	0
1	OB	229543507	229543816	3.65515e-08	1.09298e-07	310	26	0.618261	0.273864	1.46895	0.160375	uc001htm.3	ACTA1	0	23176	23176	ACTA1	0	0	1	0.851613	0	0	0	0	0	0	1	1	0	0	0	0	1	0.148387	0	0
1	OB	229568583	229569493	2.4092e-09	8.4876e-09	911	56	1.19407	0.117832	1.28229	0.0927915	uc001htm.3	ACTA1	1	0	1591	ACTA1	0	0	1	1	0	0	1	0.155873	1	0.680571	1	0.680571	0	0	0	0	0	0	0	0
1	OB	229569607	229569914	7.27317e-10	2.75213e-09	308	26	1.0094	0.447956	1.96376	0.192221	uc001htm.3	ACTA1	0.769481	0	2615	ACTA1	1	0.87987	1	1	0	0	1	0.305195	1	0.467532	1	0.467532	0	0	0	0	0	0	0	0
1	OB	230560165	230561144	8.08107e-07	2.07268e-06	980	38	3.56549	0.149077	2.01837	0.0875736	uc031psq.1	PGBD5	1	0	102774	PGBD5	0	0	1	0.0428571	0	0	0	0	0	0	1	1	1	0.957143	0	0	0	0	0	0
1	OB	231297159	231297482	0.002754	0.00420999	324	23	1.11225	0.201565	1.45518	0.106142	uc031pss.1	LOC149373	0	22362	1191	TRIM67	0	0	1	0.57716	0	0	0	0	0	0	1	1	1	1	0	0	1	0.42284	0	0
1	OB	231298670	231298880	8.44034e-11	3.593e-10	211	19	1.02143	0.797536	2.97665	0.215102	uc031pss.1	LOC149373	0	20964	0	TRIM67	0	0	1	1	0	0	0	0	0	0	1	0.0189573	0	0	0	0	1	1	0	0
1	OB	232940991	232941207	4.12948e-11	1.8613e-10	217	20	1.0251	0.76665	2.13064	0.122051	uc001hvk.1	PCNXL2	0	178674	354	MAP10	0	0	1	0.709677	0	0	0	0	0	0	0	0	1	0.290323	0	0	0	0	0	0
1	OB	233497543	233497743	0.0230823	0.030968	201	8	0.708488	0.105739	1.29905	0.154254	uc001hvl.2	PCNXL2	0	66084	34030	MAP3K21	0	0	1	0.18408	0	0	0	0	0	0	1	1	1	0.81592	0	0	0	0	0	0
1	OB	234667258	234667550	0.768623	0.780076	293	18	0.694975	0.0510121	1.14198	0.072663	uc001hwe.3	LOC100506795	0.914676	0	3622	LINC01354	1	0.767918	0	0	0	0	1	0.863481	0	0	1	0.0887372	0	0	0	0	0	0	0	0
1	OB	235105529	235106014	0.301309	0.325754	486	27	0.996797	0.0800686	1.25734	0.0819727	uc001hwk.4	BC016972	0	5783	12440	LOC101927851	0	0	0	0	0	0	0	0	0	0	1	1	0	0	0	0	0	0	0	0
1	OB	236227457	236227773	0.000661676	0.00112983	317	22	0.373064	0.125754	1.86822	0.080831	uc001hxo.3	NID1	1	0	78058	GPR137B	0	0	1	0.290221	0	0	0	0	0	0	1	0.640379	1	0.709779	0	0	0	0	0	0
1	OB	236228756	236228981	0.0930077	0.110492	226	17	0.687868	0.0887033	1.36713	0.0805049	uc001hxo.3	NID1	0	275	76850	GPR137B	1	1	1	0.274336	0	0	0	0	0	0	0	0	0	0	0	0	1	0.725664	0	0
1	OB	236558143	236558478	0.000118192	0.000225005	336	13	0.538341	0.145599	2.15939	0.0901865	uc001hxt.3	ERO1LB	0	112804	237	EDARADD	0	0	1	0.0595238	0	0	0	0	0	0	1	1	1	0.940476	0	0	0	0	0	0
1	OB	236559306	236559697	0.00616175	0.00903626	392	18	0.632512	0.1011	1.3829	0.0870547	uc001hxt.3	ERO1LB	0	113967	591	EDARADD	0	0	1	0.0790816	0	0	0	0	0	0	1	1	0	0	0	0	1	0.920918	0	0
1	OB	237204853	237205273	4.54904e-07	1.19169e-06	421	20	0.33467	0.2336	1.72281	0.131113	uc001hyk.2	MT1HL1	0	37135	428	RYR2	0	0	1	0.351544	0	0	0	0	0	0	1	1	1	0.648456	0	0	0	0	0	0
1	OB	237206268	237206563	2.51004e-16	2.4817e-15	296	36	0.980457	0.610102	2.02708	0.194623	uc001hyk.2	MT1HL1	0	38550	567	RYR2	0	0	1	1	0	0	0	0	0	0	1	1	0	0	0	0	0	0	0	0
1	OB	240255677	240255979	5.5158e-17	6.3796e-16	303	27	1.05339	1.13274	3.86837	0.24344	uc021ple.1	Y_RNA	0	61971	493	FMN2	0	0	1	1	0	0	0	0	0	0	0	0	0	0	0	0	0	0	0	0
1	OB	241519523	241519969	2.62995e-05	5.356e-05	447	19	1.55249	0.297135	2.6766	0.112603	uc001hyv.2	RGS7	1	0	140887	FH	0	0	0	0	0	0	0	0	0	0	1	1	1	1	0	0	0	0	0	0
1	OB	242686751	242687064	3.32146e-10	1.34838e-09	314	22	1.05369	0.772287	2.17689	0.198956	uc001hzn.2	PLD5	1	0	435063	PLD5	0	0	1	0.474522	0	0	0	0	1	1	1	1	1	1	0	0	0	0	0	0
1	OB	242687347	242687550	2.1007e-09	7.57488e-09	204	16	1.21916	0.953788	4.2208	0.261154	uc001hzn.2	PLD5	1	0	435659	PLD5	0	0	1	0.637255	0	0	1	0.794118	1	0.210784	1	0.210784	1	1	0	0	1	0.362745	0	0
1	OB	242688470	242688927	2.4708e-13	1.4849e-12	458	26	0.846308	0.708854	2.4382	0.187067	uc001hzn.2	PLD5	0	472	436782	PLD5	1	1	1	0.465066	0	0	0	0	0	0	1	1	0	0	0	0	1	1	0	0
1	OB	243053547	243053981	0.00199786	0.00318929	435	33	0.982413	0.131331	1.39441	0.0973009	uc021plm.1	DQ576410	0	164751	165634	LINC01347	0	0	1	0.885057	0	0	0	0	0	0	1	1	1	0.114943	0	0	0	0	0	0
1	OB	243646150	243646417	0.833993	0.840852	268	16	0.929076	0.0337719	1.09621	0.0442306	uc001hzz.1	AKT3	0	5117	5117	AKT3	0	0	1	0.0895522	0	0	0	0	1	1	1	1	1	0.910448	0	0	0	0	0	0
1	OB	244012326	244012555	0.000900647	0.00150435	230	14	1.10573	0.24498	4.13026	0.0811561	uc021plu.1	AKT3	0	5440	68148	LOC339529	0	0	0	0	0	0	0	0	0	0	1	1	1	1	0	0	0	0	0	0
1	OB	244080683	244081198	1.3188e-12	7.09145e-12	516	39	0.956385	0.499563	2.40002	0.17669	uc021plu.1	AKT3	0	73797	0	LOC339529	0	0	1	0.796512	0	0	0	0	1	0.718992	1	0.718992	0	0	0	0	1	0.203488	0	0
1	OB	245002765	245002977	0.111816	0.130063	213	4	0.640696	NA	NA	NA	uc001iav.3	HNRNPU-AS1	0	962	3988	COX20	0	0	0	0	0	0	0	0	0	0	1	1	0	0	0	0	0	0	1	1
1	OB	245318647	245319167	5.98011e-07	1.55331e-06	521	38	1.75534	0.25206	3.96592	0.0890073	uc021plw.1	Mir_548	0	214468	361	KIF26B	0	0	1	1	0	0	0	0	0	0	1	0.727447	0	0	0	0	0	0	0	0
1	OB	245808853	245809102	0.317282	0.341217	250	4	0.829425	0.0767634	1.21758	0.0741992	uc001ibj.3	SMYD3	0	103539	103539	SMYD3	0	0	0	0	0	0	0	0	0	0	1	1	0	0	0	0	0	0	0	0
1	OB	246952076	246952350	0.978135	0.978135	275	13	1.11423	0.0284071	1.20694	0.0481542	uc009xgs.1	AHCTF1	0	50051	568	LINC01341	0	0	1	0.498182	0	0	0	0	0	0	1	1	1	0.501818	0	0	0	0	0	0
2	OB	287143	287600	2.20948e-08	6.04306e-08	458	25	0.765196	0.15078	1.61071	0.0709122	uc010ewf.1	FAM150B	1	0	7583	ALKAL2	0	0	1	0.541485	0	0	1	0.0414847	1	1	1	0.960699	1	0.458515	0	0	0	0	0	0
2	OB	468831	469133	0.0408471	0.0487223	303	17	1.00358	0.143526	1.41626	0.107905	uc002qwi.4	FAM150B	0	180523	21813	LINC01874	0	0	0	0	0	0	0	0	0	0	1	1	0	0	0	0	1	1	0	0
2	OB	945130	945710	6.25978e-10	2.06097e-09	581	25	1.7202	0.562381	2.85011	0.141214	uc002qwn.2	LOC339822	0	81018	0	LOC101060391	0	0	1	0.0430293	0	0	0	0	0	0	1	1	1	1	0	0	0	0	0	0
2	OB	947453	947678	7.04909e-05	0.000130978	226	9	0.998077	0.326979	1.63605	0.125754	uc002qwn.2	LOC339822	0	83341	900	SNTG2	0	0	0	0	0	0	0	0	0	0	1	1	0	0	0	0	1	1	0	0
2	OB	1712466	1712725	0.0291045	0.0358552	260	9	0.816495	0.0166814	1.10679	0.0427238	uc002qxa.3	PXDN	1	0	76808	PXDN	0	0	0	0	0	0	0	0	0	0	1	1	0	0	0	0	0	0	0	0
2	OB	1746782	1747161	1.71577e-24	3.11606e-23	380	37	1.04178	1.90526	6.69937	0.236804	uc002qxa.3	PXDN	1	0	45723	MYT1L	0	0	1	0.865789	0	0	0	0	0	0	1	1	1	0.134211	0	0	0	0	0	0
2	OB	3486958	3487341	0.070412	0.0814004	384	19	1.16376	0.0717716	1.12108	0.0843729	uc010yiq.2	ADI1	0	14348	14348	ADI1	0	0	0	0	0	0	0	0	0	0	1	1	0	0	0	0	0	0	0	0
2	OB	5830772	5831116	0.00178251	0.00264093	345	13	0.873736	0.205179	1.44676	0.12721	uc002qym.2	LINC00487	0	1038183	1682	SOX11	1	0.191304	0	0	0	0	0	0	0	0	1	1	1	1	0	0	0	0	0	0
2	OB	5833907	5834189	7.52589e-08	1.92594e-07	283	30	1.0796	0.395244	1.44842	0.138427	uc002qym.2	LINC00487	0	1035110	1109	SOX11	0	0	1	1	0	0	0	0	0	0	0	0	1	0.431095	1	0.568905	0	0	1	1
2	OB	5837335	5837544	3.18574e-05	6.22767e-05	210	15	0.975304	0.392649	1.67729	0.16455	uc002qym.2	LINC00487	0	1031755	4537	SOX11	0	0	1	1	0	0	0	0	0	0	0	0	0	0	0	0	0	0	1	1
2	OB	7571013	7571362	9.83666e-06	2.01383e-05	350	23	0.474533	0.25216	1.85596	0.124519	uc010yit.3	LOC339788	0	491193	9622	LOC100506274	0	0	1	0.834286	0	0	0	0	1	1	1	1	1	0.165714	0	0	0	0	0	0
2	OB	9143033	9143385	0.000152502	0.000262565	353	29	0.893693	0.256645	3.664	0.076186	uc002qzg.1	MBOAT2	1	0	150214	MBOAT2	0	0	1	0.733711	0	0	0	0	0	0	1	1	1	0.266289	0	0	0	0	0	0
2	OB	9459048	9459319	0.00677224	0.0091874	272	11	0.376195	0.100263	1.19194	0.112821	uc002qzj.3	ITGB1BP1	0	86495	86490	ITGB1BP1	0	0	1	0.283088	0	0	0	0	0	0	1	1	1	0.716912	0	0	0	0	0	0
2	OB	9549156	9549519	0.000828534	0.00128858	364	15	1.27706	0.0816308	1.11175	0.0790415	uc002qzn.1	ITGB1BP1	1	0	3347	ITGB1BP1	0	0	0	0	0	0	0	0	0	0	1	1	0	0	0	0	0	0	0	0
2	OB	11051935	11052178	0.00463757	0.00646275	244	21	0.851851	0.213929	2.66661	0.062059	uc002raw.3	PDIA6	0	73832	0	KCNF1	0	0	1	1	0	0	0	0	1	1	1	0.52459	1	1	0	0	0	0	0	0
2	OB	12856003	12856243	0.00387073	0.00546171	241	11	1.19757	0.0965435	1.97689	0.0768573	uc002rbw.2	LOC100506474	0	250664	754	TRIB2	0	0	0	0	0	0	0	0	1	1	1	1	1	1	0	0	0	0	0	0
2	OB	12858078	12858808	3.50006e-20	3.58278e-19	731	51	2.42936	0.505618	5.42586	0.128989	uc002rbw.2	LOC100506474	0	248099	1081	TRIB2	0	0	1	1	0	0	0	0	0	0	1	0.145007	0	0	0	0	0	0	0	0
2	OB	12859012	12859220	0.000263361	0.000439977	209	9	1.06412	0.382751	2.37796	0.110917	uc002rbw.2	LOC100506474	0	247687	2015	TRIB2	0	0	1	0.0382775	0	0	0	0	0	0	1	1	0	0	0	0	1	0.961722	0	0
2	OB	16082167	16082459	0.0121996	0.0159232	293	28	0.985664	0.169683	3.47139	0.0806659	uc002rch.2	MYCNOS	0	322	1608	MYCN	1	1	1	1	0	0	0	0	0	0	0	0	0	0	0	0	0	0	0	0
2	OB	18011876	18012242	0.00102362	0.00157459	367	26	1.04554	0.221409	3.05747	0.0599957	uc010exo.3	SMC6	0	30414	14091	MSGN1	0	0	0	0	0	0	0	0	1	1	1	1	0	0	0	0	0	0	0	0
2	OB	18058831	18059457	1.98206e-15	1.22627e-14	627	32	2.4347	0.420583	2.66004	0.175023	uc010exo.3	SMC6	0	77369	0	KCNS3	0	0	1	0.331738	0	0	0	0	1	1	1	0.451356	1	1	0	0	1	0.338118	0	0
2	OB	18061320	18061599	0.0728393	0.0840339	280	7	0.644844	0.10957	1.25984	0.0996709	uc010exo.3	SMC6	0	79858	1397	KCNS3	0	0	0	0	0	0	0	0	1	1	1	1	0	0	0	0	1	1	1	1
2	OB	19556645	19557397	5.31502e-05	0.000101093	753	38	1.35477	0.12517	1.25387	0.0836122	uc002rdc.3	OSR1	1	0	5400	OSR1	0	0	1	1	0	0	0	0	1	0.634794	1	1	0	0	1	0.577689	0	0	1	1
2	OB	19558543	19558998	1.61136e-07	3.91033e-07	456	30	2.75104	0.202613	2.04586	0.0936149	uc002rdc.3	OSR1	0	171	7298	OSR1	1	1	0	0	0	0	0	0	1	1	1	1	1	0.0789474	1	0.921053	1	1	0	0
2	OB	19560700	19561710	1.44696e-29	5.43092e-28	1011	69	0.724613	0.415391	1.96347	0.173008	uc002rdc.3	OSR1	0	2328	9455	OSR1	0	0	1	0.680514	0	0	0	0	1	1	1	1	1	0.951533	1	0.0484669	1	0.0593472	1	1
2	OB	19563117	19563420	8.09674e-05	0.000148002	304	20	4.85049	0.305244	2.9331	0.103111	uc002rdc.3	OSR1	0	4745	11872	OSR1	0	0	0	0	0	0	0	0	1	1	1	1	0	0	0	0	1	1	0	0
2	OB	20864795	20865484	5.97807e-09	1.72598e-08	690	36	0.709519	0.311618	2.05161	0.149218	uc002rdw.1	HS1BP3	0	13931	939	GDF7	0	0	1	0.284058	0	0	0	0	0	0	1	1	1	0.715942	0	0	0	0	0	0
2	OB	20867324	20867527	5.19725e-07	1.21413e-06	204	20	1.22455	0.396399	2.88733	0.144925	uc002rdw.1	HS1BP3	0	16460	901	GDF7	0	0	1	1	0	0	0	0	0	0	1	0.676471	0	0	1	1	0	0	0	0
2	OB	20869718	20870405	9.84706e-24	1.73247e-22	688	52	0.838134	0.467547	1.53667	0.182533	uc002rec.3	C2orf43	0	14412	3295	GDF7	0	0	1	0.581395	0	0	0	0	0	0	1	0.735465	1	0.418605	0	0	0	0	1	1
2	OB	20870860	20871187	2.86275e-06	6.24701e-06	328	32	0.687885	0.265613	1.28393	0.119792	uc002rec.3	C2orf43	0	13630	4437	GDF7	0	0	1	1	0	0	0	0	0	0	0	0	0	0	0	0	0	0	1	1
2	OB	20871451	20871721	0.24443	0.264903	271	13	0.985282	0.0498636	1.19203	0.0499744	uc002rec.3	C2orf43	0	13096	5028	GDF7	0	0	0	0	0	0	0	0	0	0	1	1	0	0	0	0	1	1	1	0.512915
2	OB	24232511	24232890	0.0818142	0.0938114	380	33	1.03491	0.044381	1.45377	0.0472744	uc002rep.2	C2orf44	0	19315	66	MFSD2B	0	0	1	0.555263	0	0	0	0	1	1	1	1	1	0.444737	0	0	0	0	0	0
2	OB	24271721	24271947	0.606197	0.621656	227	7	1.33141	0.104487	1.28956	0.072912	uc002rep.2	C2orf44	0	1425	623	FKBP1B	1	1	0	0	0	0	0	0	1	1	1	1	1	1	0	0	0	0	0	0
2	OB	24553035	24553259	0.0205852	0.0260043	225	9	0.989207	0.0594806	1.10322	0.0634534	uc002rfe.2	ITSN2	1	0	91194	ITSN2	0	0	0	0	0	0	0	0	0	0	1	1	0	0	0	0	0	0	0	0
2	OB	25391615	25391875	4.7765e-06	1.01097e-05	261	21	1.11421	0.271133	2.04692	0.10281	uc002rfy.1	POMC	0	56	7894	POMC	1	1	1	1	0	0	0	0	0	0	1	1	0	0	0	0	0	0	0	0
2	OB	26624605	26625155	0.0127349	0.0164821	551	56	1.07297	0.0179391	1.27009	0.0418969	uc010yla.2	OTOF	0	54915	0	DRC1	0	0	1	0.822142	0	0	0	0	0	0	1	0.324864	0	0	0	0	1	0.177858	0	0
2	OB	26916297	26916623	0.000122032	0.000214031	327	22	1.05431	0.294019	1.98261	0.146736	uc002rhm.3	CIB4	0	52086	717	KCNK3	0	0	1	0.779817	0	0	0	0	0	0	1	1	0	0	0	0	1	0.220183	0	0
2	OB	27069735	27070401	0.000253924	0.000425474	667	31	0.860358	0.193855	1.84714	0.118602	uc002rhy.1	AK125769	0	164235	567	DPYSL5	0	0	1	0.149925	0	0	0	0	0	0	1	1	1	0.850075	0	0	0	0	0	0
2	OB	27071295	27071736	4.90137e-16	3.28509e-15	442	37	1.71757	0.64072	5.22812	0.14963	uc002rhy.1	AK125769	0	162900	4	DPYSL5	0	0	1	1	0	0	0	0	0	0	1	0.841629	0	0	0	0	0	0	0	0
2	OB	27072319	27072689	1.17292e-05	2.36686e-05	371	26	2.74929	0.315772	2.61672	0.079752	uc002rhy.1	AK125769	0	161947	1028	DPYSL5	0	0	1	1	0	0	0	0	0	0	1	1	0	0	0	0	0	0	0	0
2	OB	27072918	27073285	0.000694871	0.00109583	368	19	0.41054	0.156519	1.42477	0.136461	uc002rhy.1	AK125769	0	161351	1627	DPYSL5	0	0	1	0.013587	0	0	0	0	0	0	1	1	0	0	0	0	1	0.986413	0	0
2	OB	27529811	27530082	8.9415e-10	2.89314e-09	272	22	1.17834	0.520256	2.73032	0.141552	uc002rjp.1	UCN	0	182	185	UCN	0	0	1	1	0	0	0	0	0	0	0	0	0	0	0	0	0	0	0	0
2	OB	27531008	27531465	0.0228441	0.0285171	458	34	0.328974	0.102027	1.17597	0.0938597	uc002rjp.1	UCN	0.268559	0	741	UCN	1	1	1	1	0	0	1	0.227074	0	0	1	0.733624	0	0	0	0	0	0	0	0
2	OB	27805390	27805801	0.0605349	0.0711506	412	20	1.15224	NA	NA	NA	uc002rld.3	CCDC121	0	42704	34	ZNF512	0	0	1	0.116505	0	0	0	0	0	0	1	0.51699	1	0.883495	0	0	0	0	0	0
2	OB	27805825	27806264	0.000110851	0.000195639	440	24	0.796291	0.214962	3.40274	0.0659342	uc002rld.3	CCDC121	0	42241	0	ZNF512	0	0	1	0.577273	0	0	0	0	0	0	1	0.581818	0	0	0	0	1	0.422727	0	0
2	OB	28770757	28770999	0.164801	0.182284	243	6	0.677815	0.0444212	1.13031	0.0689391	uc002rlz.1	AK055918	0	153218	18224	PLB1	0	0	0	0	0	0	0	0	1	1	1	1	0	0	0	0	0	0	0	0
2	OB	29337695	29338032	0.00184256	0.00270851	338	13	0.312434	0.0859932	1.44258	0.11397	uc002rmt.2	C2orf71	0	40568	0	CLIP4	0	0	1	0.147929	0	0	0	0	1	1	1	1	1	0.852071	0	0	0	0	0	0
2	OB	29338827	29339427	1.8033e-14	9.76208e-14	601	26	3.28223	1.0663	3.45576	0.259731	uc002rmt.2	C2orf71	0	41700	536	CLIP4	0	0	1	0.138103	0	0	0	0	1	1	1	1	0	0	0	0	1	0.861897	0	0
2	OB	30142833	30143129	0.249223	0.269314	297	25	0.477142	0.0539351	1.1796	0.0583632	uc002rmy.3	ALK	1	0	226620	YPEL5	0	0	1	1	0	0	1	0.915825	0	0	1	0.0875421	0	0	0	0	0	0	0	0
2	OB	30143529	30144176	9.88675e-21	1.09142e-19	648	43	0.85299	0.659689	2.09314	0.183135	uc002rmy.3	ALK	1	0	225573	YPEL5	0	0	1	1	0	0	1	1	0	0	0	0	0	0	0	0	0	0	0	0
2	OB	30371145	30371388	0.111403	0.126964	244	7	1.20421	0.0621682	1.22788	0.0561138	uc002rmy.3	ALK	0	226668	1396	YPEL5	0	0	0	0	0	0	0	0	0	0	0	0	0	0	0	0	1	1	0	0
2	OB	30453334	30454000	2.54165e-07	6.08915e-07	667	43	0.542346	0.182358	1.60327	0.110929	uc002rmy.3	ALK	0	308857	396	LBH	0	0	1	0.652174	0	0	0	0	0	0	1	1	1	0.347826	0	0	0	0	0	0
2	OB	31360577	31361075	2.80172e-26	6.30947e-25	499	50	1.92315	1.15384	11.2009	0.233284	uc002rns.3	GALNT14	1	0	34846	CAPN14	0	0	1	1	0	0	1	0.507014	0	0	1	0.49499	0	0	0	0	0	0	0	0
2	OB	31361702	31361948	0.00147047	0.00219595	247	10	0.9341	0.198471	2.07887	0.112956	uc010ezp.1	GALNT14	1	0	33973	CAPN14	1	1	1	0.48583	0	0	0	0	0	0	1	1	0	0	0	0	1	0.51417	0	0
2	OB	31456699	31457001	1.21582e-12	5.50863e-12	303	25	1.08785	0.833409	8.73064	0.134199	uc002rnt.2	CAPN14	0.0858086	0	0	EHD3	0	0	1	0.864686	0	0	1	0.0858086	0	0	1	0.514851	1	0.135314	0	0	0	0	0	0
2	OB	37550421	37550798	0.0732369	0.0843198	378	11	0.665978	0.196587	1.57522	0.106324	uc002rqd.3	PRKD3	0	6199	20954	QPCT	0	0	0	0	0	0	0	0	1	1	1	1	1	1	0	0	0	0	0	0
2	OB	37550923	37551159	0.0215694	0.0271062	237	12	2.6525	0.211273	2.44833	0.0558755	uc002rqd.3	PRKD3	0	6701	20593	QPCT	0	0	0	0	0	0	0	0	1	1	1	1	1	1	0	0	0	0	0	0
2	OB	38265333	38265687	0.0300655	0.0368777	355	26	0.691835	0.15968	1.31407	0.0857038	uc031rob.1	RMDN2-AS1	0	1849	29058	CYP1B1	1	0.428169	0	0	0	0	0	0	1	0.8	1	1	0	0	0	0	0	0	0	0
2	OB	38300832	38301959	5.12674e-21	6.14118e-20	1128	87	0.795713	0.236684	1.39245	0.123279	uc002rqo.2	CYP1B1	1	0	6087	CYP1B1	0	0	1	0.606383	0	0	1	0.41844	0	0	1	0.582447	1	0.393617	0	0	0	0	0	0
2	OB	38302768	38303299	1.90683e-25	3.97609e-24	532	42	2.62694	1.02955	4.1195	0.231044	uc002rqo.2	CYP1B1	1	0	8023	CYP1B1	1	0.330827	1	1	0	0	1	0.710526	0	0	1	0.291353	0	0	0	0	0	0	0	0
2	OB	39187721	39187925	0.000380788	0.000621401	205	17	0.982277	0.0977682	1.1692	0.082198	uc021vge.1	LOC375196	0	236	1293	LOC375196	1	1	1	1	0	0	0	0	1	1	1	0.668293	0	0	0	0	0	0	0	0
2	OB	39892294	39892523	0.130261	0.146381	230	10	1.57047	0.0389213	1.20326	0.0677931	uc002rrv.2	THUMPD2	0	70676	114	TMEM178A	0	0	0	0	0	0	0	0	1	1	1	1	1	1	0	0	0	0	0	0
2	OB	39893828	39894354	5.39705e-08	1.40025e-07	527	18	1.15084	0.229753	1.9089	0.109325	uc002rrv.2	THUMPD2	0	68845	794	TMEM178A	0	0	0	0	0	0	0	0	1	1	1	1	0	0	0	0	1	1	0	0
2	OB	40678415	40678761	6.09523e-11	2.24288e-10	347	20	1.21325	1.02198	3.6852	0.191598	uc002rsa.3	SLC8A1	1	0	339130	SLC8A1	0	0	1	0.694524	0	0	0	0	0	0	1	1	1	0.178674	0	0	1	0.126801	0	0
2	OB	40679841	40680052	0.399985	0.417795	212	8	0.681903	0.00468392	1.04602	0.0248362	uc002rsd.4	SLC8A1	1	0	340556	SLC8A1	0	0	0	0	0	0	0	0	0	0	1	1	0	0	0	0	1	1	0	0
2	OB	42281312	42281523	6.27732e-05	0.000117024	212	12	0.979485	0.162477	1.38129	0.143682	uc002rsf.1	C2orf91	0	100369	6152	PKDCC	0	0	0	0	0	0	0	0	0	0	1	0.363208	0	0	0	0	0	0	0	0
2	OB	42720048	42720470	5.78168e-05	0.000108503	423	49	0.402653	0.185432	1.24202	0.114722	uc002rsm.3	KCNG3	1	0	1238	MTA3	0	0	1	1	0	0	1	1	0	0	0	0	0	0	0	0	0	0	0	0
2	OB	43020421	43020655	0.654113	0.667148	235	17	1.15628	0.0654665	1.5144	0.0385918	uc002rst.4	HAAO	0	670	26193	HAAO	1	1	1	0.378723	0	0	0	0	0	0	1	1	0	0	0	0	1	0.621277	0	0
2	OB	43864918	43865300	0.00108768	0.00165058	383	18	1.18951	0.120316	1.55505	0.0906164	uc010fav.1	LOC728819	0	36991	480	PLEKHH2	0	0	1	0.101828	0	0	0	0	0	0	1	1	0	0	0	0	1	0.898172	0	0
2	OB	43903228	43903596	0.00466277	0.00648183	369	19	0.780316	0.15089	1.54211	0.0920772	uc010fav.1	LOC728819	0.634146	0	937	C1GALT1C1L	1	0.907859	0	0	0	0	1	0.634146	0	0	1	0.368564	0	0	0	0	0	0	0	0
2	OB	45028505	45028840	9.00391e-08	2.29376e-07	336	18	0.552835	0.320251	1.4604	0.159912	uc021vgs.1	Mir_548	0	49049	119378	LINC01833	0	0	0	0	0	0	0	0	0	0	1	1	1	1	0	0	0	0	0	0
2	OB	45030026	45030414	0.0143883	0.0184945	389	16	0.377148	0.107806	1.37256	0.107826	uc021vgs.1	Mir_548	0	50570	117804	LINC01833	0	0	1	0.0257069	0	0	0	0	0	0	1	1	0	0	0	0	1	1	0	0
2	OB	45155176	45155411	5.21286e-10	1.74693e-09	236	18	1.01251	0.597902	1.70141	0.161031	uc002ruo.3	SIX2	0	76912	2848	LINC01833	0	0	1	0.919492	0	0	0	0	0	0	1	1	1	0.0805085	0	0	0	0	0	0
2	OB	45156993	45158022	1.65648e-21	2.22047e-20	1030	47	3.28872	0.585301	2.42522	0.182746	uc002ruo.3	SIX2	0	74301	237	LINC01833	0	0	1	0.0553398	0	0	0	0	0	0	1	1	1	0.126214	1	0.873786	1	0.94466	0	0
2	OB	45159428	45160254	6.63027e-13	3.13684e-12	827	43	0.309572	0.371922	1.57463	0.146989	uc002ruo.3	SIX2	0	72069	1169	LINC01833	0	0	1	0.266022	0	0	0	0	0	0	1	1	1	1	0	0	1	0.171705	1	1
2	OB	45161947	45162148	5.34371e-10	1.78018e-09	202	15	1.1373	1.31998	5.59255	0.279644	uc002ruo.3	SIX2	0	70175	3688	LINC01833	0	0	1	1	0	0	0	0	0	0	1	1	0	0	1	1	1	0.821782	1	0.178218
2	OB	45162411	45162863	1.50294e-14	8.21508e-14	453	35	1.16736	0.58548	3.78273	0.118509	uc002ruo.3	SIX2	0	69460	4152	LINC01833	0	0	1	1	0	0	0	0	0	0	1	1	1	0.668874	1	0.331126	0	0	1	1
2	OB	45163213	45163449	7.73293e-06	1.59474e-05	237	9	1.04733	0.368198	1.73636	0.135149	uc002ruo.3	SIX2	0	68874	3843	SIX3-AS1	0	0	0	0	0	0	0	0	0	0	1	1	1	1	0	0	1	1	1	1
2	OB	45164496	45164892	1.4545e-14	8.0283e-14	397	27	1.42224	0.64907	2.27497	0.195329	uc002ruo.3	SIX2	0	67431	2400	SIX3-AS1	0	0	1	0.836272	0	0	0	0	0	0	1	1	1	0.163728	0	0	1	1	0	0
2	OB	45169537	45170284	1.0573e-38	9.92099e-37	748	72	1.20057	0.721211	2.30162	0.210603	uc002ruo.3	SIX2	0	62039	501	SIX3	1	1	1	1	0	0	0	0	1	0.315508	1	0.315508	0	0	0	0	0	0	1	1
2	OB	45171029	45171440	7.39625e-07	1.70659e-06	412	22	0.70971	0.231171	1.44031	0.151952	uc002ruo.3	SIX2	0	60883	1993	SIX3	0	0	1	1	0	0	0	0	1	1	1	1	0	0	0	0	0	0	0	0
2	OB	45176291	45176988	5.49889e-12	2.24339e-11	698	38	0.828679	0.221337	1.70481	0.158407	uc002ruo.3	SIX2	0	55335	7255	SIX3	0	0	1	0.373926	0	0	0	0	0	0	1	1	1	0.626074	1	1	0	0	0	0
2	OB	45179850	45180318	0.212345	0.233041	469	37	1.23678	0.0559079	1.55767	0.0315918	uc002ruo.3	SIX2	0	52005	10814	SIX3	0	0	1	1	0	0	0	0	0	0	1	1	1	0.914712	1	0.0852878	0	0	1	1
2	OB	45181468	45182625	4.64954e-21	5.7141e-20	1158	69	5.34518	0.231261	1.78254	0.131499	uc002ruo.3	SIX2	0	49698	12432	SIX3	0	0	1	0.635579	0	0	0	0	0	0	1	1	1	0.364421	0	0	1	0.800518	1	0.199482
2	OB	45227555	45228396	6.37194e-20	6.29369e-19	842	56	1.08328	0.41516	1.8589	0.155681	uc002ruo.3	SIX2	0	3927	3927	SIX2	0	0	1	0.894299	0	0	0	0	0	0	1	1	1	0.105701	1	1	0	0	0	0
2	OB	45228579	45228864	4.21337e-05	8.09599e-05	286	19	1.28443	0.392043	2.20676	0.0801636	uc002ruo.3	SIX2	0	3459	3459	SIX2	0	0	1	0.716783	0	0	0	0	0	0	1	1	0	0	1	1	1	0.283217	0	0
2	OB	45228985	45229338	0.0702006	0.0814004	354	12	1.2003	0.031963	1.25392	0.055139	uc002ruo.3	SIX2	0	2985	2985	SIX2	0	0	0	0	0	0	0	0	0	0	1	1	1	0.361582	1	1	1	1	0	0
2	OB	45231783	45232392	5.47543e-21	6.42223e-20	610	41	1.124	0.981817	3.23679	0.219636	uc002ruo.3	SIX2	0.114754	0	0	SIX2	0	0	1	1	0	0	1	0.114754	0	0	1	0.886885	0	0	1	1	1	1	1	1
2	OB	45235409	45236130	6.48298e-32	3.64992e-30	722	63	1.32174	0.580375	1.87569	0.177697	uc002ruo.3	SIX2	1	0	3086	SIX2	0	0	1	0.858726	0	0	1	0.612188	1	0.389197	1	0.389197	1	0.141274	0	0	0	0	1	1
2	OB	45240465	45241032	6.2177e-26	1.34637e-24	568	50	1.34304	0.796772	2.76605	0.195766	uc002ruo.3	SIX2	0	3923	8142	SIX2	0	0	1	1	0	0	0	0	0	0	1	1	0	0	0	0	0	0	1	1
2	OB	45241519	45241770	0.0080652	0.010837	252	17	1.08564	0.118472	1.54203	0.0687527	uc002ruo.3	SIX2	0	4977	9196	SIX2	0	0	1	0.242063	0	0	0	0	0	0	1	1	0	0	0	0	1	0.757937	1	1
2	OB	45396668	45397033	3.77804e-15	2.2628e-14	366	39	0.990801	0.546527	4.79418	0.122456	uc002ruq.3	UNQ6975	0	4446	4446	LINC01121	0	0	1	1	0	0	0	0	0	0	1	1	0	0	0	0	0	0	0	0
2	OB	45397630	45398186	3.82127e-06	8.18014e-06	557	28	0.841875	0.294914	1.28662	0.134791	uc002ruq.3	UNQ6975	0	3293	3293	LINC01121	0	0	1	1	0	0	0	0	0	0	1	1	0	0	0	0	0	0	0	0
2	OB	45879231	45879571	0.0212232	0.0267308	341	29	1.73792	0.164059	3.6438	0.0518047	uc002rus.3	SRBD1	0	40798	189	PRKCE	0	0	1	1	0	0	0	0	0	0	0	0	0	0	0	0	0	0	0	0
2	OB	45879596	45879898	0.441049	0.458259	303	14	1.013	0.0985148	2.14178	0.0649181	uc002rus.3	SRBD1	0	41163	554	PRKCE	0	0	1	0.29703	0	0	0	0	1	1	1	1	0	0	0	0	1	0.70297	0	0
2	OB	46768539	46768854	0.0354531	0.0428328	316	11	1.22055	0.038881	1.20881	0.0780564	uc021vgw.1	AF086285	1	0	1012	RHOQ	0	0	0	0	0	0	1	1	0	0	0	0	1	1	0	0	0	0	0	0
2	OB	47748393	47748986	2.37434e-26	5.56981e-25	594	53	1.0076	0.528702	2.59893	0.177014	uc002rwb.3	KCNK12	1	0	479	KCNK12	0	0	1	1	0	0	1	0.934343	1	1	1	0.0673401	0	0	0	0	0	0	0	0
2	OB	47798230	47798848	6.39342e-33	3.99944e-31	619	63	1.04441	0.836176	4.56383	0.146937	uc002rwb.3	KCNK12	0	760	43555	HCG2040054	1	1	1	1	0	0	0	0	1	1	1	1	0	0	0	0	0	0	0	0
2	OB	50574266	50574689	5.89015e-10	1.95068e-09	424	30	1.09681	0.240836	1.48237	0.110825	uc010fbp.3	NRXN1	1	0	348620	MIR8485	0	0	1	1	0	0	1	1	1	1	0	0	0	0	0	0	0	0	0	0
2	OB	51259719	51260004	0.233503	0.254279	286	7	1.19897	0.127685	1.5685	0.0746821	uc021vhi.1	NRXN1	0	45	0	LOC730100	1	1	0	0	0	0	0	0	0	0	1	1	0	0	0	0	0	0	0	0
2	OB	54682336	54682790	0.217686	0.238438	455	25	1.06952	0.0926434	1.6058	0.0572743	uc002rxr.2	TSPYL6	0	198927	663	SPTBN1	0	0	0	0	0	0	0	0	0	0	1	1	1	1	0	0	0	0	0	0
2	OB	54685052	54685293	0.00492844	0.00683427	242	10	1.22649	0.304536	1.88026	0.101725	uc002rxr.2	TSPYL6	0	201643	1599	SPTBN1	0	0	0	0	0	0	0	0	1	1	1	1	0	0	0	0	1	1	0	0
2	OB	54952233	54952615	0.0348942	0.0422483	383	20	2.83417	0.0498653	1.42853	0.0702498	uc002ryc.3	RTN4	0	246711	85	EML6	0	0	1	0.668407	0	0	0	0	1	0.577023	1	0.577023	0	0	0	0	1	0.331593	0	0
2	OB	55646576	55646779	4.22975e-08	1.1076e-07	204	18	1.65298	0.572774	13.447	0.12022	uc010ypa.1	CCDC88A	1	0	99951	CFAP36	0	0	1	0.779412	0	0	1	1	0	0	0	0	1	0.220588	0	0	0	0	0	0
2	OB	56149457	56149826	0.0217104	0.0272226	370	14	0.661408	0.0310122	1.19917	0.057722	uc002rzi.3	EFEMP1	1	0	40714	MIR217HG	0	0	0	0	0	0	1	0.240541	1	0.662162	1	0.662162	1	1	0	0	0	0	0	0
2	OB	56150145	56150793	2.30583e-18	1.99721e-17	649	35	1.2957	0.774649	2.85021	0.190476	uc002rzi.3	EFEMP1	1	0	39747	MIR217HG	0	0	1	0.699538	0	0	0	0	1	1	1	1	1	0.300462	0	0	0	0	0	0
2	OB	58654847	58655102	2.72734e-07	6.47888e-07	256	22	1.03725	0.37471	5.0326	0.100155	uc002rzw.4	FANCL	0	186332	92785	LINC01122	0	0	0	0	0	0	0	0	0	0	1	1	0	0	0	0	0	0	0	0
2	OB	60580402	60580885	0.1331	0.149273	484	13	0.633307	0.0527175	1.20015	0.0790523	uc021vie.1	MIR4432	0	33611	5465	MIR4432HG	0	0	0	0	0	0	0	0	0	0	1	1	0	0	0	0	0	0	0	0
2	OB	61372019	61372362	0.704426	0.715869	344	26	1.31122	0.0553139	1.14524	0.0470365	uc002saz.2	LOC339803	0.267442	0	0	C2orf74	1	1	0	0	0	0	1	0.267442	1	0.0930233	1	0.386628	0	0	0	0	0	0	0	0
2	OB	63274477	63275343	9.70322e-45	1.09258e-42	867	71	0.834767	1.431	2.22457	0.277586	uc002scc.4	LOC100132215	0.426759	0	1848	OTX1	1	0.803922	1	1	0	0	1	0.319493	0	0	1	0.574394	0	0	0	0	0	0	1	1
2	OB	63275826	63276047	6.76774e-15	3.888e-14	222	23	1.02457	1.31045	2.48603	0.229261	uc021vil.2	LOC100132215	0	170	1144	OTX1	1	1	1	1	0	0	0	0	0	0	1	1	0	0	0	0	0	0	1	1
2	OB	63279841	63280799	9.63595e-19	8.75007e-18	959	48	0.662909	0.319679	1.32814	0.147908	uc021vil.2	LOC100132215	0	4185	1905	OTX1	0	0	0	0	0	0	0	0	1	0.602711	1	0.602711	1	1	1	0.900938	1	1	0	0
2	OB	63281157	63281941	1.42586e-26	3.82502e-25	785	46	0.461789	1.03423	3.24568	0.297604	uc021vil.2	LOC100132215	0	5501	3221	OTX1	0	0	1	0.243312	0	0	0	0	1	0.775796	1	0.775796	1	1	1	0.992357	1	0.756688	1	0.650955
2	OB	63282044	63282983	1.10418e-29	4.44037e-28	940	53	0.631333	0.699625	2.21834	0.222213	uc021vil.2	LOC100132215	0	6388	4108	OTX1	0	0	1	0.5	0	0	0	0	1	0.629787	1	0.629787	1	1	1	1	1	1	1	1
2	OB	63283299	63283677	1.07854e-08	3.00603e-08	379	17	0.910634	0.593404	1.48515	0.151607	uc021vil.2	LOC100132215	0	7643	5363	OTX1	0	0	0	0	0	0	0	0	0	0	0	0	1	1	1	1	1	1	1	0.870712
2	OB	63284449	63284798	0.000330125	0.000546648	350	15	0.913845	0.194965	1.46232	0.150102	uc021vil.2	LOC100132215	0	8793	6513	OTX1	0	0	0	0	0	0	0	0	0	0	0	0	1	1	0	0	1	1	1	1
2	OB	63285426	63285740	4.91593e-06	1.03658e-05	315	12	0.902352	0.627034	3.83837	0.152293	uc021vil.2	LOC100132215	0	9770	7490	OTX1	0	0	0	0	0	0	0	0	0	0	1	1	1	1	0	0	1	1	1	1
2	OB	63285922	63286229	8.69076e-12	3.47014e-11	308	33	0.983089	0.589095	2.32738	0.15168	uc021vil.2	LOC100132215	0	10266	7986	OTX1	0	0	1	0.912338	0	0	0	0	0	0	1	1	1	0.0876623	0	0	1	0.733766	1	1
2	OB	63286425	63286806	9.76225e-08	2.45364e-07	382	24	0.530817	0.190187	1.58451	0.117786	uc021vil.2	LOC100132215	0	10769	8489	OTX1	0	0	1	1	0	0	0	0	0	0	1	1	0	0	0	0	0	0	1	1
2	OB	66652789	66653078	5.9982e-11	2.2217e-10	290	19	0.898485	1.24134	3.67212	0.202589	uc031rof.1	MEIS1-AS3	1	0	2315	MEIS1-AS3	0	0	1	1	0	0	1	1	0	0	0	0	0	0	0	0	0	0	0	0
2	OB	66653209	66653623	2.42529e-08	6.53321e-08	415	30	0.337208	0.307615	1.85405	0.132557	uc031rof.1	MEIS1-AS3	1	0	2735	MEIS1-AS3	0	0	1	1	0	0	1	1	0	0	0	0	0	0	0	0	0	0	0	0
2	OB	66654007	66654293	0.941619	0.951762	287	22	0.722225	0.0414262	1.16684	0.049478	uc031rof.1	MEIS1-AS3	1	0	3533	MEIS1-AS3	0	0	1	0.738676	0	0	1	1	0	0	0	0	0	0	0	0	1	0.261324	0	0
2	OB	66660003	66660741	1.58067e-09	4.94398e-09	739	45	1.14094	0.26356	2.27661	0.130318	uc031rof.1	MEIS1-AS3	0.811908	0	1790	MEIS1	1	0.458728	1	0.392422	0	0	1	0.244926	1	0.568336	1	0.568336	1	1	1	0.052774	0	0	0	0
2	OB	66662108	66662338	0.0625012	0.0731563	231	18	1.13739	0.116608	2.85415	0.0345918	uc031rof.1	MEIS1-AS3	0	1506	193	MEIS1	1	1	1	1	0	0	0	0	0	0	1	1	0	0	0	0	1	1	0	0
2	OB	66667888	66668102	1.08077e-05	2.19665e-05	215	18	1.05009	0.43586	1.98563	0.147291	uc031rof.1	MEIS1-AS3	0	7286	1662	MEIS1-AS2	0	0	0	0	0	0	0	0	1	1	1	1	0	0	0	0	0	0	0	0
2	OB	66673030	66673480	0.045066	0.0536409	451	35	0.861244	0.0518986	1.14829	0.0628991	uc031rof.1	MEIS1-AS3	0	12428	6804	MEIS1-AS2	0	0	1	1	0	0	0	0	1	1	1	1	0	0	0	0	0	0	0	0
2	OB	66802617	66802903	0.000102692	0.000182383	287	16	1.59752	0.328944	4.40106	0.0994179	uc031rof.1	MEIS1-AS3	0	142015	1456	LINC01798	0	0	1	0.0487805	0	0	0	0	0	0	1	1	1	0.95122	0	0	0	0	0	0
2	OB	66803571	66803924	0.153393	0.17101	354	20	1.81866	0.11335	1.76862	0.0736584	uc031rof.1	MEIS1-AS3	0	142969	2410	LINC01798	0	0	1	1	0	0	0	0	0	0	1	1	0	0	0	0	0	0	0	0
2	OB	66804263	66804707	8.41102e-05	0.000152755	445	26	1.59189	0.238874	2.59365	0.101149	uc031rof.1	MEIS1-AS3	0	143661	3102	LINC01798	0	0	1	1	0	0	0	0	0	0	1	1	0	0	1	0.314607	0	0	0	0
2	OB	66805049	66805634	5.5012e-07	1.27983e-06	586	31	1.22376	0.200855	1.57933	0.092098	uc031rof.1	MEIS1-AS3	0	144447	3888	LINC01798	0	0	0	0	0	0	0	0	0	0	1	1	0	0	1	1	1	1	0	0
2	OB	66808880	66809127	2.90997e-09	8.76104e-09	248	26	0.94771	0.441329	1.54423	0.163618	uc031rof.1	MEIS1-AS3	0	148278	7719	LINC01798	0	0	1	1	0	0	0	0	0	0	1	1	0	0	0	0	0	0	0	0
2	OB	66809707	66810197	0.000492723	0.000794851	491	15	0.473372	0.111892	1.33007	0.102145	uc031rof.1	MEIS1-AS3	0	149105	8546	LINC01798	0	0	0	0	0	0	0	0	0	0	1	1	0	0	0	0	1	1	0	0
2	OB	68546865	68547257	5.90329e-09	1.71317e-08	393	21	1.17635	0.9653	4.07902	0.215892	uc010fdd.1	CNRIP1	0.394402	0	26724	CNRIP1	1	0.697201	1	0.628499	0	0	1	0.811705	1	0.0992366	1	0.19084	0	0	0	0	1	0.371501	0	0
2	OB	69240341	69240604	3.84043e-14	1.98364e-13	264	26	1.0266	1.12053	5.67384	0.23343	uc002sfa.3	GKN2	0	60239	66	ANTXR1	0	0	1	1	0	0	0	0	0	0	0	0	0	0	0	0	0	0	0	0
2	OB	70176091	70176362	0.000332309	0.00054865	272	16	0.964932	0.02689	1.05336	0.0415633	uc002sfz.4	ASPRV1	0	10861	10861	ASPRV1	0	0	0	0	0	0	0	0	0	0	1	1	0	0	0	0	0	0	0	0
2	OB	70994745	70995001	8.26837e-15	4.65509e-14	257	23	1.14674	1.56188	10.013	0.239001	uc021vjc.1	ADD2	0.400778	0	9440	FIGLA	1	1	1	1	0	0	1	0.400778	1	1	1	0.603113	0	0	0	0	0	0	0	0
2	OB	71016725	71017212	5.58685e-14	2.80839e-13	488	29	1.54272	0.533814	3.37749	0.143935	uc002she.1	FIGLA	1	0	12284	FIGLA	0	0	1	0.379098	0	0	0	0	1	1	1	1	1	0.620902	0	0	0	0	0	0
2	OB	71017836	71018045	2.95246e-09	8.84168e-09	210	19	0.738232	0.312705	1.61174	0.144146	uc002she.1	FIGLA	0	61	13395	FIGLA	1	1	1	0.671429	0	0	0	0	0	0	1	1	0	0	0	0	1	0.328571	0	0
2	OB	71114585	71114933	7.34191e-09	2.06675e-08	349	25	0.981087	0.502549	3.23328	0.160087	uc002shg.3	CD207	0	51632	67	LINC01143	0	0	1	0.575931	0	0	0	0	0	0	1	1	1	1	0	0	0	0	0	0
2	OB	71115988	71116317	8.50053e-21	9.57159e-20	330	38	1.03877	0.976239	3.87474	0.257488	uc002shg.3	CD207	0	53035	988	LINC01143	0	0	1	1	0	0	0	0	0	0	1	1	0	0	0	0	1	1	0	0
2	OB	71124294	71124739	0.00280049	0.00402213	446	21	1.27081	0.160632	1.40816	0.0977985	uc002shg.3	CD207	0	61341	2980	VAX2	0	0	0	0	0	0	0	0	0	0	1	1	1	0.044843	1	0.955157	0	0	0	0
2	OB	71126435	71127202	1.93683e-10	6.7729e-10	768	40	0.695722	0.223824	2.23518	0.0747107	uc002shg.3	CD207	0	63482	517	VAX2	0	0	1	0.628906	0	0	0	0	0	0	1	1	1	0.371094	1	0.00390625	0	0	0	0
2	OB	71128107	71128405	1.09223e-14	6.08839e-14	299	25	0.979268	0.904914	4.16797	0.215464	uc002shg.3	CD207	0	65154	388	VAX2	0	0	1	1	0	0	0	0	1	1	1	1	0	0	1	1	0	0	0	0
2	OB	71128615	71128861	1.3162e-13	6.44364e-13	247	23	0.933559	0.836123	3.00234	0.17031	uc002shg.3	CD207	0	65662	896	VAX2	0	0	1	1	0	0	0	0	1	1	1	1	0	0	1	1	0	0	0	0
2	OB	71134587	71134792	0.196089	0.215621	206	17	0.512784	0.123892	1.37518	0.0942151	uc002shg.3	CD207	0	71634	6868	VAX2	0	0	1	1	0	0	0	0	1	1	1	1	0	0	0	0	0	0	1	1
2	OB	71192003	71192495	1.73061e-26	4.23622e-25	493	43	1.04385	1.13027	5.86204	0.197784	uc010fdy.3	TEX261	0	20572	13079	ANKRD53	0	0	1	0.815416	0	0	0	0	1	0.172414	1	0.172414	1	0.184584	0	0	0	0	0	0
2	OB	71503884	71504233	0.000491485	0.000794851	350	41	1.25223	0.169668	2.32779	0.029012	uc002shu.2	PAIP2B	0	49651	54651	ZNF638	0	0	1	1	0	0	0	0	0	0	1	1	0	0	0	0	0	0	0	0
2	OB	71680726	71681357	2.70939e-08	7.22931e-08	632	54	2.41393	0.2526	2.45915	0.0568462	uc021vje.1	U6	0	73738	0	DYSF	0	0	1	0.871835	0	0	0	0	1	0.224684	1	0.224684	0	0	0	0	1	0.128165	0	0
2	OB	71681505	71681730	0.0757458	0.0870304	226	11	0.474405	0.0711624	1.13637	0.0756004	uc021vje.1	U6	0	74517	753	DYSF	0	0	0	0	0	0	0	0	1	1	1	1	0	0	0	0	1	1	0	0
2	OB	71692954	71693537	4.0205e-12	1.66437e-11	584	40	0.453001	0.270997	1.81116	0.14193	uc021vje.1	U6	0	85966	294	DYSF	0	0	1	0.640411	0	0	0	0	1	1	1	1	1	0.359589	0	0	0	0	0	0
2	OB	72370666	72371360	2.11444e-20	2.2045e-19	695	54	3.52326	0.270397	1.59854	0.149608	uc010yra.1	CYP26B1	1	0	14300	CYP26B1	0	0	1	0.345324	0	0	1	0.351079	0	0	1	0.65036	1	0.654676	0	0	1	0.97554	0	0
2	OB	73147031	73148260	6.85561e-54	3.85971e-51	1230	116	0.876605	0.722991	3.15297	0.21941	uc010fer.3	SFXN5	0	20904	2428	EMX1	0	0	1	1	0	0	0	0	0	0	1	1	0	0	1	0.862602	0	0	0	0
2	OB	73150786	73151245	7.51167e-05	0.000138658	460	19	0.466382	0.23796	2.10992	0.126084	uc010fer.3	SFXN5	0	17919	6183	EMX1	0	0	1	0.1	0	0	0	0	0	0	1	1	1	0.9	0	0	0	0	1	1
2	OB	73151752	73152438	1.93823e-15	1.21247e-14	687	39	1.10085	0.535274	2.90597	0.16168	uc010fer.3	SFXN5	0	16726	7149	EMX1	0	0	1	0.449782	0	0	0	0	0	0	1	1	0	0	0	0	1	0.550218	1	0.740902
2	OB	73152572	73153004	1.17462e-15	7.51491e-15	433	26	1.171	0.884807	2.7427	0.216229	uc010fer.3	SFXN5	0	16160	7969	EMX1	0	0	0	0	0	0	0	0	0	0	1	1	0	0	0	0	1	1	0	0
2	OB	73299230	73299504	0.0149685	0.0191965	275	13	2.83727	0.103758	1.64811	0.0651348	uc002siq.3	SFXN5	0	265	1005	RAB11FIP5	1	1	0	0	0	0	0	0	0	0	1	1	0	0	0	0	1	1	0	0
2	OB	73429285	73429514	0.000307483	0.000510658	230	19	1.01027	0.286111	2.1578	0.107886	uc002siy.3	PRADC1	0	25619	0	NOTO	0	0	1	1	0	0	0	0	0	0	1	0.43913	0	0	0	0	0	0	0	0
2	OB	73429665	73430146	1.63968e-30	7.69285e-29	482	56	1.19649	1.05727	3.48015	0.200667	uc002siy.3	PRADC1	0	24987	280	NOTO	0	0	1	1	0	0	0	0	0	0	0	0	0	0	0	0	0	0	0	0
2	OB	73511924	73512126	0.000102415	0.000182383	203	20	1.32549	0.412956	5.47282	0.0914539	uc010yrj.2	EGR4	0	5930	5930	EGR4	0	0	1	0.802956	0	0	0	0	0	0	1	1	0	0	0	0	1	0.197044	0	0
2	OB	73518176	73518624	2.62163e-12	1.13537e-11	449	37	1.15285	0.279879	2.78026	0.14141	uc010yrj.2	EGR4	1	0	120	EGR4	0	0	1	0.581292	0	0	1	1	0	0	0	0	1	0.418708	0	0	0	0	0	0
2	OB	73519729	73520404	1.00659e-21	1.41677e-20	676	42	0.98021	0.803274	2.81437	0.196732	uc010yrj.2	EGR4	1	0	1673	EGR4	0	0	1	1	0	0	1	0.267751	0	0	1	0.593195	0	0	0	0	0	0	0	0
2	OB	74213393	74213913	0.0122182	0.0159232	521	23	0.837432	0.112152	1.14367	0.0818472	uc021vjl.1	5S_rRNA	0	18060	0	TET3	0	0	0	0	0	0	0	0	0	0	1	0.264875	0	0	0	0	1	1	0	0
2	OB	74214610	74214842	0.160122	0.177808	233	14	1.37218	0.169412	1.44907	0.0602303	uc021vjl.1	5S_rRNA	0	19277	1080	TET3	0	0	0	0	0	0	0	0	0	0	1	1	0	0	0	0	0	0	1	1
2	OB	74214952	74215177	7.15047e-05	0.000132425	226	8	1.14916	0.329126	1.42495	0.110838	uc021vjl.1	5S_rRNA	0	19619	1422	TET3	0	0	0	0	0	0	0	0	0	0	1	1	0	0	0	0	0	0	1	1
2	OB	74375356	74375639	0.0276825	0.0342533	284	16	1.00154	0.0516941	1.22719	0.0721692	uc002skc.1	BOLA3	0	317	249	BOLA3-AS1	1	1	0	0	0	0	0	0	0	0	1	0.123239	0	0	0	0	1	1	0	0
2	OB	74642318	74642657	0.112336	0.127768	340	23	0.737597	0.123085	1.30978	0.0838759	uc010yrq.1	C2orf81	1	0	1016	C2orf81	0	0	1	1	0	0	1	1	0	0	0	0	0	0	1	1	0	0	0	0
2	OB	74725095	74725429	0.0703307	0.0814004	335	43	1.3508	0.144702	2.86508	0.0582871	uc002slv.4	LBX2	1	0	452	LBX2	0	0	1	1	0	0	1	1	0	0	0	0	0	0	1	0.0925373	0	0	0	0
2	OB	74725811	74726332	4.39671e-13	2.11568e-12	522	37	2.34576	0.505607	5.07684	0.0984502	uc002slv.4	LBX2	1	0	1168	LBX2	0	0	1	1	0	0	0	0	1	1	1	1	0	0	1	1	0	0	0	0
2	OB	74727254	74727492	0.683122	0.695475	239	11	0.27177	0.0104385	1.08145	0.0490394	uc002slw.3	LBX2	1	0	2251	LBX2-AS1	1	1	0	0	0	0	0	0	1	1	1	1	1	0.393305	1	0.606695	1	1	0	0
2	OB	74741847	74742123	6.63401e-18	5.49257e-17	277	27	1.16348	1.4918	5.96322	0.269612	uc002smc.3	DQX1	0	3134	252	TLX2	0	0	1	1	0	0	0	0	1	1	0	0	0	0	0	0	0	0	0	0
2	OB	74742632	74743016	2.86034e-25	5.75133e-24	385	40	1.115	1.5752	3.37534	0.274404	uc002smc.3	DQX1	0	2241	1037	TLX2	0	0	1	1	0	0	0	0	1	0.332468	1	0.332468	0	0	0	0	0	0	0	0
2	OB	74743475	74743768	4.55718e-06	9.6859e-06	294	26	0.40401	0.289563	1.5181	0.148775	uc002smc.3	DQX1	0	1489	1489	DQX1	0	0	1	1	0	0	0	0	0	0	0	0	0	0	0	0	0	0	0	0
2	OB	74875305	74875562	1.15761e-05	2.34436e-05	258	28	0.65954	0.216345	1.29145	0.120198	uc010ysa.2	M1AP	0.593023	0	5792	SEMA4F	1	1	1	1	0	0	1	0.25969	1	0.337209	1	0.410853	0	0	0	0	0	0	0	0
2	OB	75426337	75426930	6.13953e-15	3.56346e-14	594	42	0.655869	0.443377	3.62405	0.0994746	uc002sng.2	TACR1	0.520202	0	108399	MIR5000	1	0.816498	1	0.570707	0	0	1	0.520202	0	0	1	0.481481	1	0.429293	0	0	0	0	0	0
2	OB	75427400	75428164	1.85712e-16	1.27507e-15	765	53	2.55868	0.480729	4.79764	0.157004	uc002sng.2	TACR1	0	755	109462	MIR5000	1	1	1	0.824837	0	0	0	0	0	0	1	1	0	0	0	0	1	0.175163	0	0
2	OB	75787145	75787481	0.777143	0.786927	337	21	1.01639	0.050707	1.46632	0.0376725	uc002sni.2	EVA1A	1	0	35952	LOC101927884	0	0	1	0.818991	0	0	0	0	0	0	1	1	1	1	0	0	1	0.181009	0	0
2	OB	75788204	75788427	9.15688e-06	1.88151e-05	224	17	1.11717	0.390751	3.97608	0.107367	uc002snj.1	EVA1A	0.910714	0	37011	LOC101927884	1	1	1	0.486607	0	0	1	0.116071	0	0	1	0.799107	0	0	0	0	1	1	0	0
2	OB	79220264	79220693	1.42933e-08	3.9641e-08	430	29	1.24165	0.396104	2.76436	0.133435	uc002sny.2	REG1B	0	91455	32118	REG3G	0	0	1	0.765116	0	0	0	0	0	0	1	1	0	0	0	0	1	0.234884	0	0
2	OB	79220793	79221325	0.00105663	0.00161654	533	25	0.443588	0.0721045	1.19637	0.0764127	uc002sny.2	REG1B	0	90823	31486	REG3G	0	0	0	0	0	0	0	0	0	0	1	1	0	0	0	0	1	1	0	0
2	OB	80529419	80530712	7.64591e-21	8.78499e-20	1294	87	0.149285	0.398741	1.6979	0.157013	uc021vjt.1	LRRTM1	1	0	417	LRRTM1	0	0	1	0.800618	0	0	1	1	0	0	0	0	1	1	0	0	0	0	0	0
2	OB	80531345	80532000	1.35944e-11	5.31503e-11	656	48	1.03931	0.375199	2.77347	0.109756	uc002soj.3	LRRTM1	0.217988	0	229	CTNNA2	1	1	1	0.53811	0	0	1	0.217988	0	0	1	0.783537	1	0.0335366	0	0	1	1	0	0
2	OB	85360946	85361276	3.54492e-11	1.33053e-10	331	38	2.48636	0.360688	4.01879	0.0950313	uc002spb.3	TGOLN2	0	183864	364	TCF7L1	0	0	1	1	0	0	0	0	0	0	1	0.250755	0	0	0	0	0	0	0	0
2	OB	85361466	85362049	8.3086e-19	7.79624e-18	584	42	1.01143	0.424171	2.04553	0.168128	uc002spb.3	TGOLN2	0	183091	884	TCF7L1	0	0	1	1	0	0	0	0	0	0	1	0.816781	0	0	0	0	0	0	0	0
2	OB	85362537	85362831	0.28745	0.305925	295	13	0.562733	0.00868861	1.04922	0.0302034	uc002spb.3	TGOLN2	0	182309	1955	TCF7L1	0	0	1	0.19322	0	0	0	0	0	0	1	1	0	0	0	0	1	0.80678	0	0
2	OB	85554080	85554520	0.00986093	0.0130936	441	27	1.71849	0.131501	1.95923	0.03131	uc002spb.3	TGOLN2	1	0	8940	TGOLN2	0	0	1	0.877551	0	0	1	1	0	0	0	0	1	0.122449	0	0	0	0	0	0
2	OB	85980204	85980595	1.15367e-07	2.83632e-07	392	22	1.295	0.260827	2.00737	0.0888748	uc021vkb.1	U1	0	24744	313	ATOH8	0	0	1	0.247449	0	0	0	0	0	0	1	1	1	0.752551	0	0	0	0	0	0
2	OB	87015976	87016649	1.81364e-20	1.92656e-19	674	54	0.832721	0.458499	1.8094	0.180085	uc010ytn.2	CD8A	1	0	4249	CD8A	0	0	1	1	0	0	1	0.166172	1	1	1	0.697329	0	0	0	0	0	0	0	0
2	OB	87017149	87017615	8.97928e-18	7.12019e-17	467	34	0.753511	0.420238	1.75665	0.180091	uc010ytn.2	CD8A	1	0	5422	CD8A	0	0	1	1	0	0	1	0.35546	1	1	1	0.646681	0	0	0	0	0	0	0	0
2	OB	87018001	87018223	1.39716e-15	8.83819e-15	223	22	1.0583	1.78613	4.95567	0.198832	uc010ytn.2	CD8A	1	0	6274	CD8A	0	0	1	0.816143	0	0	1	1	1	1	0	0	0	0	0	0	1	0.183857	0	0
2	OB	87018330	87018855	3.35617e-06	7.21191e-06	526	13	0.432761	0.288305	2.20248	0.110651	uc010ytn.2	CD8A	0.965779	0	6603	CD8A	1	0.414449	0	0	0	0	1	0.965779	1	1	1	0.0361217	0	0	0	0	1	1	0	0
2	OB	87036854	87037125	6.33562e-08	1.63622e-07	272	19	0.977673	0.195681	1.37395	0.132271	uc002srv.3	CD8A	0	1335	5334	CD8B	1	1	1	0.544118	0	0	0	0	1	1	1	1	0	0	0	0	1	0.455882	1	0.867647
2	OB	88470036	88470333	0.960809	0.969418	298	26	1.15468	0.0134607	1.21226	0.018669	uc002sst.2	FABP1	0	42386	223	THNSL2	0	0	1	1	0	0	0	0	1	1	1	1	0	0	0	0	0	0	0	0
2	OB	88583469	88584026	0.0118621	0.0155311	558	42	0.576766	0.057271	1.15162	0.0753781	uc002sst.2	FABP1	0	155819	110812	THNSL2	0	0	1	0.793907	0	0	0	0	0	0	1	1	1	0.105735	0	0	1	0.100358	0	0
2	OB	88751159	88751372	3.691e-08	9.75602e-08	214	13	0.76602	0.86563	2.24495	0.224181	uc010ytq.1	FOXI3	1	0	3434	FOXI3	0	0	1	0.17757	0	0	0	0	0	0	1	1	1	0.82243	0	0	0	0	0	0
2	OB	88752427	88753115	4.30988e-19	4.11265e-18	689	33	0.954194	1.09313	3.02647	0.206621	uc010ytq.1	FOXI3	0	374	4702	FOXI3	1	1	1	0.637155	0	0	0	0	0	0	1	1	0	0	0	0	1	0.362845	0	0
2	OB	88849437	88849675	0.713163	0.723443	239	21	1.01333	0.0544729	1.1911	0.0649624	uc002stc.4	EIF2AK3	0	6583	6582	EIF2AK3	0	0	1	1	0	0	0	0	0	0	1	1	0	0	0	0	0	0	0	0
2	OB	95690686	95691191	3.2908e-07	7.78454e-07	506	30	0.83233	0.255639	1.53569	0.132534	uc002sub.3	MRPS5	0	61760	208	MAL	0	0	1	0.662055	0	0	0	0	0	0	1	1	1	0.337945	0	0	0	0	0	0
2	OB	95691485	95691726	9.08018e-17	6.55403e-16	242	26	1.06555	1.71547	7.28766	0.306829	uc002sub.3	MRPS5	0	61225	86	MAL	0	0	1	1	0	0	0	0	1	0.400826	1	0.400826	0	0	0	0	0	0	0	0
2	OB	95691895	95692600	6.86694e-28	2.14783e-26	706	55	1.65261	0.826813	4.20211	0.193268	uc002sub.3	MRPS5	0	60351	496	MAL	0	0	1	0.760623	0	0	0	0	1	1	1	1	0	0	0	0	1	0.239377	0	0
2	OB	95692706	95693121	0.00155113	0.00230885	416	19	0.703582	0.11105	1.31368	0.0947486	uc002sub.3	MRPS5	0	59830	1307	MAL	0	0	0	0	0	0	0	0	1	1	1	1	0	0	0	0	1	1	0	0
2	OB	96990665	96990969	0.000725041	0.00113704	305	14	1.16648	0.125741	1.75531	0.0631331	uc002svu.3	SNRNP200	0	19358	92	ITPRIPL1	0	0	1	0.370492	0	0	0	0	0	0	1	1	1	0.629508	0	0	0	0	1	1
2	OB	96991111	96991754	6.19445e-09	1.77029e-08	644	35	2.06142	0.181525	2.57112	0.0739049	uc002svu.3	SNRNP200	0	19804	43	ITPRIPL1	0	0	1	0.268634	0	0	0	0	0	0	1	0.282609	0	0	0	0	1	0.731366	1	1
2	OB	97203585	97204405	1.2753e-18	1.13967e-17	821	36	1.56912	0.606824	3.19955	0.126115	uc002swc.3	NEURL3	0	29739	0	ARID5A	0	0	1	0.247259	0	0	0	0	1	1	1	0.423873	0	0	0	0	1	0.752741	0	0
2	OB	97427734	97428006	0.309066	0.326461	273	14	1.17435	0.14911	1.19514	0.100302	uc002swv.3	LMAN2L	0	21921	1096	CNNM4	0	0	0	0	0	0	0	0	0	0	0	0	0	0	0	0	1	1	0	0
2	OB	98962682	98962901	1.8152e-07	4.38609e-07	220	12	0.930089	0.946127	2.17053	0.214812	uc002syz.3	COA5	0	252884	65	CNGA3	0	0	1	0.131818	0	0	0	0	0	0	0	0	1	0.868182	0	0	0	0	0	0
2	OB	98963100	98963493	1.2812e-16	9.01645e-16	394	30	0.949074	0.883775	2.45541	0.231817	uc002syz.3	COA5	0	252292	483	CNGA3	0	0	1	1	0	0	0	0	1	1	1	1	0	0	0	0	0	0	0	0
2	OB	98963803	98964246	1.14619e-23	1.95546e-22	444	40	0.716766	1.19291	2.20248	0.231363	uc002syz.3	COA5	0	251539	1186	CNGA3	0	0	1	0.867117	0	0	0	0	1	1	1	1	0	0	0	0	1	0.132883	0	0
2	OB	99525822	99526036	0.441166	0.458259	215	6	1.39382	0.190617	1.92062	0.0537358	uc002szf.1	KIAA1211L	1	0	87687	TSGA10	0	0	0	0	0	0	0	0	0	0	1	1	0	0	0	0	0	0	0	0
2	OB	99553549	99553899	5.87069e-13	2.80101e-12	351	36	1.18944	0.328018	1.74847	0.166843	uc002szf.1	KIAA1211L	0	865	59824	TSGA10	1	1	1	0.806268	0	0	0	0	0	0	1	1	0	0	0	0	1	0.193732	0	0
2	OB	100722071	100722351	0.000339796	0.000559372	281	8	0.519403	0.0917041	1.2463	0.112589	uc010fir.1	AFF3	0.708185	0	102364	LINC01104	1	1	0	0	0	0	1	0.487544	1	1	1	0.224199	0	0	0	0	1	1	0	0
2	OB	100937572	100937834	7.27599e-06	1.50686e-05	263	12	0.20953	0.273578	1.86806	0.181612	uc002tal.4	LONRF2	1	0	47820	LONRF2	0	0	1	0.212928	0	0	0	0	1	1	1	1	1	0.787072	0	0	0	0	0	0
2	OB	101033547	101033768	2.31979e-08	6.27904e-08	222	18	1.19304	0.611136	9.7667	0.14681	uc002tam.3	CHST10	1	0	25226	CHST10	0	0	1	0.734234	0	0	0	0	1	1	1	1	1	0.265766	0	0	0	0	0	0
2	OB	101087457	101087692	0.0642643	0.075064	236	10	1.12895	0.0493774	1.19239	0.0665472	uc002tam.3	CHST10	0	53327	514	NMS	0	0	0	0	0	0	0	0	1	1	1	1	0	0	0	0	0	0	0	0
2	OB	101541127	101541373	0.0614722	0.0721018	247	7	1.02935	0.027945	1.15053	0.0370409	uc002tau.4	TBC1D8	0	82316	47736	LOC101927142	0	0	0	0	0	0	0	0	1	1	1	1	0	0	0	0	0	0	0	0
2	OB	105458753	105459003	0.00053681	0.000863497	251	12	1.24657	0.288668	1.88868	0.18229	uc002tck.2	LOC100506421	1	0	11522	POU3F3	0	0	0	0	0	0	0	0	1	1	1	1	1	1	0	0	0	0	0	0
2	OB	105459841	105460834	9.44672e-30	4.09116e-28	994	63	0.680728	0.585173	2.11917	0.202214	uc002tck.2	LOC100506421	1	0	9691	POU3F3	0	0	1	1	0	0	0	0	1	1	1	1	0	0	0	0	0	0	0	0
2	OB	105468615	105468934	5.07132e-05	9.67849e-05	320	21	1.34347	0.30527	3.08998	0.104495	uc002tck.2	LOC100506421	0	681	1591	POU3F3	1	1	1	0.2625	0	0	0	0	0	0	1	1	1	0.7375	0	0	0	0	0	0
2	OB	105469789	105470060	1.53554e-12	6.83637e-12	272	22	0.997394	1.40882	3.97409	0.222612	uc002tck.2	LOC100506421	0	1855	465	POU3F3	1	0.536765	1	1	0	0	0	0	0	0	1	1	0	0	0	0	0	0	0	0
2	OB	105471035	105471253	0.000186945	0.000318939	219	10	1.04238	0.317786	2.1988	0.149844	uc002tck.2	LOC100506421	0	3101	510	POU3F3	0	0	1	1	0	0	0	0	0	0	1	1	0	0	0	0	0	0	0	0
2	OB	105473102	105473370	2.96054e-14	1.55774e-13	269	25	0.943073	0.757058	2.76589	0.22144	uc002tck.2	LOC100506421	0	5168	2577	POU3F3	0	0	1	1	0	0	0	0	0	0	0	0	0	0	0	0	0	0	0	0
2	OB	105478576	105478784	6.19384e-09	1.77029e-08	209	14	1.07659	0.553421	2.1896	0.159008	uc002tcm.1	AK095498	0	3170	3170	LINC01159	0	0	1	0.885167	0	0	0	0	0	0	1	1	1	1	0	0	0	0	0	0
2	OB	105479135	105479434	1.80698e-09	5.49909e-09	300	14	1.0819	1.08399	3.46466	0.180584	uc002tcm.1	AK095498	0	2520	2520	LINC01159	0	0	1	0.18	0	0	0	0	0	0	1	1	1	1	0	0	1	0.82	0	0
2	OB	105479830	105480434	8.87917e-17	6.49217e-16	605	39	1.05467	0.548918	1.90023	0.178076	uc002tcm.1	AK095498	0	1520	1520	LINC01159	0	0	1	0.393388	0	0	0	0	0	0	1	1	1	0.606612	1	1	1	1	0	0
2	OB	105483498	105483706	4.78196e-07	1.12177e-06	209	14	0.990537	0.476899	2.11374	0.139677	uc002tcm.1	AK095498	1	0	1544	LINC01159	0	0	0	0	0	0	1	1	0	0	0	0	1	1	0	0	0	0	1	1
2	OB	105488298	105488925	5.38286e-17	3.98757e-16	628	36	1.65436	0.591665	3.53516	0.155432	uc002tcm.1	AK095498	0.86465	0	2615	LINC01159	1	0.11465	1	0.888535	0	0	1	0.219745	1	0.646497	1	0.646497	1	0.111465	0	0	0	0	1	0.205414
2	OB	105759885	105760218	0.00360845	0.0051302	334	17	1.03791	0.135036	1.92541	0.0757386	uc002tcp.3	LOC644617	0	120628	352	LINC01918	0	0	1	0.329341	0	0	0	0	0	0	1	1	1	0.670659	0	0	0	0	0	0
2	OB	105853495	105853924	0.559909	0.575235	430	23	0.757549	0.0511915	1.09804	0.0617104	uc002tcp.3	LOC644617	0	26922	4275	GPR45	0	0	1	0.704651	0	0	0	0	0	0	1	1	0	0	0	0	1	1	0	0
2	OB	106242151	106242397	0.0277798	0.0342983	247	10	1.02931	0.1141	1.26684	0.119749	uc002tdf.3	LOC285000	0	15135	32598	LOC285000	0	0	0	0	0	0	0	0	0	0	1	1	0	0	0	0	0	0	0	0
2	OB	106362950	106363380	0.0402762	0.0481433	431	13	1.39195	0.0879717	1.41734	0.0746101	uc002tdf.3	LOC285000	0	135934	1431	NCK2	0	0	0	0	0	0	0	0	1	1	1	1	0	0	0	0	1	1	0	0
2	OB	106682358	106682701	1.43635e-06	3.22177e-06	344	18	1.08527	0.139131	1.39603	0.1268	uc002tdk.3	UXS1	0	27057	246	C2orf40	0	0	1	0.133721	0	0	0	0	1	1	1	1	0	0	0	0	1	0.866279	0	0
2	OB	107502355	107502636	4.97705e-16	3.29656e-15	282	27	1.0642	1.08494	4.20612	0.271177	uc002tdq.3	ST6GAL2	0.907801	0	72824	ST6GAL2	1	0.801418	1	1	0	0	1	0.223404	1	1	1	0.687943	0	0	0	0	0	0	0	0
2	OB	107503952	107504216	5.70921e-15	3.38346e-14	265	28	1.05063	0.807515	2.85204	0.227024	uc002tdr.3	ST6GAL2	0	389	74421	ST6GAL2	1	1	1	1	0	0	0	0	0	0	1	1	0	0	0	0	0	0	0	0
2	OB	108602686	108603062	1.13815e-15	7.36525e-15	377	31	0.721156	0.660474	1.60429	0.161278	uc002tdt.2	LOC729121	0	159401	0	SLC5A7	0	0	1	0.633952	0	0	0	0	0	0	1	0.819629	1	0.366048	0	0	0	0	0	0
2	OB	109744475	109744807	8.44829e-07	1.93349e-06	333	29	1.70967	0.310369	5.39377	0.0531147	uc021vlv.1	SH3RF3-AS1	1	0	692	SH3RF3-AS1	0	0	1	0.66967	0	0	1	1	0	0	0	0	1	0.33033	0	0	0	0	0	0
2	OB	109745094	109745355	8.12844e-07	1.86788e-06	262	26	1.11108	0.231311	4.10293	0.0682831	uc021vlv.1	SH3RF3-AS1	1	0	641	SH3RF3	0	0	1	1	0	0	1	1	0	0	0	0	0	0	0	0	0	0	0	0
2	OB	111876417	111877178	2.98849e-11	1.12921e-10	762	80	0.882886	0.211395	1.7776	0.0685584	uc002tgs.2	AK125994	0	4655	1312	BCL2L11	0	0	1	1	0	0	0	0	0	0	1	1	0	0	0	0	0	0	0	0
2	OB	112123762	112124256	3.14487e-18	2.68267e-17	495	37	1.31398	0.689574	1.84069	0.240059	uc002the.2	LOC541471	1	0	45173	MIR4435-2	0	0	0	0	0	0	0	0	0	0	1	1	0	0	0	0	0	0	0	0
2	OB	112656621	112656842	2.93176e-05	5.77127e-05	222	24	1.22261	0.322401	4.13756	0.06209	uc002thi.3	ANAPC1	0	14880	431	MERTK	0	0	1	1	0	0	0	0	0	0	1	1	0	0	0	0	1	1	0	0
2	OB	112916976	112917326	0.00253669	0.00367136	351	18	0.792116	0.0361393	1.05694	0.0436783	uc021vmw.1	ZC3H8	0	56112	21015	FBLN7	0	0	1	0.618234	0	0	0	0	0	0	1	0.789174	1	0.381766	0	0	0	0	0	0
2	OB	112938992	112939333	0.0143288	0.0184602	342	23	1.08354	0.0563459	1.30957	0.0884882	uc021vmw.1	ZC3H8	0	34105	34105	ZC3H8	0	0	1	0.137427	0	0	0	0	0	0	1	0.947368	1	0.862573	0	0	0	0	0	0
2	OB	113341524	113341759	0.244671	0.264903	236	15	1.85948	0.0546782	1.30244	0.0750621	uc010fkq.2	FLJ42351	0	57647	254	CHCHD5	0	0	1	0.322034	0	0	0	0	0	0	1	1	1	0.677966	0	0	0	0	0	0
2	OB	114033338	114033748	0.00215598	0.00314461	411	34	1.55045	0.0706457	1.13603	0.0612281	uc010yxt.2	PAX8	1	0	39493	PAX8-AS1	0	0	1	0.63017	0	0	0	0	1	1	1	1	1	1	0	0	1	0.318735	0	0
2	OB	114035794	114036019	0.995513	0.998076	226	23	1.16688	0.0122305	1.04926	0.0243266	uc010yxt.2	PAX8	1	0	41949	PAX8-AS1	0	0	1	1	0	0	1	0.327434	1	0.676991	1	0.676991	0	0	0	0	0	0	1	1
2	OB	115419998	115420307	0.00181667	0.00268112	310	27	0.330561	0.0851908	1.33217	0.116433	uc031rot.1	BC033566	0	165701	165610	DPP10-AS3	0	0	1	0.851613	0	0	0	0	1	1	1	1	0	0	0	0	1	0.148387	0	0
2	OB	115918202	115918503	0.0131976	0.0170418	302	10	0.944358	0.095388	1.30923	0.101521	uc002tld.3	LOC389023	1	0	1006	DPP10	0	0	0	0	0	0	0	0	1	1	1	1	1	1	0	0	0	0	0	0
2	OB	115920161	115920404	1.68098e-11	6.48214e-11	244	18	1.00442	1.17051	2.81796	0.222391	uc002tld.3	LOC389023	0	1241	478	DPP10	1	1	1	1	0	0	0	0	0	0	1	1	0	0	0	0	0	0	0	0
2	OB	115920613	115920849	7.83516e-12	3.15085e-11	237	18	1.04066	1.10516	2.55049	0.213938	uc002tld.3	LOC389023	0	1693	930	DPP10	1	1	1	0.64557	0	0	0	0	0	0	1	1	0	0	0	0	1	0.35443	0	0
2	OB	118593403	118594166	4.74005e-09	1.38992e-08	764	40	1.02887	0.110264	1.44827	0.0973442	uc002tlj.3	CCDC93	0	78887	21149	DDX18	0	0	1	0.691099	0	0	0	0	0	0	1	1	1	0.308901	0	0	0	0	0	0
2	OB	118981191	118981500	0.00106664	0.00162302	310	18	0.8495	0.196997	1.93524	0.0740507	uc021vnh.1	Mir_544	0	31565	40694	LOC100506797	0	0	0	0	0	0	0	0	0	0	1	1	1	1	0	0	0	0	0	0
2	OB	118981749	118982847	1.42674e-26	3.82502e-25	1099	83	1.11809	0.136448	1.90832	0.106337	uc021vnh.1	Mir_544	0	32123	41252	LOC100506797	0	0	1	0.635123	0	0	0	0	0	0	1	1	1	0.0181984	0	0	1	0.346679	0	0
2	OB	119532100	119532315	0.166027	0.18328	216	24	1.10443	0.145611	2.39716	0.0564069	uc002tlm.3	EN1	0	67431	67431	EN1	0	0	1	1	0	0	0	0	0	0	1	1	0	0	0	0	0	0	0	0
2	OB	119566094	119566386	1.71493e-09	5.2473e-09	293	17	1.06013	0.525063	1.8976	0.139467	uc002tlm.3	EN1	0	33360	33360	EN1	0	0	0	0	0	0	0	0	0	0	1	1	0	0	0	0	0	0	0	0
2	OB	119590464	119590759	0.000241327	0.000406788	296	8	0.892004	0.289827	2.21001	0.103977	uc002tlm.3	EN1	0	8987	8987	EN1	0	0	0	0	0	0	0	0	0	0	1	1	1	0.533784	1	0.466216	0	0	0	0
2	OB	119590887	119591095	0.00524605	0.00725682	209	14	0.963356	0.157148	1.33435	0.117975	uc002tlm.3	EN1	0	8651	8651	EN1	0	0	0	0	0	0	0	0	0	0	1	1	1	1	0	0	0	0	0	0
2	OB	119591509	119592250	6.36895e-11	2.32839e-10	742	38	0.739044	0.291275	1.6723	0.13786	uc002tlm.3	EN1	0	7496	7496	EN1	0	0	0	0	0	0	0	0	0	0	1	1	1	1	0	0	0	0	0	0
2	OB	119593265	119593985	3.1819e-21	4.16607e-20	721	49	1.37122	0.679433	3.53348	0.19756	uc002tlm.3	EN1	0	5761	5761	EN1	0	0	1	0.805825	0	0	0	0	0	0	1	1	0	0	0	0	1	0.194175	0	0
2	OB	119594462	119594856	0.463601	0.479792	395	14	1.89085	0.0648545	1.37084	0.0730508	uc002tlm.3	EN1	0	4890	4890	EN1	0	0	0	0	0	0	0	0	0	0	1	1	0	0	0	0	1	1	0	0
2	OB	119598984	119599254	0.000765309	0.00119686	271	18	0.855655	0.154983	1.23508	0.0998965	uc002tlm.3	EN1	0	492	492	EN1	0	0	1	0.723247	0	0	0	0	0	0	1	1	1	1	1	1	0	0	0	0
2	OB	119599438	119600018	3.48333e-25	6.76247e-24	581	44	0.874308	0.62966	2.06455	0.194047	uc002tlm.3	EN1	0.46988	0	0	EN1	0	0	1	0.965577	0	0	1	0.46988	0	0	1	0.531842	1	0.0344234	1	1	1	1	0	0
2	OB	119602481	119603134	5.83841e-25	1.09567e-23	654	53	1.15063	0.549027	2.25151	0.192689	uc002tlm.3	EN1	1	0	2735	EN1	0	0	1	0.793578	0	0	0	0	0	0	1	1	1	0.206422	1	1	1	0.743119	1	1
2	OB	119603286	119603490	0.000817831	0.00127545	205	7	1.58379	0.259443	1.83902	0.143118	uc002tlm.3	EN1	1	0	3540	EN1	0	0	1	1	0	0	0	0	0	0	1	1	1	1	1	1	0	0	1	1
2	OB	119603651	119604016	3.92672e-05	7.59705e-05	366	31	1.17123	0.252841	2.17492	0.111252	uc002tlm.3	EN1	1	0	3905	EN1	0	0	1	1	0	0	1	0.371585	0	0	1	0.631148	1	1	1	1	0	0	1	1
2	OB	119606040	119607098	1.38255e-07	3.38423e-07	1059	55	2.10291	0.235738	1.88825	0.0940617	uc002tlm.3	EN1	0	281	6294	EN1	1	1	1	0.258735	0	0	0	0	0	0	1	1	1	1	0	0	1	1	1	0.577904
2	OB	119607326	119608492	3.049e-22	4.51733e-21	1167	61	1.52689	0.414872	2.07266	0.156131	uc002tlm.3	EN1	0	1567	7580	EN1	1	0.371894	1	0.456727	0	0	0	0	0	0	1	1	1	0.0445587	1	1	1	1	1	0.994859
2	OB	119609324	119609694	5.50628e-11	2.05301e-10	371	20	0.950299	0.786657	2.00749	0.181384	uc002tlm.3	EN1	0	3565	9578	EN1	0	0	0	0	0	0	0	0	0	0	1	1	1	1	1	1	1	1	1	1
2	OB	119611242	119611467	2.21114e-08	6.04306e-08	226	17	0.893595	0.502012	2.24693	0.135812	uc002tlm.3	EN1	0	5483	11496	EN1	0	0	1	0.761062	0	0	0	0	0	0	1	1	1	1	0	0	0	0	1	1
2	OB	119611609	119611873	1.02083e-05	2.08234e-05	265	19	1.09373	0.268398	2.00771	0.111459	uc002tlm.3	EN1	0	5850	11863	EN1	0	0	1	1	0	0	0	0	0	0	1	1	1	1	0	0	0	0	1	1
2	OB	119612177	119612393	0.0345307	0.0420796	217	13	1.05531	0.166703	1.39305	0.0769871	uc002tlm.3	EN1	0	6418	12431	EN1	0	0	0	0	0	0	0	0	0	0	1	1	1	1	1	1	1	1	0	0
2	OB	119613512	119613878	0.00283896	0.00406494	367	22	2.35179	0.184862	2.27176	0.0854125	uc002tlm.3	EN1	0	7753	13766	EN1	0	0	1	1	0	0	0	0	0	0	1	1	0	0	1	1	1	1	0	0
2	OB	119614158	119615614	6.54082e-46	1.22749e-43	1457	106	0.971407	0.771091	2.00931	0.184997	uc002tlm.3	EN1	0	8399	14412	EN1	0	0	1	0.966369	0	0	0	0	0	0	1	1	1	1	0	0	1	0.0336307	1	1
2	OB	119616534	119616857	3.75709e-12	1.57854e-11	324	23	1.2247	0.613873	2.0733	0.160259	uc002tlm.3	EN1	0	10775	16788	EN1	0	0	1	0.904321	0	0	0	0	0	0	1	1	0	0	0	0	1	1	0	0
2	OB	119913876	119914745	6.11594e-15	3.56346e-14	870	54	1.77083	0.42104	2.09013	0.129637	uc002tlo.2	C1QL2	1	0	58	C1QL2	0	0	1	0.712644	0	0	1	0.783908	0	0	1	0.217241	1	0.287356	0	0	0	0	0	0
2	OB	120281337	120281562	5.87557e-06	1.23431e-05	226	13	0.881888	0.523385	2.16955	0.163684	uc002tma.3	SCTR	1	0	20445	CFAP221	0	0	0	0	0	0	0	0	0	0	1	1	1	1	0	0	0	0	0	0
2	OB	121101217	121101432	0.00341313	0.00486479	216	18	1.63169	0.198426	2.09592	0.0598057	uc002tmj.2	TMEM185B	0	120233	2285	INHBB	0	0	1	1	0	0	0	0	0	0	1	1	1	1	1	1	0	0	0	0
2	OB	121269219	121269433	0.00248743	0.00360934	215	17	1	0.0691118	1.17836	0.072272	uc002tmo.2	LOC84931	0	45294	47309	LINC01101	0	0	0	0	0	0	0	0	0	0	1	1	0	0	0	0	0	0	0	0
2	OB	121334476	121334735	0.148129	0.16547	260	25	1.11083	0.117737	1.63874	0.0442128	uc002tmo.2	LOC84931	0	110551	112566	LINC01101	0	0	1	1	0	0	0	0	0	0	1	1	0	0	0	0	0	0	0	0
2	OB	121345048	121345292	8.60419e-07	1.9612e-06	245	28	1.21885	0.308586	2.15016	0.0931799	uc002tmo.2	LOC84931	0	121123	123138	LINC01101	0	0	1	1	0	0	0	0	0	0	1	1	0	0	0	0	0	0	0	0
2	OB	121453590	121453831	0.436939	0.455549	242	13	1.55376	0.0264701	1.15172	0.0573	uc002tmo.2	LOC84931	0	229665	101035	GLI2	0	0	0	0	0	0	0	0	0	0	1	1	0	0	0	0	0	0	0	0
2	OB	121496215	121496720	0.170743	0.188118	506	10	1.55211	0.0459954	1.16643	0.0775829	uc002tmo.2	LOC84931	0	272290	58146	GLI2	0	0	0	0	0	0	0	0	0	0	1	1	0	0	1	1	1	1	0	0
2	OB	122038716	122038930	0.302788	0.321036	215	11	0.91657	0.00978385	1.04639	0.0337198	uc002tmx.3	TFCP2L1	1	0	56421	CLASP1	0	0	0	0	0	0	1	0.613953	0	0	1	0.390698	0	0	1	1	0	0	0	0
2	OB	124782118	124782587	0.00186379	0.00273258	470	28	0.682698	0.177829	1.36519	0.110286	uc002tnn.1	AX747402	0	10128	276	CNTNAP5	0	0	1	0.714894	0	0	0	0	0	0	1	1	1	0.285106	0	0	0	0	0	0
2	OB	124783066	124783526	0.0837466	0.0958319	461	25	0.693188	0.0931889	1.30281	0.0878795	uc002tnn.1	AX747402	0	11076	203	CNTNAP5	0	0	1	0.412148	0	0	0	0	1	0.472885	1	0.472885	0	0	0	0	1	0.587852	0	0
2	OB	127782553	127783311	3.14999e-12	1.34352e-11	759	41	0.681018	0.316907	2.2101	0.123037	uc010yzf.2	BIN1	0	22287	22287	BIN1	0	0	1	0.304348	0	0	0	0	0	0	1	1	1	0.695652	0	0	1	0.635046	0	0
2	OB	127861291	127861498	0.141719	0.158624	208	8	0.948287	0.15117	1.14235	0.0971304	uc002tns.2	BIN1	1	0	55693	BIN1	0	0	0	0	0	0	0	0	1	1	1	1	0	0	1	1	0	0	0	0
2	OB	127978315	127978580	0.000228178	0.000385779	266	12	1.15727	0.30148	1.80996	0.129583	uc021vnn.1	CYP27C1	0	661	36285	ERCC3	0	0	0	0	0	0	0	0	0	0	1	1	0	0	0	0	1	1	0	0
2	OB	129075087	129075352	0.218455	0.238816	266	18	1.38662	0.148475	2.87489	0.0271726	uc002tpt.4	HS6ST1	1	0	52034	HS6ST1	0	0	1	0.586466	0	0	0	0	1	1	1	1	1	0.413534	0	0	0	0	0	0
2	OB	129659277	129659939	0.0224151	0.0280438	663	42	1.04114	0.0343212	1.10826	0.0481424	uc002tpv.1	LOC151121	0	339806	37104	LOC101927881	0	0	1	0.40724	0	0	0	0	0	0	1	1	1	0.609351	0	0	1	0.559578	0	0
2	OB	131009454	131010092	0.996303	0.998076	639	39	1.07212	0.0332459	1.16077	0.0628516	uc021vob.1	TRNA	0	19818	60137	TUBA3E	0	0	1	0.820031	0	0	0	0	0	0	1	1	1	1	0	0	0	0	0	0
2	OB	131513143	131513393	0.00561284	0.00772623	251	10	0.733518	0.221714	2.41387	0.0890073	uc002trx.1	AX746725	0	75157	0	AMER3	0	0	1	0.123506	0	0	0	0	0	0	1	0.063745	1	0.876494	0	0	0	0	0	0
2	OB	131595285	131595504	0.00444138	0.00620471	220	13	0.860664	0.165912	1.60667	0.11825	uc002trx.1	AX746725	0	718	78719	ARHGEF4	0	0	1	0.0818182	0	0	0	0	0	0	1	1	0	0	0	0	1	0.918182	0	0
2	OB	131791969	131792252	0.00181916	0.00268112	284	13	0.831364	0.270945	2.04263	0.0836627	uc002tsd.3	FAM168B	0	13196	13196	FAM168B	0	0	1	0.056338	0	0	0	0	1	1	1	1	1	0.943662	0	0	0	0	0	0
2	OB	131797607	131797987	1.33597e-13	6.48405e-13	381	41	1.08751	0.527545	1.55356	0.154674	uc002tsd.3	FAM168B	0	7461	7461	FAM168B	0	0	1	1	0	0	0	0	1	0.585302	1	0.181102	0	0	0	0	0	0	0	0
2	OB	133014664	133014954	1.21644e-11	4.7892e-11	291	25	0.702298	0.518114	1.49208	0.16299	uc002ttj.3	ANKRD30BL	1	0	126	MIR663B	1	1	1	1	0	0	0	0	1	1	1	1	0	0	0	0	0	0	1	1
2	OB	133062156	133062376	0.000250665	0.000421267	221	14	0.996012	0.368527	1.71292	0.153709	uc021vpv.1	JA668105	0	46561	2340	ZNF806	0	0	0	0	0	0	0	0	0	0	1	0.918552	0	0	0	0	0	0	0	0
2	OB	133402754	133403069	8.62561e-05	0.000155648	316	32	0.986688	0.172029	1.09367	0.0737398	uc002ttm.4	LYPD1	1	0	1902	LYPD1	0	0	1	0.813291	0	0	1	1	0	0	0	0	0	0	0	0	1	0.186709	0	0
2	OB	133426299	133427249	1.38458e-21	1.90127e-20	951	72	1.60112	0.397131	2.46488	0.141816	uc002ttm.4	LYPD1	1	0	2122	NCKAP5	0	0	1	0.628812	0	0	0	0	1	1	1	1	1	0.371188	0	0	0	0	0	0
2	OB	133427376	133427575	0.0201211	0.025514	200	14	1.04042	0.236022	2.67763	0.0749695	uc002ttm.4	LYPD1	1	0	1796	NCKAP5	0	0	1	1	0	0	1	0.615	1	1	1	0.39	0	0	0	0	0	0	0	0
2	OB	135475192	135475825	1.1667e-12	5.34026e-12	634	36	0.87421	0.400236	2.09157	0.160909	uc002ttx.3	TMEM163	1	0	120360	ACMSD	0	0	1	0.201893	0	0	0	0	0	0	1	1	1	0.798107	0	0	0	0	0	0
2	OB	135476958	135477345	0.00226943	0.00330153	388	19	0.495097	0.06307	1.35374	0.104556	uc002tty.3	TMEM163	1	0	118840	ACMSD	1	1	1	0.0927835	0	0	0	0	0	0	1	1	0	0	0	0	1	0.907216	0	0
2	OB	136876379	136876738	0.000126017	0.000218973	360	19	1.30784	0.355981	4.46539	0.0764013	uc002tuz.3	CXCR4	0	654	4461	CXCR4	1	1	1	0.0777778	0	0	0	0	0	0	1	1	1	0.922222	0	0	1	1	0	0
2	OB	137181063	137181419	9.71259e-10	3.08937e-09	357	26	1.51932	0.476178	6.57988	0.106204	uc002tuz.3	CXCR4	0	305338	309145	CXCR4	0	0	1	0.669468	0	0	0	0	0	0	1	1	0	0	0	0	1	0.330532	0	0
2	OB	137523514	137523842	2.27695e-12	9.93741e-12	329	23	1.27505	0.949892	2.64088	0.19166	uc002tuz.3	CXCR4	0	647789	383	THSD7B	0	0	1	0.556231	0	0	0	0	1	1	1	1	0	0	0	0	1	0.443769	0	0
2	OB	139537013	139537359	3.61623e-09	1.07155e-08	347	17	0.81604	0.508356	1.93408	0.162718	uc002tvi.3	NXPH2	1	0	110287	NXPH2	0	0	0	0	0	0	0	0	0	0	1	1	1	1	0	0	0	0	0	0
2	OB	139537460	139537751	8.68354e-18	6.98405e-17	292	27	1.22228	1.61608	3.83788	0.280774	uc002tvi.3	NXPH2	1	0	110734	NXPH2	1	0.479452	1	0.205479	0	0	0	0	0	0	1	1	1	0.794521	0	0	0	0	0	0
2	OB	142887726	142889034	9.92808e-36	7.98501e-34	1309	86	4.89642	0.534408	3.52323	0.148678	uc002tvj.1	LRP1B	1	0	746160	KYNU	0	0	1	0.632544	0	0	1	0.625668	1	0.375095	1	0.375095	0	0	0	0	1	0.367456	0	0
2	OB	143784003	143784283	0.0041416	0.00581476	281	17	1.21187	0.131181	1.19287	0.102581	uc002tvj.1	LRP1B	0	894733	102615	ARHGAP15	0	0	0	0	0	0	0	0	0	0	1	1	0	0	0	0	0	0	0	0
2	OB	144694174	144694496	0.00116196	0.00174915	323	22	0.707425	0.103664	1.46411	0.0735159	uc002tvo.3	GTDC1	0	9084	137	LOC101928386	0	0	0	0	0	0	0	0	0	0	1	1	1	1	0	0	0	0	0	0
2	OB	145274799	145275078	1.612e-20	1.7453e-19	280	29	1.0416	2.68197	7.0611	0.331014	uc002tvx.1	ZEB2	1	0	2102	ZEB2-AS1	0	0	1	1	0	0	1	0.510714	1	0.332143	1	0.332143	0	0	0	0	0	0	0	0
2	OB	145280323	145280785	0.0110929	0.0146603	463	22	0.983586	0.0710942	1.29432	0.074191	uc002tvu.3	ZEB2	0	2365	331	LOC105373656	0	0	0	0	0	0	0	0	0	0	1	1	1	1	0	0	0	0	0	0
2	OB	148601067	148601399	0.386097	0.40479	333	16	0.964786	0.0968423	1.70918	0.062804	uc002twj.3	ORC4	0	86566	686	ACVR2A	0	0	1	0.36036	0	0	0	0	0	0	1	1	1	0.63964	0	0	0	0	0	0
2	OB	149634385	149634747	1.61768e-05	3.25268e-05	363	19	0.923594	0.28092	2.31182	0.111676	uc021vqs.2	JB137817	0	4617	1594	KIF5C	0	0	0	0	0	0	0	0	1	1	1	1	0	0	0	0	1	1	0	0
2	OB	149645593	149646043	8.8602e-16	5.80034e-15	451	32	1.04099	0.712786	2.95184	0.221344	uc021vqs.2	JB137817	0	6205	12802	KIF5C	0	0	1	0.536585	0	0	0	0	1	1	1	1	0	0	0	0	1	0.463415	0	0
2	OB	154333236	154334018	8.73865e-14	4.35386e-13	783	36	1.79058	0.621153	3.46955	0.118809	uc002tyq.1	RPRM	0.214559	0	0	RPRM	0	0	0	0	0	0	1	0.214559	0	0	1	0.786718	1	1	0	0	0	0	0	0
2	OB	154334289	154335226	1.95082e-46	5.49155e-44	938	79	1.08623	1.0282	3.40386	0.218663	uc002tyq.1	RPRM	1	0	438	RPRM	1	0.110874	1	0.829424	0	0	1	1	0	0	0	0	1	0.170576	0	0	0	0	0	0
2	OB	154727795	154728088	1.10587e-12	5.1033e-12	294	21	1.05643	0.71241	2.03719	0.21427	uc021vrg.1	Mir_548	0	360151	322	GALNT13	0	0	1	0.622449	0	0	0	0	0	0	1	1	1	1	0	0	0	0	0	0
2	OB	154729169	154729384	2.56263e-11	9.74838e-11	216	19	1.03626	0.996423	2.60036	0.198336	uc021vrg.1	Mir_548	0	358855	759	GALNT13	0	0	1	0.740741	0	0	0	0	0	0	1	1	1	1	0	0	1	1	0	0
2	OB	154729833	154730048	0.000154961	0.000265985	216	11	0.913614	0.172056	1.52168	0.109388	uc021vrg.1	Mir_548	0	358191	1423	GALNT13	0	0	1	0.398148	0	0	0	0	0	0	1	1	0	0	0	0	1	1	0	0
2	OB	155555283	155555650	0.000109425	0.00019373	368	25	0.495051	0.200887	1.66249	0.115069	uc002tyu.2	LOC100144595	0	241333	191	KCNJ3	0	0	1	1	0	0	0	0	0	0	0	0	0	0	0	0	0	0	0	0
2	OB	157178096	157178345	9.01981e-10	2.9018e-09	250	26	1.04952	0.534519	2.79067	0.163863	uc021vri.1	NR4A2	0	2598	2598	NR4A2	0	0	0	0	0	0	0	0	0	0	1	1	0	0	0	0	1	1	0	0
2	OB	157179064	157179610	6.77105e-10	2.20353e-09	547	31	0.771369	0.357844	1.47038	0.152051	uc021vri.1	NR4A2	0	1333	1333	NR4A2	0	0	0	0	0	0	0	0	0	0	1	1	0	0	0	0	1	0.517367	1	0.482633
2	OB	160760197	160760847	0.00558651	0.00770883	651	29	1.77118	0.148592	1.76869	0.0426265	uc002ubb.4	LY75-CD302	1	0	36412	PLA2R1	0	0	1	0.374808	0	0	0	0	1	1	1	1	1	0.625192	0	0	0	0	0	0
2	OB	161126296	161126643	0.0272808	0.0338306	348	24	1.3545	0.114514	2.36907	0.0269052	uc010fow.1	ITGB6	1	0	2018	RBMS1	0	0	1	0.804598	0	0	0	0	1	1	1	1	1	0.195402	0	0	0	0	0	0
2	OB	162273006	162274066	3.66018e-17	2.74758e-16	1061	51	2.2189	0.333498	1.89256	0.136272	uc002ubv.4	BC073897	0	76360	402	TBR1	0	0	1	0.407163	0	0	0	0	0	0	1	0.427898	1	0.853911	1	0.146089	1	0.384543	1	0.615457
2	OB	162274227	162274494	0.0171876	0.0219425	268	11	1.04936	0.110025	1.30003	0.0763738	uc002ubv.4	BC073897	0	77581	1623	TBR1	0	0	0	0	0	0	0	0	0	0	1	0.242537	1	1	0	0	1	1	1	1
2	OB	162280833	162281320	0.000345691	0.000567417	488	17	1.26145	0.196352	1.44832	0.109386	uc031rpw.1	AHCTF1P1	0	74257	8229	TBR1	0	0	0	0	0	0	0	0	0	0	0	0	0	0	1	1	1	1	0	0
2	OB	162283765	162284042	5.24097e-14	2.65826e-13	278	24	0.867456	0.961838	2.25609	0.223997	uc031rpw.1	AHCTF1P1	0	71535	11161	TBR1	0	0	1	1	0	0	0	0	0	0	1	1	0	0	0	0	0	0	1	1
2	OB	162284207	162284461	0.00106653	0.00162302	255	19	0.790189	0.261384	1.33785	0.126563	uc031rpw.1	AHCTF1P1	0	71116	11603	TBR1	0	0	1	1	0	0	0	0	0	0	1	1	0	0	0	0	0	0	1	1
2	OB	162929732	162930063	0.522289	0.538551	332	14	1.80668	0.0779387	1.40874	0.0781041	uc002uca.1	DPP4	0.798193	0	1303	LOC100131604	0	0	0	0	0	0	1	0.268072	0	0	1	0.533133	1	1	0	0	0	0	0	0
2	OB	163694661	163694895	0.000380305	0.000621401	235	8	0.990603	0.297867	1.71533	0.137908	uc002uch.2	KCNH7	1	0	69216	LOC101929570	0	0	0	0	0	0	0	0	1	1	1	1	0	0	0	0	0	0	0	0
2	OB	163695019	163695258	4.08156e-05	7.86959e-05	240	18	1.02287	0.248969	1.36389	0.119426	uc002uch.2	KCNH7	0.995833	0	69574	LOC101929570	1	0.8375	0	0	0	0	1	0.995833	0	0	1	0.00833333	0	0	0	0	0	0	0	0
2	OB	163695668	163696184	3.99719e-07	9.41598e-07	517	24	1.19131	0.297993	1.47886	0.146735	uc002uch.2	KCNH7	0	411	70223	LOC101929570	1	1	0	0	0	0	0	0	0	0	1	1	0	0	0	0	0	0	0	0
2	OB	164204610	164204986	0.458045	0.474916	377	29	0.905099	0.043745	1.13058	0.0505931	uc002uck.1	FIGN	0	259131	256475	FIGN	0	0	1	0.655172	0	0	0	0	0	0	1	1	1	0.344828	0	0	0	0	0	0
2	OB	164592195	164592556	2.20098e-07	5.29551e-07	362	13	1.04277	0.562297	1.88349	0.192857	uc002uck.1	FIGN	0.881215	0	130734	FIGN	1	0.671271	0	0	0	0	1	0.461326	1	0.422652	1	0.422652	1	1	0	0	0	0	0	0
2	OB	164593511	164593820	2.39603e-06	5.2694e-06	310	9	0.512701	0.384707	1.80332	0.178732	uc002uck.1	FIGN	0	998	132050	FIGN	1	1	1	0.00322581	0	0	0	0	0	0	1	1	0	0	0	0	1	0.996774	0	0
2	OB	165477105	165477478	0.308481	0.326456	374	12	1.24435	0.039192	1.43681	0.0403968	uc002ucl.3	GRB14	1	0	59216	COBLL1	0	0	0	0	0	0	0	0	1	1	1	1	1	1	0	0	0	0	0	0
2	OB	168150583	168151197	0.000543306	0.000871456	615	35	2.38289	0.18007	1.89938	0.076661	uc002uea.3	STK39	0	659332	106791	XIRP2	0	0	1	0.349593	0	0	0	0	0	0	1	1	0	0	0	0	1	0.650407	0	0
2	OB	168863206	168863432	0.284278	0.303122	227	8	1	0.1311	1.21786	0.101039	uc002uea.3	STK39	1	0	52677	STK39	0	0	0	0	0	0	0	0	1	1	1	1	0	0	0	0	0	0	0	0
2	OB	170218292	170218677	3.23229e-14	1.68498e-13	386	38	2.00306	0.456769	7.3506	0.127614	uc002ues.3	LRP2	1	0	117328	BBS5	0	0	1	0.943005	0	0	0	0	0	0	1	1	1	0.0569948	1	1	0	0	0	0
2	OB	170219291	170219515	6.41235e-11	2.32913e-10	225	18	1.19311	1.0318	6.8736	0.170491	uc002ues.3	LRP2	0	169	116490	BBS5	1	1	0	0	0	0	0	0	0	0	1	1	1	1	0	0	1	1	0	0
2	OB	170624975	170625594	0.269288	0.28933	620	56	0.499724	0.0593221	1.19959	0.076788	uc002ufn.3	METTL5	0	42673	29727	SSB	0	0	1	0.816129	0	0	0	0	0	0	1	1	0	0	0	0	1	0.183871	0	0
2	OB	171569855	171570099	0.0360007	0.0434013	245	22	1.9319	0.111746	1.27501	0.0705779	uc002ugd.2	LOC440925	1	0	907	LINC01124	0	0	1	0.910204	0	0	1	1	0	0	0	0	1	0.0897959	0	0	1	1	0	0
2	OB	171669892	171670112	0.0478298	0.0565718	221	10	0.913955	0.0999143	1.87917	0.0347585	uc002ugf.1	AK023515	0	42616	3087	GAD1	0	0	1	0.0135747	0	0	0	0	0	0	1	1	1	1	1	1	0	0	0	0
2	OB	171670135	171670549	0.0113741	0.0149618	415	29	2.81823	0.123915	1.56918	0.0699973	uc002ugf.1	AK023515	0	42859	2650	GAD1	0	0	1	1	0	0	0	0	0	0	1	1	1	1	1	0.421687	0	0	0	0
2	OB	171671406	171672102	3.08731e-10	1.06635e-09	697	40	4.37472	0.175984	1.62521	0.115894	uc002ugf.1	AK023515	0	44130	1097	GAD1	0	0	1	0.296987	0	0	0	0	0	0	1	1	1	1	0	0	1	1	0	0
2	OB	171674940	171675175	3.30883e-10	1.12901e-09	236	22	1.0429	0.467072	2.25669	0.166637	uc002ugf.1	AK023515	0	47664	1741	GAD1	0	0	1	1	0	0	0	0	0	0	1	0.419492	1	1	1	1	0	0	1	1
2	OB	171676371	171677207	2.73406e-14	1.45215e-13	837	46	0.793776	0.372431	1.6592	0.166917	uc002ugf.1	AK023515	0	49095	3172	GAD1	0	0	1	0.512545	0	0	0	0	0	0	1	1	1	0.79092	1	0.20908	1	1	0	0
2	OB	171677325	171677781	0.00603422	0.00826585	457	14	0.838897	0.102324	1.47511	0.0871095	uc002ugf.1	AK023515	0	50049	4126	GAD1	0	0	0	0	0	0	0	0	0	0	1	1	1	1	0	0	1	1	1	0.730853
2	OB	171677982	171678438	0.0344609	0.0420796	457	26	1.09359	0.113337	1.31034	0.0854713	uc002ugf.1	AK023515	0	50706	4783	GAD1	0	0	0	0	0	0	0	0	0	0	1	1	1	1	0	0	1	1	1	1
2	OB	171678548	171679260	0.0346382	0.0421107	713	42	1.22474	0.0980942	1.2608	0.0880899	uc002ugf.1	AK023515	0	51272	5349	GAD1	0	0	1	1	0	0	0	0	0	0	1	0.84432	0	0	0	0	1	0.607293	1	1
2	OB	171679830	171680073	3.80752e-09	1.12232e-08	244	18	1.04466	0.636972	2.51131	0.201327	uc002ugf.1	AK023515	0	52554	6631	GAD1	0	0	1	1	0	0	0	0	0	0	1	1	0	0	0	0	0	0	1	1
2	OB	172379615	172380071	0.000133723	0.000231649	457	36	1.87329	0.239413	5.98889	0.0573114	uc010zdo.2	METTL8	0	88303	750	CYBRD1	0	0	1	1	0	0	0	0	1	1	1	1	0	0	0	0	0	0	0	0
2	OB	172945970	172946692	1.73393e-16	1.20519e-15	723	35	0.793679	0.871287	2.07963	0.217883	uc002uhn.3	DLX2	0	17473	3515	DLX1	0	0	1	0.3361	0	0	0	0	0	0	1	1	1	1	1	1	1	1	0	0
2	OB	172948594	172949285	9.48861e-07	2.15407e-06	692	29	1.97985	0.178761	1.6617	0.098329	uc002uhn.3	DLX2	0	14880	922	DLX1	0	0	1	0.0635838	1	0.943642	0	0	0	0	1	1	1	0.936416	1	1	1	1	1	1
2	OB	172952259	172953017	1.81127e-17	1.41631e-16	759	38	0.900591	0.601042	2.40913	0.187927	uc002uhn.3	DLX2	0	11148	2052	DLX1	0	0	1	0.275362	0	0	0	0	1	0.621871	1	0.621871	1	0.724638	0	0	1	1	1	1
2	OB	172953393	172953698	0.009619	0.0128026	306	16	1.49305	0.0738967	1.31138	0.0468369	uc002uhn.3	DLX2	0	10467	3186	DLX1	0	0	0	0	0	0	0	0	0	0	0	0	0	0	0	0	1	1	1	1
2	OB	172955760	172955970	6.34253e-06	1.32253e-05	211	8	1.25459	0.49215	1.97026	0.185129	uc002uhn.3	DLX2	0	8195	5553	DLX1	0	0	0	0	1	1	0	0	0	0	1	1	0	0	1	1	0	0	1	1
2	OB	172960702	172961057	0.00070423	0.00110749	356	20	2.57952	0.178568	1.97979	0.0552221	uc002uhn.3	DLX2	0	3108	3108	DLX2	0	0	1	1	0	0	0	0	0	0	1	1	0	0	1	1	0	0	0	0
2	OB	172961342	172961612	0.466967	0.48239	271	12	2.44186	0.0931578	1.71265	0.0380369	uc002uhn.3	DLX2	0	2553	2553	DLX2	0	0	1	1	0	0	0	0	0	0	1	1	0	0	1	1	0	0	0	0
2	OB	172966267	172966522	0.00852064	0.0113946	256	18	1.19517	0.25654	1.99293	0.0715091	uc002uhn.3	DLX2	1	0	1211	DLX2-AS1	0	0	1	1	0	0	1	0.421875	1	0.582031	1	0.582031	0	0	0	0	0	0	1	1
2	OB	172970765	172970992	0.00046041	0.000747006	228	9	3.84153	0.428779	2.54624	0.144231	uc002uhn.3	DLX2	0	3287	3032	DLX2-AS1	0	0	0	0	0	0	0	0	0	0	1	1	1	1	1	0.171053	0	0	1	1
2	OB	172972581	172972936	3.15327e-06	6.82804e-06	356	24	0.910949	0.137391	1.24263	0.0989421	uc002uhn.3	DLX2	0	5103	4848	DLX2-AS1	0	0	1	0.373596	0	0	0	0	0	0	1	1	1	0.626404	0	0	1	1	0	0
2	OB	173291320	173291725	0.0163068	0.0208653	406	14	1.26954	0.0623893	1.11199	0.0674376	uc002uht.3	RAPGEF4-AS1	0	296192	356	ITGA6	0	0	0	0	0	0	0	0	0	0	1	1	1	1	0	0	0	0	0	0
2	OB	173539296	173539548	0.00121342	0.00182175	253	12	0.441882	0.0760907	1.1721	0.0933027	uc002uht.3	RAPGEF4-AS1	0	48369	48369	RAPGEF4-AS1	0	0	0	0	0	0	0	0	0	0	1	1	0	0	0	0	0	0	0	0
2	OB	173601055	173601417	0.0173909	0.0221517	363	17	0.602186	0.163587	1.85006	0.0719858	uc002uht.3	RAPGEF4-AS1	0	121	531	RAPGEF4	1	1	0	0	0	0	0	0	1	1	1	1	0	0	0	0	1	1	0	0
2	OB	174877358	174877644	0.984134	0.989406	287	19	1.69251	0.00945924	1.14203	0.026601	uc002uig.3	SP3	0	46928	12363	LINC01960	0	0	1	0.278746	0	0	0	0	0	0	1	1	1	0.721254	0	0	0	0	0	0
2	OB	175190676	175190961	3.70436e-05	7.19156e-05	286	14	1.00785	0.709958	3.14843	0.170339	uc002uim.3	CIR1	0	21916	0	LINC01305	0	0	1	0.335664	0	0	0	0	0	0	1	0.276224	1	0.664336	1	1	0	0	0	0
2	OB	175191375	175192448	2.45595e-22	3.73703e-21	1074	67	1.01483	0.540391	3.58068	0.154966	uc002uim.3	CIR1	0	20429	621	LINC01305	0	0	1	0.697393	0	0	0	0	1	0.289572	1	0.289572	1	0.978585	1	0.0214153	1	0.302607	0	0
2	OB	175193471	175193949	3.04229e-12	1.30749e-11	479	26	0.976573	0.577313	2.30999	0.198412	uc002uim.3	CIR1	0	18928	2717	LINC01305	0	0	1	0.613779	0	0	0	0	1	0.805846	1	0.805846	0	0	0	0	1	1	0	0
2	OB	175199719	175199922	1.75091e-10	6.19977e-10	204	23	1.07515	0.683775	2.24459	0.171369	uc002uim.3	CIR1	0	12955	0	SP9	0	0	1	1	0	0	0	0	1	0.401961	1	0.5	0	0	0	0	0	0	0	0
2	OB	175200401	175200640	0.00373189	0.00529233	240	21	1.16031	0.240938	2.16098	0.0754539	uc002uim.3	CIR1	0	12237	581	SP9	0	0	1	1	0	0	0	0	1	1	1	1	0	0	0	0	0	0	0	0
2	OB	175202086	175202556	5.82756e-23	9.11366e-22	471	61	0.902293	0.57896	4.06733	0.12633	uc002uim.3	CIR1	0	10321	2266	SP9	0	0	1	1	0	0	0	0	0	0	1	0.613588	0	0	1	1	0	0	0	0
2	OB	175203892	175204191	0.000910572	0.00140838	300	10	0.963036	0.240906	1.91762	0.10643	uc002uim.3	CIR1	0	8686	4072	SP9	0	0	0	0	0	0	0	0	0	0	1	1	1	1	0	0	1	1	0	0
2	OB	175205696	175205895	0.0019021	0.00278151	200	18	1.03064	0.240459	1.73859	0.115094	uc002uim.3	CIR1	0	6982	5876	SP9	0	0	1	1	0	0	0	0	0	0	1	1	0	0	1	1	0	0	1	1
2	OB	175206645	175206865	8.80253e-05	0.000158333	221	16	5.6608	0.270418	2.73301	0.110997	uc002uim.3	CIR1	0	6012	6012	CIR1	0	0	1	1	0	0	0	0	0	0	1	1	1	1	0	0	0	0	0	0
2	OB	175208328	175208606	1.22305e-12	5.50863e-12	279	24	1.32869	0.733586	2.93078	0.186819	uc002uim.3	CIR1	0	4271	4271	CIR1	0	0	1	0.688172	0	0	0	0	0	0	1	1	1	0.311828	0	0	1	1	0	0
2	OB	175208717	175209028	6.84947e-09	1.93781e-08	312	19	0.928793	0.5568	2.09794	0.181389	uc002uim.3	CIR1	0	3849	3849	CIR1	0	0	1	1	0	0	0	0	0	0	1	1	0	0	0	0	1	1	0	0
2	OB	175350830	175351199	0.00261286	0.0037719	370	13	1.44066	0.082014	2.43719	0.0446089	uc002uiv.4	GPR155	1	0	54531	GPR155	0	0	0	0	0	0	0	0	0	0	1	1	1	1	0	0	0	0	0	0
2	OB	175547856	175548055	6.42242e-09	1.82617e-08	200	14	1.0725	1.10256	19.2623	0.181769	uc002uja.3	WIPF1	0	229	64267	CHRNA1	1	1	1	0.125	0	0	0	0	1	1	1	1	0	0	0	0	1	0.875	0	0
2	OB	175594520	175595280	3.46468e-35	2.43827e-33	761	56	0.699461	1.42645	2.89832	0.256056	uc002ujd.2	CHRNA1	0	17042	17042	CHRNA1	0	0	1	0.967148	0	0	0	0	1	0.95795	1	0.95795	0	0	0	0	1	0.0328515	0	0
2	OB	176932260	176932943	1.16603e-11	4.62304e-11	684	39	0.799714	0.343406	1.53022	0.173002	uc010zeu.2	EVX2	0	11891	11891	EVX2	0	0	1	0.590643	0	0	0	0	0	0	1	1	1	1	1	1	1	0.409357	0	0
2	OB	176933133	176933333	0.000964874	0.00148829	201	17	1.09472	0.230161	1.45368	0.136847	uc010zeu.2	EVX2	0	11501	11501	EVX2	0	0	1	1	0	0	0	0	0	0	1	1	0	0	1	1	1	1	0	0
2	OB	176937811	176938020	0.164707	0.182284	210	15	0.757971	0.0414798	1.26173	0.0592837	uc010zeu.2	EVX2	0	6814	6814	EVX2	0	0	0	0	0	0	0	0	0	0	1	1	0	0	0	0	1	1	0	0
2	OB	176943286	176943724	0.0676985	0.0787484	439	17	0.787991	0.102238	1.22861	0.0829533	uc010zeu.2	EVX2	0	1110	1110	EVX2	0	0	0	0	0	0	0	0	0	0	1	1	1	1	0	0	0	0	0	0
2	OB	176945469	176945771	1.09401e-06	2.47361e-06	303	21	1.03666	0.281385	1.67913	0.155939	uc010zeu.2	EVX2	1	0	635	EVX2	0	0	1	1	0	0	1	0.323432	0	0	1	0.679868	0	0	1	0.861386	0	0	0	0
2	OB	176945935	176946178	0.129288	0.145579	244	13	1.01369	0.0915699	1.37916	0.0944155	uc010zeu.2	EVX2	1	0	1101	EVX2	0	0	1	1	0	0	0	0	0	0	1	1	0	0	1	1	0	0	0	0
2	OB	176946382	176946791	0.00786391	0.0105918	410	21	1.46088	0.152126	1.60835	0.100994	uc010zeu.2	EVX2	1	0	1548	EVX2	0	0	1	1	0	0	0	0	0	0	1	1	0	0	1	1	0	0	0	0
2	OB	176947141	176947947	1.87072e-11	7.16471e-11	807	45	0.892781	0.336716	1.9486	0.159117	uc010zeu.2	EVX2	1	0	2307	EVX2	0	0	1	1	0	0	1	0.0458488	0	0	1	0.95539	1	0.541512	1	1	0	0	0	0
2	OB	176948056	176948760	3.24829e-12	1.37503e-11	705	53	0.680218	0.263377	1.645	0.149905	uc010zeu.2	EVX2	0.900709	0	3222	EVX2	1	0.382979	1	0.55461	0	0	1	0.870922	0	0	1	0.100709	1	1	1	0.764539	1	0.44539	0	0
2	OB	176949513	176949712	4.29094e-05	8.217e-05	200	14	1.22104	0.367661	2.47733	0.113315	uc010zeu.2	EVX2	0	823	4679	EVX2	1	1	1	1	0	0	0	0	0	0	1	1	1	1	1	1	1	1	0	0
2	OB	176950018	176950600	1.70155e-09	5.2473e-09	583	31	4.00413	0.219976	1.68796	0.114954	uc010zeu.2	EVX2	0	1328	5184	EVX2	1	1	1	0.54717	0	0	0	0	0	0	1	1	1	0.989708	1	1	1	1	1	0.264151
2	OB	176952320	176952528	0.121065	0.136867	209	5	1.11427	0.246544	1.45422	0.144728	uc010zeu.2	EVX2	0	3630	5003	HOXD13	0	0	0	0	0	0	0	0	0	0	1	1	1	1	1	0.119617	1	1	1	1
2	OB	176956347	176957156	4.66872e-21	5.7141e-20	810	43	0.916125	0.502323	1.66991	0.18707	uc010zeu.2	EVX2	0	7657	375	HOXD13	0	0	1	0.251852	0	0	0	0	0	0	1	1	1	0.87284	0	0	1	0.554321	1	1
2	OB	176957863	176958327	0.314515	0.331596	465	47	2.47899	0.124671	1.94579	0.0701885	uc010zeu.2	EVX2	0	9173	332	HOXD13	0	0	1	0.896774	0	0	0	0	0	0	0	0	0	0	1	0.32043	1	1	0	0
2	OB	176963419	176963787	0.00044431	0.000722968	369	18	1.26668	0.182988	1.5033	0.102956	uc010zeu.2	EVX2	0	14729	742	HOXD12	0	0	0	0	0	0	0	0	0	0	1	1	1	1	0	0	1	1	0	0
2	OB	176964064	176965880	1.07821e-28	3.79394e-27	1817	127	0.784451	0.236591	1.33653	0.135092	uc010zeu.2	EVX2	0	15374	0	HOXD12	0	0	1	0.795817	0	0	0	0	0	0	1	0.256467	0	0	1	0.365438	1	0.233352	1	0.766648
2	OB	176968668	176968944	0.00409681	0.00576627	277	11	1.7246	0.176917	1.81057	0.0963743	uc010zeu.2	EVX2	0	19978	3139	HOXD11	0	0	0	0	0	0	0	0	0	0	1	1	1	1	1	1	0	0	1	1
2	OB	176969343	176969991	1.54697e-06	3.45612e-06	649	44	2.9828	0.283192	2.05121	0.112168	uc010zeu.2	EVX2	0	20653	2092	HOXD11	0	0	1	0.85208	0	0	0	0	0	0	1	0.983051	1	0.440678	1	0.87057	1	0.14792	1	0.257319
2	OB	176971841	176972342	8.84266e-19	8.16134e-18	502	55	1.28461	0.473535	2.13095	0.168044	uc002ukl.1	AX747372	0	20212	0	HOXD11	0	0	1	0.926295	0	0	0	0	0	0	1	0.484064	1	1	0	0	1	0.109562	1	0.890438
2	OB	176973510	176973776	7.81202e-11	2.81934e-10	267	21	1.17733	0.560906	2.1217	0.193977	uc002ukl.1	AX747372	0	18778	1427	HOXD11	0	0	1	0.782772	0	0	0	0	0	0	1	0.468165	0	0	1	1	1	1	1	1
2	OB	176977170	176977488	1.96134e-06	4.34739e-06	319	19	0.929203	0.399126	1.45475	0.159537	uc002ukl.1	AX747372	0	15066	4003	HOXD10	0	0	1	0.642633	0	0	0	0	0	0	1	1	1	0.357367	1	1	0	0	1	1
2	OB	176977663	176977975	2.11026e-05	4.19815e-05	313	14	1.05614	0.234253	1.48815	0.143628	uc002ukl.1	AX747372	0	14579	3516	HOXD10	0	0	0	0	0	0	0	0	0	0	1	1	0	0	1	1	1	1	1	0.178914
2	OB	176978671	176978991	0.0073391	0.00990866	321	11	1.25193	0.305043	1.73319	0.162333	uc002ukl.1	AX747372	0	13563	2500	HOXD10	0	0	0	0	0	0	0	0	0	0	1	1	1	0.707165	1	1	1	1	0	0
2	OB	176979180	176979462	0.000549739	0.00087927	283	12	1.4622	0.147571	1.53213	0.124041	uc002ukl.1	AX747372	0	13092	2029	HOXD10	0	0	0	0	0	0	0	0	0	0	1	1	1	1	1	1	1	1	0	0
2	OB	176980729	176981493	1.25257e-31	6.41086e-30	765	61	1.07123	0.747557	1.70432	0.193546	uc002ukl.1	AX747372	0	11061	0	HOXD10	0	0	1	0.861438	0	0	0	0	0	0	1	0.997386	1	1	0	0	1	0.0915033	1	1
2	OB	176981827	176982310	0.276771	0.29624	484	24	0.9356	0.0165853	1.08181	0.0438001	uc002ukl.1	AX747372	0	10244	336	HOXD10	0	0	1	0.421488	0	0	0	0	0	0	1	0.0103306	1	0.578512	0	0	1	1	0	0
2	OB	176983814	176984048	0.0070564	0.00954989	235	18	0.927332	0.11791	1.34637	0.101071	uc002ukl.1	AX747372	0	8506	2323	HOXD10	0	0	0	0	0	0	0	0	0	0	0	0	0	0	1	1	1	1	1	1
2	OB	176986461	176986676	0.999583	0.999583	216	22	0.933821	0.0284149	1.08419	0.0477509	uc002ukl.1	AX747372	0	5878	736	HOXD9	0	0	1	1	0	0	0	0	0	0	1	1	0	0	1	1	0	0	0	0
2	OB	176987451	176987737	6.21063e-06	1.29985e-05	287	35	1.05238	0.22699	1.60363	0.0777311	uc002ukl.1	AX747372	0	4817	39	HOXD9	0	0	1	1	0	0	0	0	0	0	0	0	1	1	0	0	0	0	0	0
2	OB	176988366	176988581	0.00278118	0.00400462	216	10	0.711155	0.15744	1.4798	0.0900156	uc002ukl.1	AX747372	0	3973	954	HOXD9	0	0	0	0	0	0	0	0	0	0	1	1	1	1	0	0	1	1	0	0
2	OB	176993382	176994166	1.06365e-07	2.6497e-07	785	49	2.72211	0.2386	2.0624	0.123466	uc002ukm.1	AX747372	1	0	255	HOXD8	0	0	1	0.876433	0	0	1	1	0	0	0	0	1	0.123567	0	0	1	1	1	0.26242
2	OB	177039589	177039940	2.75579e-05	5.4439e-05	352	24	3.63882	0.324609	1.99227	0.109763	uc002uku.3	HOXD-AS1	1	0	1673	HAGLR	0	0	1	1	0	0	1	1	0	0	0	0	0	0	1	1	0	0	1	1
2	OB	177042549	177042805	0.0206002	0.0260043	257	16	0.976928	0.234285	1.73001	0.136752	uc002uku.3	HOXD-AS1	1	0	88	HAGLROS	1	0.575875	1	0.214008	0	0	1	1	0	0	0	0	1	0.785992	0	0	0	0	1	1
2	OB	177053959	177054559	0.000642234	0.00101567	601	42	0.573416	0.131783	1.39691	0.0994826	uc021vsq.1	HOXD-AS1	0	273	389	MIR7704	1	1	1	0.652246	0	0	0	0	0	0	1	0.211314	0	0	0	0	1	0.347754	0	0
2	OB	179278395	179278669	5.75589e-05	0.00010838	275	28	1.35171	0.254369	4.84245	0.0336972	uc002umc.3	PRKRA	0	17471	10	LOC101927027	0	0	1	1	0	0	0	0	0	0	0	0	0	0	0	0	0	0	0	0
2	OB	180726246	180726788	7.81761e-18	6.37871e-17	543	40	1.32372	0.584325	3.56559	0.157229	uc002unn.4	ZNF385B	0	14	684	MIR1258	1	1	1	0.405157	0	0	0	0	0	0	1	1	0	0	0	0	1	0.594843	0	0
2	OB	182322321	182322767	5.24207e-23	8.68025e-22	447	39	0.779501	1.3734	3.14737	0.232869	uc002unw.3	CERKL	0	78633	703	ITGA4	0	0	1	1	0	0	0	0	1	0.425056	1	0.425056	0	0	0	0	0	0	0	0
2	OB	182542761	182543281	0.000585682	0.000931465	521	33	0.786769	0.141772	1.33141	0.115384	uc021vto.1	NEUROD1	1	0	1929	NEUROD1	0	0	0	0	0	0	1	1	1	1	0	0	0	0	0	0	0	0	0	0
2	OB	182545804	182546636	2.89265e-15	1.75114e-14	833	37	0.749378	0.527391	1.69288	0.154996	uc021vtm.2	CERKL	0	412	4972	NEUROD1	1	1	0	0	0	0	0	0	0	0	1	1	1	0.917167	1	0.0828331	0	0	0	0
2	OB	182546766	182546973	0.0250777	0.0312362	208	5	1.13706	0.198421	1.46638	0.115653	uc021vtm.2	CERKL	0	1374	5934	NEUROD1	1	1	0	0	0	0	0	0	0	0	1	1	1	1	0	0	0	0	0	0
2	OB	182547144	182548450	2.17979e-28	7.21895e-27	1307	84	0.364078	0.519393	1.822	0.188282	uc021vtm.2	CERKL	0	1752	6312	NEUROD1	1	0.190513	1	0.442234	0	0	0	0	0	0	1	1	1	0.557766	0	0	0	0	0	0
2	OB	182548989	182549605	7.73509e-22	1.11663e-20	617	38	0.767348	0.775385	2.2486	0.200774	uc021vtm.2	CERKL	0	3597	8157	NEUROD1	0	0	1	0.306321	0	0	0	0	0	0	1	1	0	0	0	0	1	0.693679	0	0
2	OB	182549838	182550242	2.77425e-10	9.64139e-10	405	25	1.36084	0.314268	1.73399	0.147702	uc021vtm.2	CERKL	0	4446	9006	NEUROD1	0	0	0	0	0	0	0	0	0	0	1	1	0	0	0	0	1	1	0	0
2	OB	182819118	182819336	0.0568832	0.0671389	219	9	1.27369	0.306669	1.76031	0.0782299	uc010zfp.2	PDE1A	0	185425	151	PPP1R1C	0	0	0	0	0	0	0	0	0	0	1	1	0	0	0	0	0	0	0	0
2	OB	185462270	185462494	0.000180762	0.000309328	225	11	0.873561	0.25764	1.82934	0.115081	uc021vtr.1	DD413621	0	949377	598	ZNF804A	0	0	0	0	0	0	0	0	0	0	1	1	1	1	0	0	0	0	0	0
2	OB	186603234	186603474	0.633604	0.647403	241	16	0.91977	0.0186459	1.10861	0.049783	uc002upi.4	BC039382	0.863071	0	147	FSIP2	1	0.946058	1	0.344398	0	0	1	0.605809	0	0	1	0.261411	1	0.655602	0	0	0	0	0	0
2	OB	186603801	186604133	7.8431e-05	0.000144303	333	18	0.640734	0.0940405	1.33005	0.103344	uc002upi.4	BC039382	0	360	180	FSIP2	1	1	1	0.33033	0	0	0	0	0	0	1	0.816817	0	0	0	0	1	0.66967	0	0
2	OB	187713903	187714437	3.9899e-14	2.0421e-13	535	28	1.52673	0.579066	1.98305	0.173732	uc002upu.1	ZSWIM2	0	6	21697	ZSWIM2	1	1	1	0.31215	0	0	0	0	0	0	1	1	0	0	0	0	1	0.68785	0	0
2	OB	190539360	190539882	3.02649e-06	6.57882e-06	523	32	1.96704	0.092044	2.86847	0.0333397	uc002uqz.1	OSGEPL1	0	71503	828	ANKAR	0	0	1	0.332696	0	0	0	0	0	0	1	0.625239	0	0	0	0	1	0.667304	0	0
2	OB	191844872	191845093	0.0126911	0.0164634	222	9	1.18265	0.293695	1.38094	0.150541	uc021vue.1	STAT1	1	0	4610	STAT1	0	0	0	0	0	0	0	0	1	1	1	1	0	0	0	0	0	0	0	0
2	OB	192015754	192015997	0.011157	0.0147105	244	10	3.05363	0.1193	2.49994	0.0565293	uc002usm.2	STAT4	0.954918	0	94004	MYO1B	1	0.864754	0	0	0	0	1	0.954918	1	1	1	0.0491803	0	0	0	0	0	0	0	0
2	OB	192711140	192711510	0.547233	0.56324	371	21	0.712062	0.0672311	1.10187	0.0539616	uc002utb.3	SDPR	1	0	12109	CAVIN2	0	0	0	0	0	0	1	0.924528	1	0.0781671	1	0.0781671	0	0	0	0	0	0	0	0
2	OB	193058021	193058347	0.000124117	0.00021634	327	15	0.895725	0.154575	1.22538	0.102713	uc031rqm.1	TMEFF2	1	0	16553	TMEFF2	0	0	0	0	0	0	0	0	1	1	1	1	1	1	0	0	0	0	0	0
2	OB	193058802	193059496	6.87529e-27	2.03726e-25	695	48	0.844958	0.974869	3.343	0.245392	uc031rqm.1	TMEFF2	1	0	17334	TMEFF2	1	0.0748201	1	0.722302	0	0	1	0.602878	1	0.398561	1	0.398561	1	0.277698	0	0	0	0	0	0
2	OB	193060145	193060933	4.35929e-21	5.5779e-20	789	47	0.955424	0.791094	3.36999	0.191172	uc031rqm.1	TMEFF2	0	501	18677	TMEFF2	1	1	1	0.846641	0	0	0	0	0	0	1	1	0	0	0	0	1	0.153359	0	0
2	OB	198174660	198174898	0.0056958	0.00782131	239	16	1.53128	0.249144	4.10813	0.0699904	uc021vuj.1	ANKRD44	1	0	59079	ANKRD44-IT1	0	0	1	1	0	0	0	0	0	0	1	1	0	0	0	0	0	0	0	0
2	OB	200326697	200327337	1.76467e-06	3.92691e-06	641	48	1.31873	0.170245	1.65306	0.0891582	uc002uva.2	SATB2	1	0	5483	SATB2-AS1	0	0	1	1	0	0	0	0	1	1	1	1	0	0	0	0	0	0	0	0
2	OB	200330089	200330452	0.0298874	0.0367393	364	6	1.06229	0.256347	2.26756	0.0933566	uc002uuz.2	SATB2	1	0	2368	SATB2-AS1	1	1	0	0	0	0	0	0	1	1	1	1	0	0	1	1	1	1	0	0
2	OB	200332381	200332629	0.0360809	0.043405	249	6	0.853763	0.244512	2.30476	0.115315	uc002uuz.2	SATB2	1	0	191	SATB2-AS1	0	0	0	0	0	0	0	0	1	1	1	1	1	1	1	1	0	0	1	1
2	OB	200333953	200334585	7.56526e-12	3.0642e-11	633	38	1.60825	0.434805	2.89508	0.13002	uc002uuz.2	SATB2	1	0	1133	SATB2-AS1	0	0	1	0.347551	0	0	0	0	1	1	1	0.595577	1	1	0	0	1	0.652449	0	0
2	OB	200334806	200335255	3.98297e-12	1.66105e-11	450	24	1.06966	0.629611	3.24746	0.145016	uc002uuz.2	SATB2	1	0	1986	SATB2-AS1	0	0	0	0	0	0	0	0	1	1	0	0	1	1	0	0	1	1	0	0
2	OB	200335360	200335939	2.31285e-17	1.78374e-16	580	38	1.94561	0.629465	2.63474	0.150253	uc002uuz.2	SATB2	1	0	2540	SATB2-AS1	1	0.258621	1	0.763793	0	0	1	0.351724	1	0.65	0	0	1	0.236207	0	0	1	1	0	0
2	OB	201450507	201451015	9.48256e-08	2.39403e-07	509	38	0.365122	0.174373	1.66705	0.0977407	uc002uvs.3	KCTD18	0	75715	0	AOX1	0	0	1	0.962672	0	0	0	0	1	0.275049	1	0.440079	1	0.0373281	0	0	0	0	0	0
2	OB	202646450	202646840	0.258826	0.278622	391	13	1.69263	0.0323468	1.32851	0.0249984	uc002uyo.3	ALS2	0	555	22270	ALS2	1	1	0	0	0	0	0	0	0	0	1	1	0	0	0	0	1	1	0	0
2	OB	206546300	206546791	9.36359e-05	0.000167889	492	28	3.00904	0.078972	1.86902	0.0756564	uc002vaz.4	INO80D	0	311653	432	NRP2	0	0	1	0.384146	0	0	0	0	0	0	1	1	1	0.615854	1	1	0	0	0	0
2	OB	206551238	206551624	4.55908e-06	9.6859e-06	387	26	0.281553	0.237528	1.47403	0.131168	uc002vaz.4	INO80D	0	306820	4015	NRP2	0	0	1	0.204134	0	0	0	0	1	1	1	1	0	0	0	0	1	0.795866	1	0.850129
2	OB	206628298	206628774	1.98213e-06	4.37624e-06	477	24	1.19428	0.161389	1.41177	0.107168	uc002vaz.4	INO80D	0	229670	81075	NRP2	0	0	0	0	0	0	0	0	1	0.24109	1	0.24109	0	0	0	0	0	0	0	0
2	OB	207138964	207139498	1.06289e-13	5.24916e-13	535	35	1.49004	0.467259	2.94685	0.135649	uc010fuf.3	GPR1	0	56193	0	ZDBF2	0	0	1	0.304673	0	0	0	0	0	0	1	1	1	0.695327	0	0	0	0	0	0
2	OB	207307291	207308005	6.47537e-10	2.11955e-09	715	31	1.15332	0.475469	3.48516	0.150124	uc002vbr.1	DYTN	0	208339	362	ADAM23	0	0	0	0	0	0	0	0	0	0	1	1	1	1	0	0	0	0	0	0
2	OB	207506577	207506877	0.0362204	0.0434799	301	19	1.90349	0.0618517	1.23947	0.0718057	uc002vbr.1	DYTN	0	9467	2073	FAM237A	0	0	1	0.345515	0	0	0	0	0	0	1	1	1	0.654485	0	0	0	0	0	0
2	OB	208631500	208631716	0.290795	0.308901	217	11	1.18893	0.0733862	1.33308	0.0618773	uc021vvr.1	FZD5	0.0552995	0	4191	FZD5	0	0	1	0.732719	0	0	1	1	0	0	0	0	1	0.267281	0	0	0	0	0	0
2	OB	208632145	208632373	0.97732	0.984313	229	22	1.14394	0.0355788	1.10458	0.0522936	uc021vvr.1	FZD5	1	0	4836	FZD5	0	0	1	1	0	0	1	1	0	0	0	0	0	0	0	0	0	0	0	0
2	OB	209271085	209272122	1.71361e-26	4.23622e-25	1038	72	0.697875	0.367253	1.85716	0.167591	uc021vvv.1	JA429503	0	141711	0	PTH2R	0	0	1	0.627168	0	0	0	0	1	1	1	0.452794	1	0.242775	0	0	1	0.130058	0	0
2	OB	210636189	210636415	0.000124084	0.00021634	227	16	1.05717	0.549877	2.42273	0.172582	uc021vvw.1	5S_rRNA	0	49444	301	UNC80	0	0	1	0.317181	0	0	0	0	0	0	1	1	1	0.682819	0	0	0	0	0	0
2	OB	211089371	211089722	0.128873	0.145402	352	32	1.30582	0.102998	1.5223	0.0555751	uc002vdz.4	ACADL	1	0	36656	ACADL	0	0	1	0.880682	0	0	0	0	0	0	1	1	1	0.119318	0	0	0	0	0	0
2	OB	211089957	211090350	0.000597377	0.000947389	394	32	1.34688	0.197535	1.88964	0.0647094	uc002vdz.4	ACADL	0.65736	0	37242	ACADL	1	0.850254	1	0.558376	0	0	1	0.65736	0	0	1	0.345178	0	0	0	0	1	0.441624	0	0
2	OB	213401067	213402446	2.04818e-45	2.88281e-43	1380	81	0.92365	1.15744	3.63857	0.235797	uc002veg.1	ERBB4	1	0	110081	MIR548F2	0	0	1	0.193478	0	0	0	0	1	1	1	1	1	0.806522	0	0	0	0	0	0
2	OB	214149312	214149527	2.38386e-05	4.72576e-05	216	16	1.37078	0.337861	8.91793	0.102447	uc021vwb.1	LOC100130451	0	383	210	SPAG16	1	1	1	0.532407	0	0	0	0	1	0.856481	1	0.24537	0	0	0	0	1	0.467593	0	0
2	OB	216300056	216300512	3.40264e-09	1.01359e-08	457	20	0.899548	0.422254	3.0387	0.10853	uc002vfa.3	FN1	1	0	17917	LOC102724849	0	0	1	0.538293	0	0	1	0.297593	1	0.704595	1	0.704595	1	0.461707	0	0	0	0	0	0
2	OB	216301299	216301774	2.59747e-06	5.69017e-06	476	19	1.03305	0.312522	4.73328	0.0859444	uc002vfa.3	FN1	0	508	16655	LOC102724849	1	1	0	0	0	0	0	0	0	0	1	1	0	0	0	0	1	1	0	0
2	OB	217236786	217237013	0.0123705	0.0160845	228	16	1.02381	0.250685	3.08205	0.0872927	uc002vgb.3	MARCH4	0	36	40123	SMARCAL1	1	1	1	1	0	0	0	0	0	0	1	1	0	0	0	0	0	0	0	0
2	OB	217558874	217559302	4.26129e-18	3.58075e-17	429	38	1.01976	0.799276	4.79345	0.178227	uc002vgj.4	IGFBP5	1	0	22047	IGFBP5	0	0	1	0.615385	0	0	1	0.331002	0	0	1	0.671329	1	0.384615	0	0	1	0.701632	1	0.298368
2	OB	219233539	219233755	0.000191114	0.000324088	217	12	1.03958	0.177432	1.40915	0.108156	uc002vht.3	BC038211	0	981	2152	CATIP-AS1	1	1	0	0	0	0	0	0	0	0	1	1	0	0	0	0	1	1	0	0
2	OB	219647361	219647636	0.120317	0.136295	276	7	1.08228	0.0998514	1.38175	0.0771654	uc002vjb.1	PRKAG3	0	39469	890	CYP27A1	0	0	0	0	0	0	0	0	0	0	1	1	0	0	0	0	1	1	0	0
2	OB	219723620	219724038	1.23762e-09	3.9145e-09	419	31	1.13078	0.353186	1.98133	0.123338	uc002vjb.1	PRKAG3	0	27108	507	WNT6	0	0	1	0.804296	0	0	0	0	0	0	1	1	1	0.195704	0	0	0	0	0	0
2	OB	219736546	219736785	1.10921e-07	2.75103e-07	240	12	1.06255	0.804482	5.82945	0.201082	uc002vje.1	BC038542	0	28750	8469	WNT10A	0	0	1	0.195833	0	0	0	0	0	0	1	1	1	1	0	0	1	0.804167	0	0
2	OB	219744406	219744739	0.00417929	0.00585309	334	17	1.16015	0.0289648	1.23352	0.0528796	uc002vje.1	BC038542	0	20796	515	WNT10A	0	0	0	0	0	0	0	0	0	0	1	1	1	1	1	1	0	0	0	0
2	OB	219823940	219824309	0.0183555	0.0233277	370	17	2.60575	0.120624	2.81953	0.0505074	uc002vji.1	FEV	0	21499	40	CDK5R2	0	0	1	0.42973	0	0	0	0	0	0	1	1	1	0.57027	1	1	0	0	0	0
2	OB	219824709	219824908	2.30978e-08	6.27904e-08	200	23	1.50393	0.39347	3.14728	0.152234	uc002vji.1	FEV	0	20900	360	CDK5R2	0	0	1	1	0	0	0	0	0	0	0	0	0	0	1	1	0	0	0	0
2	OB	219825122	219825524	3.87753e-10	1.30721e-09	403	36	3.27941	0.40458	2.32409	0.133605	uc002vji.1	FEV	0	20284	773	CDK5R2	0	0	1	1	0	0	0	0	0	0	0	0	0	0	1	1	0	0	0	0
2	OB	219827549	219828104	1.01736e-07	2.54566e-07	556	38	1.02848	0.164027	1.70828	0.0927236	uc002vji.1	FEV	0	17704	3200	CDK5R2	0	0	1	0.802158	0	0	0	0	0	0	1	1	1	0.197842	0	0	1	0.568345	1	0.431655
2	OB	219846693	219846928	0.00661292	0.0090147	236	30	1.5325	0.199693	4.01091	0.0582483	uc002vji.1	FEV	1	0	885	FEV	0	0	1	1	0	0	1	1	0	0	0	0	1	0.0423729	1	0.957627	0	0	0	0
2	OB	219847703	219848117	3.17049e-06	6.83902e-06	415	13	1.46326	0.481642	1.89981	0.147412	uc002vji.1	FEV	1	0	1895	FEV	0	0	0	0	0	0	0	0	0	0	1	1	1	1	0	0	1	1	0	0
2	OB	219848259	219848606	0.00895229	0.0119435	348	18	1.32511	0.105376	1.49816	0.0543569	uc002vji.1	FEV	1	0	2451	FEV	0	0	0	0	0	0	0	0	0	0	1	1	1	1	0	0	1	1	0	0
2	OB	219849134	219849503	1.55112e-09	4.87867e-09	370	30	1.73995	0.42798	5.3645	0.0928646	uc002vji.1	FEV	1	0	3326	FEV	0	0	1	1	0	0	0	0	0	0	1	1	0	0	0	0	1	0.0108108	1	0.989189
2	OB	219857125	219857345	0.257879	0.278134	221	5	1.09659	0.147477	1.77978	0.0756851	uc002vjj.1	CRYBA2	1	0	2214	CRYBA2	0	0	0	0	0	0	0	0	0	0	1	1	1	1	1	1	0	0	0	0
2	OB	219857494	219857956	0.000118772	0.000208964	463	37	2.5946	0.145874	2.22609	0.0551214	uc002vjj.1	CRYBA2	1	0	2583	CRYBA2	1	0.062635	1	0.593952	0	0	1	0.475162	0	0	1	0.526998	1	0.406048	1	1	0	0	0	0
2	OB	219859663	219859955	0.000188767	0.000321076	293	10	1.07665	0.0846931	1.22681	0.0887008	uc002vjj.1	CRYBA2	0	1536	4752	CRYBA2	1	1	0	0	0	0	0	0	0	0	1	1	1	1	0	0	1	1	0	0
2	OB	219906028	219906469	0.0329192	0.0402902	442	26	1.33227	0.0957423	1.53515	0.0412752	uc002vjl.2	CCDC108	0.556561	0	7615	CFAP65	1	0.895928	1	0.502262	0	0	1	0.147059	0	0	1	0.445701	1	0.178733	0	0	1	0.319005	0	0
2	OB	219922192	219922812	1.21556e-16	8.66276e-16	621	37	3.79791	0.362696	2.19732	0.132936	uc002vjo.2	IHH	1	0	597	MIR3131	0	0	1	1	0	0	1	0.362319	0	0	1	0.639291	1	1	1	1	1	0.628019	1	0.371981
2	OB	220197047	220197717	0.00284473	0.00406494	671	34	0.911976	0.0733987	1.20047	0.0755237	uc010zle.3	RESP18	0.61699	0	4917	RESP18	1	0.0268256	0	0	0	0	1	0.321908	1	0.384501	1	0.384501	0	0	0	0	1	1	0	0
2	OB	220222964	220223559	2.37719e-15	1.45474e-14	596	36	1.42143	0.391701	2.09718	0.156809	uc002vle.2	DNPEP	0	14620	13191	DNPEP	0	0	1	1	0	0	0	0	0	0	1	1	0	0	0	0	0	0	0	0
2	OB	220283417	220283641	1.86867e-18	1.64384e-17	225	26	0.870372	2.21225	3.14487	0.315907	uc010zlg.2	DNPEP	0	18688	319	DES	0	0	1	1	0	0	0	0	0	0	0	0	0	0	0	0	0	0	0	0
2	OB	220361645	220362413	5.58711e-20	5.61704e-19	769	58	5.24866	0.355554	1.95834	0.158393	uc010zlh.2	CHPF	0	41255	569	LOC100996693	0	0	1	1	0	0	0	0	0	0	1	1	0	0	0	0	0	0	0	0
2	OB	220378850	220379200	0.39166	0.40986	351	22	1.03598	0.0358467	1.36223	0.056227	uc010zlh.2	CHPF	0	24468	0	ASIC4	0	0	0	0	0	0	0	0	0	0	1	0.119658	0	0	0	0	1	1	0	0
2	OB	220416211	220416430	9.1027e-08	2.30848e-07	220	13	0.936916	0.488873	2.55704	0.147822	uc010fwk.3	OBSL1	1	0	762	OBSL1	0	0	0	0	0	0	1	0.822727	0	0	1	0.181818	1	1	0	0	0	0	1	1
2	OB	220417755	220418047	1.66528e-09	5.17985e-09	293	22	0.818976	0.22445	1.65107	0.132882	uc010fwk.3	OBSL1	1	0	1824	OBSL1	0	0	1	0.392491	0	0	0	0	0	0	1	1	0	0	1	1	1	0.607509	0	0
2	OB	222435152	222435359	9.60757e-10	3.07333e-09	208	15	1.02734	1.03212	4.70829	0.231767	uc002vmr.2	EPHA4	1	0	152406	EPHA4	0	0	0	0	0	0	0	0	1	1	1	1	1	1	0	0	0	0	0	0
2	OB	222435649	222435862	3.76603e-10	1.27727e-09	214	18	1.17231	1.09746	4.66557	0.196761	uc002vmr.2	EPHA4	1	0	152903	EPHA4	0	0	0	0	0	0	0	0	1	1	1	1	1	1	0	0	0	0	0	0
2	OB	222436098	222436320	0.000100933	0.000180398	223	21	2.25902	0.298901	3.84819	0.0333043	uc002vmr.2	EPHA4	1	0	153352	EPHA4	0	0	1	1	0	0	0	0	1	1	1	1	0	0	0	0	0	0	0	0
2	OB	223154625	223154937	0.00113984	0.00172045	313	10	1.16039	0.171667	1.43954	0.0947216	uc002vmt.2	PAX3	1	0	3411	PAX3	0	0	0	0	0	0	0	0	1	1	1	1	1	1	0	0	0	0	0	0
2	OB	223159128	223159349	8.5805e-05	0.000155332	222	10	0.953816	0.415473	1.58918	0.140213	uc002vmt.2	PAX3	1	0	780	PAX3	0	0	0	0	0	0	0	0	1	1	1	1	1	1	1	1	0	0	1	1
2	OB	223159907	223160619	2.69883e-14	1.44709e-13	713	40	1.1606	0.334174	1.62686	0.122648	uc002vmt.2	PAX3	1	0	1559	PAX3	0	0	1	0.814867	0	0	1	0.183731	1	0.476858	1	0.476858	1	1	1	1	1	0.185133	1	0.347826
2	OB	223161569	223161869	9.77882e-13	4.54998e-12	301	21	0.902256	0.666304	1.67253	0.188303	uc002vmt.2	PAX3	1	0	996	CCDC140	0	0	1	1	0	0	1	0.578073	1	0.425249	1	0.425249	1	1	0	0	1	1	0	0
2	OB	223162005	223162323	0.000557274	0.000888797	319	12	1.48966	0.187009	1.40073	0.104058	uc002vmt.2	PAX3	1	0	542	CCDC140	0	0	0	0	0	0	0	0	1	1	1	1	1	1	0	0	1	1	0	0
2	OB	223162495	223162701	0.00155427	0.00230885	207	8	0.858618	0.349342	1.5737	0.136841	uc002vmt.2	PAX3	1	0	164	CCDC140	0	0	0	0	0	0	0	0	1	1	1	1	1	1	0	0	1	1	1	1
2	OB	223162904	223163109	3.6549e-05	7.1201e-05	206	17	0.945312	0.309839	1.80933	0.141252	uc021vxf.1	DD413687	0.11165	0	39	CCDC140	0	0	1	0.796117	0	0	1	0.11165	1	1	1	0.0873786	1	0.203883	0	0	1	1	1	1
2	OB	223163227	223163428	1.59848e-11	6.20652e-11	202	24	1.03312	0.711605	2.19048	0.186618	uc002vmt.2	PAX3	1	0	362	CCDC140	0	0	1	1	0	0	1	0.891089	1	1	1	0.113861	0	0	1	1	1	1	1	1
2	OB	223163589	223163912	3.76185e-08	9.89684e-08	324	25	1.16887	0.419936	2.25119	0.126063	uc002vmt.2	PAX3	0.391975	0	724	CCDC140	1	1	1	1	0	0	1	0.391975	1	1	1	0.611111	0	0	1	1	1	1	1	1
2	OB	223164368	223164968	0.0478262	0.0565718	601	29	1.00568	0.0643323	1.34408	0.0698845	uc002vmt.2	PAX3	0	653	1503	CCDC140	1	1	0	0	0	0	0	0	1	1	1	1	0	0	1	1	1	1	1	1
2	OB	223166436	223167064	2.68969e-08	7.21093e-08	629	28	1.07574	0.360127	1.81013	0.136244	uc002vmt.2	PAX3	0	2721	3571	CCDC140	0	0	0	0	0	0	0	0	1	1	1	1	1	1	1	0.920509	0	0	1	1
2	OB	223167171	223167659	1.00913e-10	3.5986e-10	489	28	1.30572	0.392928	2.33734	0.141442	uc002vmt.2	PAX3	0	3456	4306	CCDC140	0	0	1	0.728016	0	0	0	0	1	1	1	1	1	1	1	1	1	0.202454	1	1
2	OB	223168163	223168973	2.22233e-09	6.72672e-09	811	43	0.970059	0.269033	1.69498	0.131842	uc002vmt.2	PAX3	0	4448	5298	CCDC140	0	0	1	0.395808	0	0	0	0	1	0.37238	1	0.37238	1	0.604192	1	0.398274	1	1	0	0
2	OB	223169266	223169851	5.6282e-05	0.000106331	586	26	1.1862	0.133832	1.36128	0.0893741	uc002vmt.2	PAX3	0	5551	6401	CCDC140	0	0	0	0	0	0	0	0	0	0	0	0	1	1	0	0	1	1	1	0.496587
2	OB	223176292	223177073	5.79732e-23	9.11366e-22	782	52	4.3223	0.66059	2.25138	0.184114	uc002vmt.2	PAX3	0	12577	6116	LOC440934	0	0	1	0.742967	0	0	0	0	0	0	1	1	1	0.257033	0	0	0	0	0	0
2	OB	223177270	223177751	9.95779e-09	2.78917e-08	482	28	1.15585	0.412689	2.02182	0.119917	uc002vmt.2	PAX3	0	13555	5438	LOC440934	0	0	1	0.510373	0	0	0	0	0	0	1	1	0	0	0	0	1	0.489627	0	0
2	OB	223185369	223185568	1.71185e-09	5.2473e-09	200	16	1.16161	0.541464	2.62598	0.14829	uc002vmt.2	PAX3	0	21654	0	LOC440934	0	0	1	0.5	0	0	0	0	0	0	1	0.22	0	0	0	0	1	0.5	0	0
2	OB	223289962	223290444	0.622933	0.637657	483	29	1.6622	0.0321901	1.27839	0.0325796	uc002vmt.2	PAX3	0	126247	737	SGPP2	0	0	1	0.10766	0	0	0	0	1	1	1	1	0	0	0	0	1	0.89234	0	0
2	OB	224904487	224904735	0.0110388	0.0146231	249	15	2.37699	0.12875	2.14685	0.0457262	uc002vnu.2	SERPINE2	0	451	64723	SERPINE2	1	1	1	1	0	0	0	0	0	0	1	1	0	0	0	0	0	0	0	0
2	OB	225905557	225906155	1.70765e-05	3.42138e-05	599	21	0.969744	0.17938	2.34751	0.0495405	uc010fwz.1	DOCK10	1	0	30380	MIR4439	0	0	0	0	0	0	0	0	1	1	1	1	1	1	0	0	0	0	0	0
2	OB	227662996	227663539	1.94556e-12	8.55745e-12	544	51	0.457079	0.204584	2.48238	0.11458	uc021vxn.1	IRS1	0.84375	0	1335	RHBDD1	1	0.428309	1	1	0	0	1	0.939338	0	0	1	0.0625	0	0	0	0	0	0	0	0
2	OB	227700020	227700567	1.54213e-12	6.83637e-12	548	33	6.94315	0.377029	2.68634	0.159801	uc002voh.4	IRS1	0	36514	63	RHBDD1	0	0	1	0.465328	0	0	0	0	0	0	1	1	1	0.534672	0	0	0	0	0	0
2	OB	228028266	228028602	6.08627e-05	0.00011384	337	15	1.04681	0.406258	4.91726	0.0768982	uc021vxs.1	COL4A4	1	0	678	COL4A3	0	0	0	0	0	0	0	0	1	1	1	1	1	1	0	0	0	0	0	0
2	OB	228736090	228736515	4.51324e-16	3.06139e-15	426	35	1.09017	0.715551	3.0719	0.200039	uc002vpq.2	SPHKAP	0	108154	0	DAW1	0	0	1	0.671362	0	0	0	0	1	0.166667	1	0.556338	1	0.328638	0	0	0	0	0	0
2	OB	229045869	229046356	1.59546e-07	3.88851e-07	488	28	0.872512	0.212684	1.48049	0.115543	uc002vpq.2	SPHKAP	1	0	201200	SPHKAP	1	0.39959	1	0.819672	0	0	1	0.153689	1	0.848361	1	0.848361	1	0.180328	0	0	0	0	0	0
2	OB	229046495	229046807	0.103782	0.118518	313	21	1.00745	0.11487	1.2292	0.0770973	uc002vpq.2	SPHKAP	0	134	201826	SPHKAP	1	1	1	0.188498	0	0	0	0	0	0	1	1	0	0	0	0	1	0.811502	0	0
2	OB	230577848	230578313	8.3329e-13	3.90952e-12	466	26	1.03148	0.734424	2.29894	0.151301	uc002vpv.3	DNER	1	0	50239	TRIP12	0	0	1	0.540773	0	0	0	0	1	1	1	1	1	0.459227	0	0	0	0	0	0
2	OB	230579912	230580262	2.57984e-07	6.15445e-07	351	23	2.13525	0.311665	2.70861	0.110557	uc002vpv.3	DNER	0	626	48290	TRIP12	1	1	1	0.19943	0	0	0	0	0	0	1	1	0	0	0	0	1	0.80057	0	0
2	OB	231734880	231735237	0.28408	0.303122	358	9	1.17579	0.0882558	1.17334	0.0775952	uc002vrf.3	GPR55	0	36795	5216	ITM2C	0	0	0	0	0	0	0	0	1	1	1	1	0	0	0	0	0	0	0	0
2	OB	232259282	232259654	1.14238e-07	2.82087e-07	373	12	0.81068	0.353498	1.31686	0.155798	uc002vru.3	NCL	0	59804	680	B3GNT7	0	0	0	0	0	0	0	0	0	0	1	1	1	1	1	1	0	0	0	0
2	OB	232262774	232263617	0.0572121	0.0673858	844	66	1.05451	0.0816374	1.15159	0.104751	uc002vru.3	NCL	0	55841	2440	B3GNT7	0	0	1	0.81872	0	0	0	0	0	0	0	0	1	0.0947867	0	0	1	0.427725	1	0.572275
2	OB	232791411	232792268	6.84335e-15	3.89173e-14	858	53	1.0098	0.190285	2.37742	0.128707	uc002vsl.2	NPPC	0	373	4608	NPPC	1	1	1	0.515152	0	0	0	0	0	0	1	1	1	0.191142	0	0	1	1	0	0
2	OB	233246446	233246652	0.0473495	0.0562401	207	12	0.823174	0.0273277	1.15448	0.049841	uc021vyg.2	ECEL1P2	0	3807	3203	ALPP	0	0	1	0.0144928	0	0	0	0	0	0	0	0	0	0	0	0	1	0.995169	1	0.00483092
2	OB	233251376	233251656	1.3907e-19	1.34994e-18	281	35	0.911469	0.659997	1.44892	0.19326	uc021vyg.2	ECEL1P2	1	0	917	ECEL1P2	1	0.362989	1	1	0	0	1	1	0	0	0	0	0	0	0	0	0	0	0	0
2	OB	233253083	233253292	0.00837206	0.0112226	210	19	1.50316	0.19483	1.26071	0.104716	uc021vyg.2	ECEL1P2	0	1329	2624	ECEL1P2	1	1	1	1	0	0	0	0	0	0	1	1	0	0	0	0	0	0	0	0
2	OB	233283892	233284188	5.27689e-08	1.37541e-07	297	28	7.64417	0.261902	2.0128	0.136465	uc021vyg.2	ECEL1P2	0	32138	12341	ALPPL2	0	0	1	1	0	0	0	0	0	0	1	1	0	0	0	0	0	0	0	0
2	OB	233284691	233284950	1.49859e-08	4.13581e-08	260	15	1.54895	0.562145	1.83962	0.204666	uc021vyg.2	ECEL1P2	0	32937	13140	ALPPL2	0	0	1	1	0	0	0	0	0	0	1	1	0	0	0	0	0	0	0	0
2	OB	233350100	233350309	7.8895e-05	0.000144684	210	13	0.912453	0.330849	1.68774	0.154209	uc010fya.1	ECEL1	1	0	5564	ECEL1	0	0	1	0.152381	0	0	0	0	1	1	1	1	1	0.847619	0	0	0	0	0	0
2	OB	233352772	233353106	7.28001e-06	1.50686e-05	335	17	0.720687	0.13126	1.36919	0.136346	uc002vsv.2	ECEL1	0	240	8236	ECEL1	1	1	1	0.60597	0	0	0	0	0	0	1	1	0	0	0	0	1	0.39403	0	0
2	OB	233498626	233498844	6.87523e-08	1.76747e-07	219	17	0.946963	0.662637	2.94984	0.198226	uc002vsy.2	TIGD1	0	83343	420	EFHD1	0	0	1	1	0	0	0	0	1	1	1	0.589041	0	0	0	0	0	0	0	0
2	OB	234601756	234601955	0.0376844	0.0451411	200	5	1.02786	0.218702	1.20915	0.124973	uc002vuz.3	DNAJB3	0	49440	245	UGT1A6	0	0	0	0	0	0	0	0	0	0	0	0	0	0	0	0	0	0	0	0
2	OB	234776741	234777044	0.275709	0.295665	304	32	1.49337	0.10408	1.92966	0.0785963	uc010znf.2	MSL3P1	1	0	2652	MSL3P1	1	0.621711	1	0.536184	0	0	1	0.240132	1	0.763158	1	0.763158	1	0.463816	0	0	0	0	0	0
2	OB	234847649	234847917	1.00991e-10	3.5986e-10	269	22	1.07796	0.503546	1.44922	0.143845	uc010znf.2	MSL3P1	0	70594	21607	TRPM8	0	0	1	0.776952	0	0	0	0	1	0.36803	1	0.36803	0	0	0	0	1	0.223048	0	0
2	OB	235403954	235405117	2.75799e-17	2.09831e-16	1164	75	4.37329	0.314782	3.36045	0.115049	uc002vvm.4	ARL4C	1	0	2269	ARL4C	0	0	1	0.52921	0	0	1	1	1	0.151203	0	0	1	0.47079	0	0	0	0	0	0
2	OB	235859316	235859751	0.00673756	0.00916243	436	21	2.44286	0.113951	1.42797	0.0885096	uc002vvo.1	AF279775	0	61870	876	SH3BP4	0	0	0	0	0	0	0	0	0	0	1	1	1	1	0	0	0	0	0	0
2	OB	235883526	235883737	0.219075	0.23903	212	12	1.01949	0.0958922	1.26537	0.0849665	uc002vvo.1	AF279775	0	86080	22899	SH3BP4	0	0	0	0	0	0	0	0	0	0	1	1	0	0	0	0	0	0	0	0
2	OB	236405028	236405297	0.00030593	0.000509582	270	8	0.951307	0.239166	1.31101	0.135206	uc021vyq.1	DQ587855	0	539994	2296	AGAP1	0	0	0	0	0	0	0	0	0	0	1	1	0	0	0	0	1	1	0	0
2	OB	236509645	236509851	0.328087	0.345258	207	4	1.13954	0.0744142	1.18904	0.095603	uc021vyq.1	DQ587855	0	435440	87262	TNRC17	0	0	0	0	0	0	0	0	0	0	1	1	0	0	0	0	0	0	1	1
2	OB	236586173	236586412	0.00132572	0.00198506	240	11	0.783098	0.104337	1.19508	0.121822	uc021vyq.1	DQ587855	0	358879	163790	TNRC17	0	0	0	0	0	0	0	0	0	0	1	1	0	0	0	0	0	0	0	0
2	OB	236842970	236843175	0.000861241	0.00133575	206	10	1.02295	0.0518195	1.06677	0.0489474	uc021vyq.1	DQ587855	0	102116	230703	GBX2	0	0	0	0	0	0	0	0	0	0	1	1	0	0	0	0	0	0	0	0
2	OB	237037061	237037289	0.153753	0.171073	229	11	1.05337	0.0460248	1.06904	0.0536813	uc002vvw.1	GBX2	0	37017	36589	GBX2	0	0	0	0	0	0	0	0	0	0	0	0	0	0	0	0	0	0	0	0
2	OB	237073446	237073844	0.11705	0.132861	399	19	0.789989	0.109064	1.56928	0.0565379	uc002vvw.1	GBX2	0	462	34	GBX2	0	0	1	1	0	0	0	0	0	0	1	1	0	0	0	0	0	0	0	0
2	OB	237074506	237075099	0.000137573	0.000237588	594	42	2.82125	0.132673	1.61406	0.064243	uc002vvw.1	GBX2	1	0	628	GBX2	0	0	1	1	0	0	1	0.968013	0	0	1	0.03367	0	0	0	0	0	0	0	0
2	OB	237077579	237077891	0.0654623	0.0763049	313	17	1.25857	0.0175198	1.17712	0.0302376	uc002vvw.1	GBX2	0	927	3701	GBX2	1	1	1	1	0	0	0	0	0	0	1	1	0	0	1	1	0	0	0	0
2	OB	237077924	237078471	3.19541e-10	1.09696e-09	548	35	1.35923	0.519278	1.73957	0.148782	uc002vvw.1	GBX2	0	1272	4046	GBX2	1	1	1	1	0	0	0	0	0	0	1	1	1	0.518248	1	1	0	0	0	0
2	OB	237079077	237079320	1.3293e-06	2.99359e-06	244	10	0.886259	0.494463	2.08475	0.14214	uc002vvw.1	GBX2	0	2425	5199	GBX2	0	0	0	0	0	0	0	0	0	0	1	1	1	1	1	0.954918	1	1	0	0
2	OB	237081294	237081750	4.95058e-12	2.03444e-11	457	49	1.32617	0.371182	1.79399	0.157932	uc002vvw.1	GBX2	0	4642	7416	GBX2	0	0	1	0.964989	0	0	0	0	0	0	1	1	1	0.0350109	0	0	1	1	1	1
2	OB	237088454	237088664	0.348837	0.366409	211	9	0.837134	0.0649224	1.22363	0.0694087	uc002vvw.1	GBX2	0	11802	13430	ASB18	0	0	1	0.0473934	0	0	0	0	0	0	1	1	0	0	0	0	1	0.952607	0	0
2	OB	237476670	237477236	2.0091e-05	4.01107e-05	567	42	1.55551	0.21556	3.02875	0.0732693	uc002vwa.2	IQCA1	0	60492	1143	ACKR3	0	0	1	1	0	0	0	0	1	1	1	1	0	0	0	0	0	0	0	0
2	OB	238535323	238535624	0.00659144	0.00900724	302	13	0.543015	0.0195949	1.10027	0.0535431	uc002vwz.2	RAB17	0	35554	599	LRRFIP1	0	0	1	0.211921	0	0	0	0	0	0	1	1	1	0.788079	0	0	0	0	0	0
2	OB	238599835	238600079	0.00379118	0.0053629	245	25	1.15818	0.12665	1.77555	0.0470759	uc002vwz.2	RAB17	0	100066	727	LRRFIP1	0	0	1	0.910204	0	0	0	0	1	1	1	1	1	0.0897959	0	0	0	0	0	0
2	OB	239049666	239049987	0.00112547	0.00170333	322	25	0.540654	0.0424931	1.06625	0.0524985	uc002vxv.3	ILKAP	0	29055	2304	KLHL30	0	0	1	1	0	0	0	0	0	0	0	0	0	0	0	0	1	1	0	0
2	OB	239113126	239113337	0.0347058	0.0421107	212	7	0.989678	0.0856592	1.11929	0.0721209	uc002vxv.3	ILKAP	0	802	20416	LOC151174	1	1	0	0	0	0	0	0	0	0	1	1	0	0	0	0	1	1	0	0
2	OB	239755445	239755753	8.14101e-05	0.00014833	309	24	1.20284	0.288382	1.73427	0.103587	uc021vyx.1	FLJ43879	0	85244	919	TWIST2	0	0	1	1	0	0	0	0	0	0	1	1	0	0	0	0	0	0	0	0
2	OB	239757059	239757346	2.9568e-08	7.85227e-08	288	29	1.00032	0.261376	1.29288	0.115734	uc021vyx.1	FLJ43879	0	83651	387	TWIST2	0	0	1	1	0	0	0	0	0	0	0	0	0	0	0	0	0	0	0	0
2	OB	239757498	239757790	1.81871e-10	6.39957e-10	293	24	0.934097	0.504444	1.64981	0.185147	uc021vyx.1	FLJ43879	0	83207	826	TWIST2	0	0	1	1	0	0	0	0	0	0	1	1	0	0	0	0	0	0	0	0
2	OB	240174548	240174768	0.0010407	0.0015965	221	14	1.00654	0.0559344	1.07843	0.0470172	uc010fyz.1	HDAC4	1	0	52388	MIR4269	0	0	0	0	0	0	0	0	1	1	1	1	0	0	0	0	0	0	0	0
2	OB	240259763	240260036	0.0257099	0.0319529	274	10	1.13792	0.0791064	1.19979	0.101395	uc002vyk.4	HDAC4	1	0	13382	MIR2467	0	0	0	0	0	0	0	0	0	0	1	1	0	0	0	0	0	0	0	0
2	OB	241611762	241612070	6.64313e-07	1.53913e-06	309	32	0.554557	0.270237	1.20008	0.121315	uc010fzj.3	AQP12B	0	3764	3764	AQP12B	0	0	1	1	0	0	0	0	0	0	1	1	0	0	0	0	0	0	0	0
2	OB	241760467	241760783	0.0115513	0.0151594	317	21	1.56871	0.145236	2.1554	0.0488743	uc010fzk.3	KIF1A	0	742	47378	AGXT	1	1	1	1	0	0	0	0	0	0	1	1	0	0	0	0	0	0	0	0
2	OB	242048242	242048565	3.18481e-05	6.22767e-05	324	14	0.513583	0.0767665	1.1896	0.0893925	uc010zol.2	PASK	1	0	2729	PASK	0	0	0	0	0	0	0	0	1	1	1	1	0	0	0	0	0	0	0	0
2	OB	242298063	242298282	0.238378	0.259087	220	4	1.07786	0.0191756	1.13754	0.0427663	uc002wba.3	HDLBP	0	42948	2400	FARP2	0	0	0	0	0	0	0	0	1	1	1	1	0	0	0	0	1	0.631818	1	0.368182
2	OB	242742686	242743018	5.37007e-05	0.000101796	333	35	1.747	0.0678319	1.17039	0.0689738	uc002wck.1	PABL	0	6388	7141	NEU4	0	0	1	1	0	0	0	0	1	0.222222	1	0.222222	0	0	0	0	0	0	0	0
2	OB	242801848	242802193	4.98064e-09	1.4529e-08	346	21	0.811116	0.629056	2.38834	0.0716596	uc002wcq.4	PDCD1	0	790	9692	RTP5	1	1	0	0	0	0	0	0	0	0	1	1	0	0	1	1	0	0	1	1
3	OB	237951	238443	5.23762e-07	1.4242e-06	493	23	0.390929	0.25762	1.78014	0.143526	uc003box.1	BC065754	0	166612	0	CHL1	0	0	1	0.107505	0	0	0	0	0	0	1	0.665314	1	0.892495	0	0	0	0	0	0
3	OB	2139514	2139744	2.6202e-05	5.58849e-05	231	13	1.03736	0.391916	2.4665	0.127955	uc031rye.1	CNTN4-AS2	0	12348	742	CNTN4	0	0	0	0	0	0	0	0	1	1	1	1	1	1	0	0	0	0	0	0
3	OB	2139896	2140259	4.66435e-13	2.93928e-12	364	27	1.12369	0.720593	2.88247	0.161802	uc031rye.1	CNTN4-AS2	0	11833	227	CNTN4	0	0	1	0.634615	0	0	0	0	1	1	1	1	1	0.365385	0	0	0	0	0	0
3	OB	2141359	2141938	1.30725e-22	3.05281e-21	580	36	0.954393	1.39132	3.54964	0.256772	uc031rye.1	CNTN4-AS2	0	10154	810	CNTN4	0	0	1	0.734483	0	0	0	0	1	1	1	1	0	0	0	0	1	0.265517	0	0
3	OB	3840040	3840763	7.87551e-19	1.07813e-17	724	42	0.689677	0.477976	4.25658	0.167944	uc003bps.2	SUMF1	1	0	351	LRRN1	0	0	1	0.346685	0	0	0	0	0	0	1	1	1	0.653315	0	0	0	0	0	0
3	OB	3842203	3843022	4.7776e-24	1.459e-22	820	54	1.27218	0.597326	3.07229	0.19287	uc003bps.2	SUMF1	1	0	1089	LRRN1	0	0	1	0.695122	0	0	1	0.45	0	0	1	0.423171	0	0	0	0	1	0.304878	0	0
3	OB	5137550	5137977	0.266279	0.294465	428	34	0.67988	0.0108194	1.0647	0.0244448	uc003bqe.1	BHLHE40-AS1	0	115904	25952	ARL8B	0	0	1	1	0	0	0	0	1	1	1	1	0	0	0	0	0	0	0	0
3	OB	6902238	6902479	2.20251e-05	4.77813e-05	242	14	1.134	0.437348	2.22058	0.159265	uc003bqo.1	AK124857	0	1092012	322	GRM7	0	0	0	0	0	0	0	0	0	0	1	1	1	1	0	0	0	0	0	0
3	OB	6903244	6903995	1.59175e-12	8.66317e-12	752	48	0.784127	0.26716	1.48277	0.132423	uc003bqo.1	AK124857	0	1090496	443	GRM7	0	0	1	0.363032	0	0	0	0	0	0	1	0.534574	1	1	0	0	1	0.636968	0	0
3	OB	6904097	6904296	1.01116e-08	3.34526e-08	200	15	1.02249	0.915257	1.81312	0.178741	uc003bqo.1	AK124857	0	1090195	1296	GRM7	0	0	1	0.82	0	0	0	0	0	0	1	1	1	0.18	0	0	1	1	0	0
3	OB	8809134	8809716	1.92861e-12	1.00745e-11	583	53	2.02482	0.2047	1.7825	0.0998608	uc003brc.3	OXTR	1	0	17040	OXTR	0	0	1	1	0	0	1	1	0	0	0	0	0	0	0	0	0	0	0	0
3	OB	8809936	8811108	2.60649e-05	5.58849e-05	1173	72	1.61443	0.0864004	1.74604	0.0501689	uc003brc.3	OXTR	1	0	17842	OXTR	1	0.00682012	1	1	0	0	1	0.164535	0	0	1	0.54561	0	0	0	0	0	0	0	0
3	OB	9210004	9210223	0.257729	0.286606	220	5	1	0.07016	1.23109	0.0836686	uc003brf.2	SRGAP3	1	0	23953	SRGAP3-AS2	0	0	0	0	0	0	0	0	0	0	1	1	0	0	0	0	0	0	0	0
3	OB	9593980	9594353	0.000208027	0.000387731	374	29	0.553001	0.148326	1.30823	0.108406	uc003bry.3	LHFPL4	1	0	53936	LHFPL4	0	0	1	0.697861	0	0	1	1	0	0	0	0	1	1	0	0	1	0.0668449	0	0
3	OB	9994089	9994317	6.57315e-08	2.0387e-07	229	12	0.993778	0.471798	3.5798	0.163017	uc003bto.3	CIDEC	1	0	3825	PRRT3	1	1	1	0.209607	0	0	0	0	1	1	1	1	0	0	0	0	1	0.790393	0	0
3	OB	10857357	10857722	0.682137	0.710783	366	18	0.576047	0.0287579	1.11113	0.051713	uc003bvx.1	LINC00606	0	51480	162	SLC6A11	0	0	1	0.0983607	0	0	0	0	0	0	1	1	1	0.901639	0	0	0	0	0	0
3	OB	11034787	11035484	1.15265e-12	6.6319e-12	698	52	1.40276	0.299093	1.57524	0.121981	uc031ryk.1	SLC6A1-AS1	0	12299	368	SLC6A1	0	0	1	0.856734	0	0	0	0	0	0	1	1	0	0	0	0	1	0.143266	0	0
3	OB	11651661	11652044	0.000376856	0.000676977	384	16	0.426364	0.185464	1.24099	0.127777	uc010hdx.1	VGLL4	1	0	54121	VGLL4	0	0	0	0	0	0	0	0	0	0	1	1	0	0	0	0	0	0	0	0
3	OB	13115055	13115477	7.46146e-13	4.48818e-12	423	36	0.50095	0.383699	2.06107	0.179951	uc011auw.2	IQSEC1	0	438	176220	IQSEC1	1	1	1	0.451537	0	0	0	0	0	0	1	1	0	0	0	0	1	0.548463	0	0
3	OB	13245727	13246032	4.94414e-06	1.18959e-05	306	24	1.08141	0.252914	1.47931	0.116687	uc003bxv.1	NUP210	0	111704	111697	NUP210	0	0	1	1	0	0	0	0	0	0	1	1	0	0	0	0	0	0	0	0
3	OB	13323511	13323752	1.14919e-05	2.60703e-05	242	16	0.985558	0.436152	2.17477	0.173266	uc003bxv.1	NUP210	0	33984	33977	NUP210	0	0	1	1	0	0	0	0	0	0	1	1	0	0	0	0	0	0	0	0
3	OB	13920581	13921295	8.47199e-12	4.20423e-11	715	41	1.81204	0.419053	3.19338	0.0880179	uc003bye.1	WNT7A	1	0	53257	FGD5P1	0	0	1	1	0	0	1	0.0755245	0	0	1	0.925874	0	0	0	0	0	0	0	0
3	OB	13921958	13922571	2.11366e-17	2.5428e-16	614	46	1.02096	0.526514	3.26139	0.114874	uc003bye.1	WNT7A	0	340	51981	FGD5P1	1	1	1	0.615635	0	0	0	0	0	0	1	1	0	0	0	0	1	0.384365	0	0
3	OB	13936482	13936820	0.0783723	0.0972306	339	28	3.79671	0.0250625	1.21303	0.0639016	uc003bye.1	WNT7A	0	14864	37732	FGD5P1	0	0	1	0.884956	0	0	0	0	0	0	1	1	1	1	0	0	0	0	0	0
3	OB	14851593	14851914	0.0229493	0.0315255	322	24	1.03004	0.0661504	1.34728	0.0729943	uc031ryn.1	FGD5-AS1	0	109942	8554	FGD5	0	0	1	0.267081	0	0	0	0	0	0	1	1	1	0.732919	0	0	0	0	0	0
3	OB	14852473	14852993	1.34441e-15	1.30178e-14	521	45	0.525666	0.456845	2.10637	0.160867	uc031ryn.1	FGD5-AS1	0	108863	7475	FGD5	0	0	1	1	0	0	0	0	0	0	1	1	0	0	0	0	0	0	0	0
3	OB	16553995	16554911	3.69315e-21	6.66445e-20	917	55	0.429593	0.622983	4.48527	0.17506	uc003cay.3	RFTN1	1	0	22913	LINC00690	0	0	1	0.63795	0	0	0	0	1	1	1	1	1	0.36205	0	0	0	0	0	0
3	OB	16555505	16555722	0.0244002	0.0332883	218	6	0.813982	0.12521	1.57605	0.0996768	uc003cay.3	RFTN1	0	283	22102	LINC00690	1	1	0	0	0	0	0	0	1	1	1	1	0	0	0	0	1	1	0	0
3	OB	18485114	18485766	0.00223798	0.00361169	653	46	1.05184	0.133326	2.49711	0.0348851	uc003cbj.3	SATB1	0	4849	962	SATB1-AS1	0	0	1	1	0	0	0	0	0	0	1	1	0	0	0	0	0	0	0	0
3	OB	18487324	18487534	0.213125	0.23969	211	6	0.882765	NA	NA	NA	uc003cbj.3	SATB1	0	7059	596	SATB1-AS1	0	0	0	0	0	0	0	0	0	0	1	1	0	0	0	0	1	1	0	0
3	OB	21792433	21792685	3.44947e-09	1.25637e-08	253	20	1.24909	0.59481	1.64334	0.167347	uc003cce.3	ZNF385D	1	0	205945	ZNF385D-AS2	1	0.272727	0	0	0	0	1	1	1	1	0	0	0	0	0	0	0	0	0	0
3	OB	21792807	21793076	0.691967	0.719138	270	14	1.44873	0.0154204	1.15055	0.029121	uc003cce.3	ZNF385D	0.037037	0	205554	ZNF385D-AS2	1	1	0	0	0	0	1	0.037037	1	1	1	0.966667	0	0	0	0	0	0	0	0
3	OB	22413494	22413997	7.23176e-08	2.20847e-07	504	35	1.35019	0.2553	1.56785	0.120206	uc010hfb.1	ZNF385D	1	0	414864	ZNF385D-AS2	0	0	1	1	0	0	1	0.115079	0	0	1	0.886905	0	0	0	0	0	0	0	0
3	OB	23653330	23653541	0.0084088	0.012364	212	6	0.978307	0.169675	1.44719	0.129417	uc003ccj.3	NKIRAS1	0	280030	191973	UBE2E1-AS1	0	0	0	0	0	0	0	0	0	0	1	1	0	0	0	0	0	0	0	0
3	OB	24562865	24563069	0.000297293	0.000543895	205	23	1.13097	0.26218	8.7437	0.109454	uc021wue.1	MIR4792	0.302439	0	13	MIR4792	1	1	1	1	0	0	1	0.302439	1	1	1	0.702439	0	0	0	0	0	0	0	0
3	OB	24563498	24563795	0.00107084	0.00179378	298	19	1.8769	0.0831659	1.68482	0.0775547	uc021wue.1	MIR4792	0	572	646	MIR4792	1	1	1	0.265101	0	0	0	0	1	1	1	1	0	0	0	0	1	0.734899	0	0
3	OB	24870887	24871135	5.18882e-09	1.77583e-08	249	19	1.26515	0.629039	3.67197	0.186006	uc021wue.1	MIR4792	0	307961	74	RARB	0	0	1	1	0	0	0	0	1	1	1	1	0	0	0	0	0	0	0	0
3	OB	26663715	26663941	0.408951	0.43761	227	8	1.21123	0.138956	1.67553	0.0883974	uc010hfj.3	NEK10	0	488452	355	LRRC3B	0	0	0	0	0	0	0	0	0	0	1	1	1	1	1	1	0	0	0	0
3	OB	26664106	26664380	7.17391e-11	3.23641e-10	275	20	0.965285	0.694423	1.9286	0.157575	uc010hfj.3	NEK10	0	488013	0	LRRC3B	0	0	1	1	0	0	0	0	0	0	1	0.705455	1	1	0	0	0	0	0	0
3	OB	26664643	26665864	5.69967e-15	5.14265e-14	1222	56	2.68526	0.342659	2.00724	0.126291	uc010hfj.3	NEK10	0	486529	0	LRRC3B	0	0	1	0.126023	0	0	0	0	0	0	1	0.930442	1	1	0	0	1	0.873977	0	0
3	OB	27754339	27754868	1.13393e-06	2.88572e-06	530	38	1.59393	0.187238	2.72022	0.0701881	uc003cdx.4	EOMES	0	2571	2571	EOMES	0	0	1	0.756604	0	0	0	0	0	0	1	1	1	1	1	0.60566	1	0.243396	0	0
3	OB	27755971	27756298	0.000825939	0.00141335	328	15	2.04729	0.253784	2.08155	0.153363	uc003cdx.4	EOMES	0	1141	1141	EOMES	0	0	1	0.265244	0	0	0	0	0	0	1	1	1	1	0	0	1	1	0	0
3	OB	27762353	27763030	1.24164e-06	3.13969e-06	678	45	1.95	0.208373	1.96316	0.07287	uc003cdx.4	EOMES	1	0	4914	EOMES	0	0	1	1	0	0	1	0.187316	0	0	1	0.814159	0	0	1	1	0	0	0	0
3	OB	27764658	27765861	7.8675e-16	8.21946e-15	1204	62	0.329196	0.174173	1.43432	0.12371	uc003cdx.4	EOMES	0	452	7219	EOMES	1	1	1	0.398671	0	0	0	0	0	0	1	1	1	0.446844	0	0	1	1	0	0
3	OB	27765986	27766439	7.52074e-07	1.99049e-06	454	29	0.751825	0.193453	1.33871	0.105643	uc003cdx.4	EOMES	0	1780	8547	EOMES	1	0.486784	0	0	0	0	0	0	0	0	1	1	0	0	0	0	1	1	1	0.977974
3	OB	27770853	27771098	0.000919694	0.00156034	246	12	1.01183	0.203483	1.36929	0.103756	uc003cdx.4	EOMES	0	6647	13414	EOMES	0	0	0	0	0	0	0	0	0	0	1	1	1	1	0	0	0	0	0	0
3	OB	27771340	27771781	4.97029e-09	1.71583e-08	442	24	0.719939	0.535322	1.977	0.157467	uc003cdx.4	EOMES	0	7134	13901	EOMES	0	0	1	0.325792	0	0	0	0	0	0	1	1	1	0.674208	0	0	0	0	0	0
3	OB	27772332	27772606	0.00109104	0.00181993	275	7	0.80729	0.271852	1.60457	0.112861	uc003cdx.4	EOMES	0	8126	14893	EOMES	0	0	0	0	0	0	0	0	0	0	1	1	0	0	0	0	1	1	0	0
3	OB	28616538	28617009	1.23896e-24	4.09888e-23	472	39	1.06404	1.58402	3.20423	0.231631	uc003cej.1	AX746710	0.472458	0	0	LINC00693	0	0	1	0.735169	0	0	1	0.472458	0	0	1	0.305085	1	0.264831	0	0	0	0	0	0
3	OB	28617142	28617380	1.28572e-09	5.10431e-09	239	14	0.974822	1.32375	4.56824	0.266354	uc003cej.1	AX746710	0	382	374	LINC00693	0	0	1	1	0	0	0	0	0	0	1	1	0	0	0	0	0	0	0	0
3	OB	28617855	28618311	3.76501e-13	2.45034e-12	457	23	0.838121	1.72295	4.36342	0.241724	uc003cej.1	AX746710	0	1095	1087	LINC00693	0	0	1	0.253829	0	0	0	0	0	0	1	0.71116	0	0	0	0	1	0.746171	0	0
3	OB	30936049	30936342	0.129037	0.153836	294	32	1.11926	0.122336	1.8654	0.0347474	uc003cep.2	GADL1	0.357143	0	168358	GADL1	1	1	1	0.738095	0	0	1	0.289116	0	0	1	0.646259	0	0	0	0	1	0.261905	0	0
3	OB	31494125	31494411	1.03137e-06	2.65879e-06	287	17	0.557562	0.138002	1.20982	0.126812	uc003ceu.1	OSBPL10	0	204991	79581	STT3B	0	0	0	0	0	0	0	0	0	0	1	1	0	0	0	0	0	0	0	0
3	OB	32858999	32859378	4.70087e-18	6.02015e-17	380	34	1.05102	0.789428	2.56645	0.210486	uc003cfh.1	GLB1	0	178721	131	TRIM71	0	0	1	1	0	0	0	0	0	0	1	1	1	0.626316	1	0.539474	0	0	0	0
3	OB	32860202	32860651	5.12503e-23	1.27165e-21	450	45	1.01154	0.584776	2.02211	0.206575	uc003cfh.1	GLB1	0	177448	693	TRIM71	0	0	1	0.677778	0	0	0	0	0	0	1	0.506667	1	1	1	1	1	0.322222	0	0
3	OB	32860875	32861774	3.2926e-07	9.14099e-07	900	48	0.660354	0.137256	1.13869	0.0892153	uc003cfh.1	GLB1	0	176325	1366	TRIM71	0	0	1	0.321111	0	0	0	0	0	0	1	1	1	0.667778	1	0.332222	1	1	0	0
3	OB	35681233	35681665	2.48399e-16	2.73929e-15	433	41	1.15133	0.567542	3.37433	0.176253	uc003cgi.2	DCLK3	0	1072247	568	ARPP21	0	0	1	0.91455	0	0	0	0	0	0	0	0	0	0	0	0	1	0.0854503	0	0
3	OB	35706027	35706239	0.00951887	0.0138425	213	13	0.983504	0.24774	1.6631	0.0773882	uc003cgi.2	DCLK3	0	1047673	14873	ARPP21	0	0	0	0	0	0	0	0	0	0	1	1	0	0	0	0	0	0	0	0
3	OB	36422158	36422420	8.3775e-05	0.000167129	263	19	1.04223	0.318542	1.63991	0.115023	uc003cgi.2	DCLK3	0	331492	180	STAC	0	0	1	0.201521	0	0	0	0	0	0	1	0.665399	0	0	0	0	1	0.798479	0	0
3	OB	38070343	38070682	0.346124	0.37544	340	21	1.06109	0.0227623	1.1165	0.0461689	uc003chn.3	PLCD1	1	0	10013	DLEC1	0	0	1	0.85	0	0	0	0	1	1	1	1	1	0.15	0	0	0	0	1	1
3	OB	38071485	38071790	0.000285075	0.000523958	306	19	1.42086	0.148085	1.63323	0.081292	uc003chn.3	PLCD1	0	331	8905	DLEC1	1	1	1	0.372549	0	0	0	0	1	1	1	1	0	0	0	0	1	0.627451	0	0
3	OB	39543965	39544348	1.35398e-05	3.01983e-05	384	31	0.966487	0.202908	1.31816	0.112014	uc021wwc.1	CX3CR1	0	220739	409	MOBP	0	0	1	0.674479	0	0	0	0	0	0	0	0	0	0	0	0	1	0.325521	0	0
3	OB	39851564	39851917	0.398326	0.428552	354	33	2.08563	0.102184	2.27964	0.0311886	uc003ckb.3	EIF1B-AS1	0	362720	414	MYRIP	0	0	1	0.725989	0	0	0	0	1	1	1	1	0	0	0	0	1	0.274011	0	0
3	OB	40428932	40429193	0.402888	0.432288	262	14	1.07887	0.00288551	1.06652	0.0182821	uc003cke.4	ENTPD3-AS1	0	3248	197	ENTPD3	0	0	1	0.320611	0	0	0	0	0	0	1	1	0	0	0	0	1	0.679389	0	0
3	OB	42305671	42306494	0.00918388	0.0134044	824	42	1.04148	0.0141636	1.15332	0.0449387	uc003cld.1	CCK	1	0	6356	CCK	1	1	1	0.419903	0	0	1	0.257282	0	0	1	0.628641	1	0.580097	0	0	1	1	0	0
3	OB	42306598	42307259	0.000326718	0.000589811	662	37	0.416957	0.120619	1.27825	0.0876003	uc003cld.1	CCK	1	0	7283	CCK	1	1	1	1	0	0	1	0.256798	0	0	1	0.373112	0	0	0	0	1	1	0	0
3	OB	42542849	42543193	7.32876e-06	1.70147e-05	345	26	2.54328	0.225099	2.55384	0.0761144	uc003clj.3	SEC22C	0	46265	910	VIPR1	0	0	1	1	0	0	0	0	0	0	1	1	0	0	0	0	0	0	0	0
3	OB	42727015	42727582	2.72299e-13	1.86384e-12	568	50	0.441049	0.244144	1.31108	0.148524	uc003clw.3	HHATL	0	6572	5	KLHL40	0	0	1	0.878521	0	0	0	0	0	0	0	0	1	0.121479	0	0	0	0	0	0
3	OB	42814310	42814525	0.00123989	0.00205098	216	10	0.783604	0.153758	1.43573	0.10243	uc003cly.4	CCDC13	1	0	2207	LINC02158	0	0	0	0	0	0	0	0	0	0	1	1	1	1	0	0	0	0	0	0
3	OB	42814659	42814893	1.514e-12	8.46562e-12	235	26	1.06626	0.758295	18.1782	0.151319	uc003cly.4	CCDC13	0.370213	0	2556	LINC02158	1	1	1	1	0	0	1	0.33617	0	0	1	0.634043	0	0	0	0	0	0	0	0
3	OB	43021159	43021400	0.000232126	0.000430626	242	25	1.26676	0.215945	2.10705	0.0572459	uc003cmq.2	GTDC2	0	99320	401	FAM198A	0	0	1	0.809917	0	0	0	0	0	0	1	1	0	0	0	0	1	0.190083	0	0
3	OB	44036951	44037161	9.6217e-11	4.24424e-10	211	16	0.972608	1.30649	6.02016	0.236913	uc003cmv.3	ANO10	0	373391	118542	MIR138-1	0	0	1	1	0	0	0	0	0	0	1	1	0	0	0	0	0	0	0	0
3	OB	44037571	44038633	4.10232e-42	8.14311e-40	1063	75	0.891899	1.27409	4.90235	0.242859	uc003cmv.3	ANO10	0	374011	117070	MIR138-1	0	0	1	1	0	0	0	0	0	0	1	1	0	0	0	0	0	0	0	0
3	OB	44039482	44040139	3.64834e-25	1.31672e-23	658	43	1.30902	1.07239	4.22837	0.201771	uc003cmv.3	ANO10	0	375922	115564	MIR138-1	0	0	1	1	0	0	0	0	0	0	1	1	0	0	0	0	0	0	0	0
3	OB	44040374	44040592	3.28882e-07	9.14099e-07	219	16	1.17689	0.852321	6.69167	0.172547	uc003cmv.3	ANO10	0	376814	115111	MIR138-1	0	0	1	1	0	0	0	0	0	0	1	1	0	0	0	0	0	0	0	0
3	OB	44040973	44041187	1.90847e-12	1.00745e-11	215	22	0.831294	0.737226	2.65736	0.202205	uc003cmv.3	ANO10	0	377413	114516	MIR138-1	0	0	1	0.613953	0	0	0	0	0	0	1	1	0	0	0	0	1	0.386047	0	0
3	OB	44063542	44063943	2.03372e-14	1.75519e-13	402	33	1.1589	0.612696	2.38558	0.190211	uc003cmv.3	ANO10	0	399982	91760	MIR138-1	0	0	1	0.736318	0	0	0	0	0	0	1	1	0	0	0	0	1	0.263682	0	0
3	OB	44481229	44481442	0.0147517	0.0206941	214	5	1.00449	0.294342	1.77436	0.0695926	uc011azv.1	ZNF445	0.850467	0	0	ZNF445	0	0	0	0	0	0	1	0.850467	0	0	1	0.154206	0	0	0	0	0	0	0	0
3	OB	44596513	44597103	4.69697e-20	7.45878e-19	591	57	1.37386	0.413074	3.32729	0.158058	uc011azw.1	ZNF445	0	35287	0	ZKSCAN7	0	0	1	0.818951	0	0	0	0	0	0	1	0.338409	1	0.037225	0	0	1	0.143824	0	0
3	OB	44625988	44626205	0.0268017	0.0361723	218	6	1.06677	0.307005	2.46383	0.121698	uc011azw.1	ZNF445	0	64762	136	ZNF660-ZNF197	0	0	0	0	0	0	0	0	0	0	1	1	1	1	0	0	0	0	1	1
3	OB	44626340	44626898	8.8246e-18	1.0948e-16	559	33	1.07514	0.929271	4.31972	0.221401	uc011azw.1	ZNF445	0	65114	0	ZNF660-ZNF197,ZNF660	0	0	1	0.813953	0	0	0	0	0	0	1	0.715564	0	0	0	0	1	0.186047	1	0.942755
3	OB	44727010	44727237	1.21271e-11	5.9438e-11	228	27	1.03805	0.544247	3.45665	0.191	uc011bac.2	KIAA1143	0	62998	26897	ZNF502	0	0	1	1	0	0	0	0	0	0	1	1	0	0	0	0	0	0	0	0
3	OB	44770852	44771080	0.000707121	0.00123126	229	17	1.08215	0.209099	3.33532	0.0858995	uc011bac.2	KIAA1143	0	19155	17	ZNF501	0	0	1	0.633188	0	0	0	0	0	0	1	1	1	0.366812	0	0	0	0	0	0
3	OB	45077071	45077378	0.170712	0.197013	308	34	0.899451	0.0319898	1.14192	0.0676488	uc003com.3	CDCP1	0	46390	5450	CLEC3B	0	0	1	1	0	0	0	0	0	0	0	0	0	0	0	0	0	0	0	0
3	OB	45268320	45268654	0.137525	0.162101	335	14	1.30579	0.036571	1.18561	0.0757949	uc011baf.2	TMEM158	0	506	2365	TMEM158	1	1	0	0	0	0	0	0	0	0	1	1	0	0	0	0	1	1	0	0
3	OB	46607128	46607400	0.0876047	0.107013	273	13	2.37864	0.0949593	1.3293	0.073589	uc010hji.3	LRRC2	1	0	8241	LRRC2-AS1	0	0	1	0.201465	0	0	0	0	0	0	1	1	1	0.798535	0	0	0	0	0	0
3	OB	47050992	47051200	0.217493	0.243911	209	18	1.22856	0.0737144	1.11132	0.0443948	uc003cqr.3	SETD2	0	6697	1831	NRADDP	0	0	1	1	0	0	0	0	1	1	1	0.0334928	0	0	0	0	0	0	0	0
3	OB	47620891	47621201	0.121485	0.145709	311	20	0.651884	0.0400521	1.19458	0.0756179	uc021wxi.1	CSPG5	1	0	6176	SMARCC1	1	1	1	0.77492	0	0	0	0	1	1	1	1	0	0	0	0	1	0.22508	0	0
3	OB	48455177	48455404	0.000100402	0.000195391	228	13	0.831724	0.0241665	1.08233	0.0590283	uc003cst.2	PLXNB1	1	0	9917	PLXNB1	0	0	0	0	0	0	1	0.447368	0	0	1	0.337719	0	0	0	0	0	0	0	0
3	OB	48631884	48632147	0.199565	0.225718	264	15	0.712373	0.0520702	1.19259	0.0759877	uc003ctz.2	COL7A1	1	0	4284	UQCRC1	0	0	1	1	0	0	1	0.371212	0	0	1	0.632576	0	0	0	0	0	0	0	0
3	OB	48694017	48694255	0.107074	0.129205	239	27	0.512644	0.0999698	1.22649	0.0743808	uc003cuf.1	CELSR3	1	0	6945	CELSR3-AS1	0	0	1	1	0	0	1	0.527197	0	0	1	0.476987	0	0	0	0	0	0	0	0
3	OB	48698818	48699786	1.27773e-33	8.45429e-32	969	96	0.190882	0.378401	1.94847	0.180056	uc003cuf.1	CELSR3	1	0	1414	CELSR3-AS1	0	0	1	1	0	0	1	1	0	0	0	0	0	0	0	0	0	0	0	0
3	OB	48700329	48700723	0.128787	0.153836	395	29	1.27007	0.128308	2.41708	0.0484881	uc003cuf.1	CELSR3	1	0	477	CELSR3-AS1	1	1	1	1	0	0	1	0.443038	0	0	1	0.468354	0	0	0	0	0	0	0	0
3	OB	49314129	49314446	0.935315	0.944834	318	11	1.43818	0.0346406	1.30148	0.043551	uc003cwn.2	C3orf62	1	0	130	USP4	1	0.433962	1	0.0314465	0	0	1	1	0	0	0	0	1	0.968553	0	0	0	0	0	0
3	OB	49314649	49314921	0.929416	0.941271	273	20	1.66981	0.00753381	1.19744	0.0120315	uc003cwp.2	USP4	1	0	73	USP4	1	1	1	0.611722	0	0	1	1	0	0	0	0	0	0	0	0	1	0.388278	0	0
3	OB	49459844	49460112	0.0345879	0.0456192	269	15	0.869719	0.0384824	1.18505	0.0609978	uc011bcn.2	AMT	0.152416	0	79	NICN1	1	0.747212	0	0	0	0	1	1	0	0	0	0	0	0	0	0	0	0	0	0
3	OB	49569227	49569431	0.0210772	0.0292575	205	13	0.821299	0.0515329	1.05402	0.0443555	uc003cxd.1	BSN-AS2	0	17307	17307	BSN-AS2	0	0	0	0	0	0	0	0	0	0	0	0	0	0	0	0	0	0	0	0
3	OB	49592350	49592706	1.61663e-06	4.06204e-06	357	25	1.20434	0.297404	2.54015	0.0991461	uc003cxd.1	BSN-AS2	0	551	429	BSN	1	1	1	0.518207	0	0	0	0	0	0	1	1	0	0	0	0	1	0.481793	0	0
3	OB	49756048	49756978	2.30421e-10	9.87449e-10	931	83	1.84756	0.0812775	1.41293	0.107535	uc003cxj.3	AMIGO3	1	0	1782	AMIGO3	0	0	1	1	0	0	1	1	0	0	0	0	0	0	1	0.124597	0	0	0	0
3	OB	50193182	50193466	0.0359222	0.0472222	285	16	2.46991	0.143697	1.68661	0.0721331	uc003cyi.1	AK125500	1	0	339	SEMA3F	0	0	0	0	0	0	1	1	0	0	0	0	0	0	0	0	1	1	0	0
3	OB	50231007	50231690	0.985859	0.988614	684	56	0.82036	0.0199359	1.11303	0.0485643	uc003cyi.1	AK125500	0	37489	1965	GNAT1	0	0	1	1	0	0	0	0	0	0	1	0.30848	0	0	0	0	0	0	0	0
3	OB	50242698	50243075	3.11416e-13	2.06054e-12	378	38	1.32368	0.407662	4.18147	0.110934	uc003cyi.1	AK125500	0	49180	20	SLC38A3	0	0	1	1	0	0	0	0	0	0	1	0.780423	0	0	0	0	0	0	0	0
3	OB	50312703	50313128	0.00123852	0.00205098	426	27	1.13178	0.0410036	1.1177	0.0575022	uc011bdp.2	IFRD2	0	12034	2037	MIR6872	0	0	1	1	0	0	0	0	0	0	1	0.237089	0	0	0	0	1	1	0	0
3	OB	50711932	50712214	5.38047e-08	1.70884e-07	283	19	1.83649	0.183136	2.0222	0.133769	uc010hlq.3	CISH	0	62670	296	MIR4787	0	0	1	0.519435	0	0	0	0	0	0	1	1	1	0.480565	0	0	0	0	0	0
3	OB	51741153	51741474	1.29306e-05	2.90026e-05	322	27	1.52904	0.302391	1.65533	0.135897	uc021wyv.1	IQCF6	0	71102	105	GRM2	0	0	1	0.810559	0	0	0	0	1	0.906832	1	0.906832	0	0	0	0	1	0.189441	0	0
3	OB	52440298	52440529	1.99457e-08	6.49053e-08	232	11	1.02398	1.70321	1.51903	0.264835	uc003ddx.4	BAP1	1	0	3994	PHF7	0	0	0	0	0	0	1	0.409483	1	0.594828	1	0.594828	0	0	1	1	0	0	0	0
3	OB	52488905	52489156	0.179695	0.204997	252	11	1.10254	0.085759	1.3026	0.0697525	uc003deb.3	TNNC1	0	848	367	NISCH	1	1	0	0	0	0	0	0	0	0	1	1	1	1	0	0	0	0	0	0
3	OB	52722330	52722581	0.0963465	0.116971	252	6	1.10975	0.0697979	1.17766	0.0772947	uc003dey.2	PBRM1	0	2464	321	SNORD136	0	0	0	0	0	0	0	0	1	1	1	1	0	0	0	0	1	0.0238095	1	0.97619
3	OB	53530033	53530307	0.000152182	0.000290464	275	16	1.24504	0.116829	1.34649	0.119506	uc021wzl.1	SNORA26	0	108170	958	CACNA1D	0	0	1	0.269091	0	0	0	0	0	0	1	1	0	0	0	0	1	0.730909	0	0
3	OB	54154733	54155699	9.62413e-22	1.91039e-20	967	67	1.65853	0.418609	4.1385	0.123358	uc021wzn.1	7SK	0	53719	993	CACNA2D3	0	0	1	0.476732	0	0	0	0	1	1	1	1	1	0.523268	0	0	1	0.753878	0	0
3	OB	54157012	54157398	2.69762e-11	1.30604e-10	387	21	1.14061	0.742013	3.2555	0.153664	uc021wzn.1	7SK	0	55998	320	CACNA2D3	0	0	1	0.0361757	0	0	0	0	1	1	1	1	0	0	0	0	1	0.963824	1	1
3	OB	54157502	54158047	0.000148782	0.000285345	546	19	2.08717	0.381614	3.26194	0.0907983	uc021wzn.1	7SK	0	56488	810	CACNA2D3	0	0	0	0	0	0	0	0	1	1	1	0.782051	0	0	0	0	1	1	1	1
3	OB	55515018	55515345	4.02212e-07	1.10888e-06	328	18	1.59599	0.38093	2.39696	0.0993737	uc010hmw.4	WNT5A	1	0	15276	WNT5A	1	0.362805	1	0.591463	0	0	0	0	1	1	1	1	1	1	1	1	0	0	0	0
3	OB	55516033	55516430	0.704169	0.726117	398	28	1.09155	0.0597698	1.31516	0.0486111	uc003dhn.4	WNT5A	1	0	16291	WNT5A	1	1	1	0.806533	0	0	0	0	1	1	1	1	1	1	1	1	1	1	0	0
3	OB	55520435	55520790	7.75311e-05	0.000156243	356	22	1.16255	0.314365	4.25217	0.0742914	uc003dhn.4	WNT5A	1	0	20693	WNT5A	0	0	1	1	0	0	0	0	1	1	1	1	1	0.648876	1	0.351124	1	1	1	1
3	OB	55521755	55522095	5.84657e-13	3.5709e-12	341	30	1.86861	0.569117	7.88716	0.118234	uc003dhn.4	WNT5A	0	85	20243	ERC2	1	1	1	1	0	0	0	0	0	0	1	1	1	1	0	0	0	0	1	1
3	OB	55522579	55523277	6.58523e-17	7.46953e-16	699	36	1.3121	0.607668	3.74819	0.159106	uc003dhn.4	WNT5A	0	909	19061	ERC2	1	1	1	0.369099	0	0	0	0	0	0	1	1	0	0	0	0	1	1	1	1
3	OB	56834816	56835038	0.00801707	0.0118319	223	7	1.08697	0.145872	1.30383	0.14101	uc003dig.2	ARHGEF3	1	0	73371	ARHGEF3	0	0	0	0	0	0	0	0	1	1	1	1	1	1	0	0	0	0	0	0
3	OB	57198222	57198730	8.78956e-05	0.000172745	509	36	1.67674	0.152726	1.83074	0.0561082	uc003dil.3	IL17RD	1	0	33213	HESX1	0	0	1	0.958743	0	0	0	0	0	0	1	1	1	0.0412574	0	0	0	0	0	0
3	OB	61549151	61549395	9.92427e-07	2.57512e-06	245	10	1.37242	0.536473	4.2732	0.179665	uc003dkx.4	FHIT	0	312018	1909	PTPRG	0	0	1	1	0	0	0	0	1	1	1	1	1	1	0	0	0	0	0	0
3	OB	61549889	61550147	2.80793e-07	7.90603e-07	259	9	1.09817	1.42071	3.25316	0.276586	uc003dkx.4	FHIT	0	312756	2647	PTPRG	0	0	0	0	0	0	0	0	1	1	1	1	1	1	0	0	1	1	0	0
3	OB	62304471	62305286	2.51684e-21	4.75803e-20	816	62	0.751111	0.352974	1.75058	0.15346	uc003dld.5	PTPRG-AS1	0.186275	0	0	C3orf14	1	1	1	0.327206	0	0	1	0.101716	1	0.682598	1	0.465686	1	0.0526961	0	0	1	0.620098	0	0
3	OB	62353313	62353598	9.37902e-07	2.44965e-06	286	11	0.929867	0.667835	2.03675	0.160372	uc003dlh.2	FEZF2	0	1748	1748	FEZF2	0	0	0	0	0	0	0	0	0	0	1	1	1	1	1	1	0	0	0	0
3	OB	62353709	62353967	9.30763e-08	2.77829e-07	259	21	0.933002	0.42824	1.87939	0.149331	uc003dlh.2	FEZF2	0	1379	1379	FEZF2	0	0	0	0	0	0	0	0	0	0	1	1	1	1	1	1	0	0	0	0
3	OB	62354244	62354707	4.44507e-06	1.07603e-05	464	36	0.596179	0.24299	1.45136	0.121154	uc003dlh.2	FEZF2	0	639	639	FEZF2	0	0	1	0.898707	0	0	0	0	0	0	1	1	1	1	1	1	0	0	0	0
3	OB	62354879	62355290	2.10003e-07	6.17565e-07	412	22	0.885782	0.294434	1.60843	0.116038	uc003dlh.2	FEZF2	0	56	56	FEZF2	0	0	1	0.325243	0	0	0	0	0	0	1	1	1	1	1	1	1	0.674757	0	0
3	OB	62355395	62355600	0.00446944	0.00682449	206	12	1.03956	0.117636	1.35687	0.103729	uc003dlh.2	FEZF2	1	0	49	FEZF2	0	0	1	0.679612	0	0	1	1	0	0	0	0	1	1	1	1	1	1	0	0
3	OB	62355818	62357252	2.5729e-39	3.40481e-37	1435	84	0.60001	0.658632	1.94379	0.177488	uc003dlh.2	FEZF2	1	0	472	FEZF2	0	0	1	0.334495	0	0	1	0.139373	1	0.609756	1	0.609756	1	1	0	0	1	1	1	0.167247
3	OB	62358338	62358655	1.82021e-12	9.76519e-12	318	17	0.996549	1.25845	2.87983	0.249232	uc003dlh.2	FEZF2	1	0	2992	FEZF2	0	0	1	1	0	0	1	1	1	0.172956	0	0	0	0	1	0.144654	1	1	1	1
3	OB	62358933	62359149	1.34141e-09	5.27266e-09	217	15	1.01082	1.02462	2.63515	0.18699	uc003dli.2	FEZF2	1	0	3587	FEZF2	1	0.732719	1	1	0	0	1	0.907834	1	0.0967742	1	0.0967742	0	0	1	1	1	1	1	1
3	OB	62359402	62359940	7.294e-19	1.03418e-17	539	39	0.932569	0.625118	2.20126	0.188681	uc003dli.2	FEZF2	0	212	4056	FEZF2	1	1	1	0.692022	1	1	0	0	0	0	1	1	0	0	1	1	1	0.307978	1	1
3	OB	62360319	62360757	7.48628e-09	2.51869e-08	439	21	1.25363	0.255538	1.62641	0.132753	uc003dli.2	FEZF2	0	1129	4973	FEZF2	1	1	0	0	1	0.571754	0	0	0	0	1	1	1	0.33713	1	1	1	1	1	1
3	OB	62363923	62364391	2.82906e-09	1.03994e-08	469	28	0.831104	0.331993	1.53332	0.133234	uc003dli.2	FEZF2	0	4733	8577	FEZF2	0	0	1	0.639659	0	0	0	0	1	1	1	1	1	0.200426	0	0	1	1	0	0
3	OB	62364975	62365289	0.00125287	0.00205532	315	16	1.5359	0.236836	2.28638	0.115959	uc003dli.2	FEZF2	0	5785	9629	FEZF2	0	0	0	0	0	0	0	0	1	1	1	1	0	0	0	0	1	1	1	0.657143
3	OB	63428141	63428378	0.367139	0.396647	238	7	0.663306	0.0424712	1.11242	0.0610463	uc031sai.1	SYNPR-AS1	1	0	374	SYNPR	0	0	0	0	0	0	0	0	1	1	1	1	0	0	0	0	0	0	0	0
3	OB	64430429	64430668	0.00383045	0.00591708	240	15	2.55292	0.100384	1.39811	0.0530959	uc003dmg.3	ADAMTS9	0	70662	70662	ADAMTS9	0	0	1	0.35	0	0	0	0	0	0	1	1	1	0.65	0	0	0	0	0	0
3	OB	64670332	64670822	0.0781143	0.0972144	491	22	0.844061	0.0891086	1.47849	0.0813901	uc003dmg.3	ADAMTS9	1	0	0	ADAMTS9-AS2	0	0	0	0	0	0	0	0	1	1	1	0.435845	1	1	0	0	0	0	0	0
3	OB	64671089	64671369	0.961142	0.96846	281	24	1.37414	0.0399603	1.27587	0.0317277	uc003dmg.3	ADAMTS9	1	0	544	ADAMTS9-AS2	0	0	1	1	0	0	0	0	1	1	1	1	0	0	0	0	0	0	0	0
3	OB	66468922	66469126	0.249516	0.278253	205	7	0.892683	NA	NA	NA	uc010hnz.3	LRIG1	1	0	39702	LRIG1	0	0	0	0	0	0	0	0	1	1	1	1	0	0	0	0	0	0	0	0
3	OB	68980328	68981265	9.18859e-15	8.10638e-14	938	46	0.297184	0.270025	1.69241	0.134848	uc021xag.1	FAM19A4	1	0	43097	EOGT	0	0	1	0.514925	0	0	0	0	1	1	1	1	1	0.485075	0	0	0	0	0	0
3	OB	69434843	69435247	0.000379759	0.000679118	405	34	1.28517	0.198392	2.55009	0.0412226	uc003dnv.2	FRMD4B	1	0	216910	FRMD4B	0	0	1	0.795062	0	0	1	0.666667	1	1	1	0.335802	1	0.204938	0	0	0	0	0	0
3	OB	69590864	69591239	6.3606e-14	4.76445e-13	376	27	0.921468	0.600946	1.89218	0.146608	uc003dnw.2	FRMD4B	1	0	197346	MITF	0	0	1	0.609043	0	0	0	0	1	1	1	1	1	0.390957	0	0	0	0	0	0
3	OB	71354459	71354661	0.311472	0.340645	203	9	1.23358	0.0834479	1.33608	0.0554853	uc003don.3	FOXP1	1	0	15551	FOXP1-AS1	1	1	0	0	0	0	0	0	1	1	1	1	0	0	0	0	0	0	0	0
3	OB	71802356	71802595	2.67543e-07	7.58676e-07	240	15	0.830747	0.504952	2.36827	0.167633	uc003dox.3	EIF4E3	1	0	279	GPR27	1	0.0833333	1	0.15	0	0	0	0	1	1	1	1	1	0.85	0	0	0	0	0	0
3	OB	71833529	71833927	0.0537043	0.0694483	399	18	0.711555	0.279683	3.09491	0.107261	uc003dpa.4	PROK2	1	0	12724	PROK2	0	0	0	0	0	0	0	0	1	1	1	1	1	1	0	0	0	0	0	0
3	OB	71834540	71835189	3.46439e-05	7.20085e-05	650	38	0.432325	0.161841	1.91101	0.0735091	uc003dpa.4	PROK2	0	183	13735	PROK2	1	1	1	0.175385	0	0	0	0	0	0	1	1	0	0	0	0	1	0.824615	0	0
3	OB	72149780	72150174	0.0281169	0.0377108	395	21	1.67941	0.0784735	2.26966	0.0339935	uc003dpb.1	AK097190	0	202	50233	LINC00870	1	1	0	0	0	0	0	0	1	1	1	1	0	0	0	0	0	0	0	0
3	OB	75956014	75956362	0.0074808	0.0111231	349	23	1.22643	0.114426	1.27223	0.0788566	uc003dpw.3	ZNF717	0	121344	168584	MIR4273	0	0	1	0.845272	0	0	0	0	1	1	1	1	0	0	0	0	1	0.154728	0	0
3	OB	79067722	79068223	1.23192e-05	2.77883e-05	502	40	0.956259	0.250763	2.12792	0.104939	uc003dqc.2	ROBO1	1	0	392653	LOC101927374	0	0	1	0.681275	0	0	1	1	1	1	0	0	1	0.318725	0	0	0	0	0	0
3	OB	79816258	79817279	8.52151e-08	2.56291e-07	1022	38	0.418729	0.211694	1.52011	0.109919	uc003dqe.2	ROBO1	0.784736	0	259222	MIR3923	1	0.410959	0	0	0	0	1	0.155577	1	1	1	0.630137	0	0	0	0	1	1	0	0
3	OB	85007629	85007996	0.00146465	0.00238306	368	18	1.27681	0.267786	2.55047	0.0886542	uc003dqi.3	LOC440970	0	88903	136	CADM2	0	0	0	0	0	0	0	0	1	1	1	1	1	1	0	0	0	0	0	0
3	OB	87138007	87138902	3.88835e-09	1.3907e-08	896	47	0.606616	0.253374	1.63661	0.124122	uc003dqn.3	VGLL3	0	97750	0	LINC00506	0	0	1	0.359375	0	0	0	0	0	0	1	0.472098	1	0.243304	0	0	1	0.397321	0	0
3	OB	87842075	87842290	8.83958e-06	2.0403e-05	216	11	1.12006	0.712201	5.10474	0.131363	uc003dqs.3	CGGBP1	0	258809	0	HTR1F	0	0	1	1	0	0	0	0	0	0	1	1	0	0	0	0	0	0	0	0
3	OB	87842514	87842793	2.94995e-05	6.22942e-05	280	11	1.10126	0.438429	3.35564	0.123805	uc003dqs.3	CGGBP1	0	258306	312	HTR1F	0	0	1	0.178571	0	0	0	0	0	0	1	1	0	0	0	0	1	0.821429	0	0
3	OB	89156378	89156831	0.000324818	0.000589811	454	22	1.29179	0.137196	2.10082	0.0524871	uc021xbg.1	Mir_548	0	154135	0	EPHA3	0	0	0	0	0	0	0	0	0	0	1	0.651982	0	0	0	0	0	0	0	0
3	OB	89163637	89164259	1.59298e-12	8.66317e-12	623	45	1.06187	0.178219	1.88371	0.102666	uc021xbg.1	Mir_548	0	146707	6964	EPHA3	0	0	1	0.756019	0	0	0	0	1	1	1	1	0	0	0	0	1	0.243981	0	0
3	OB	96532007	96532206	7.43693e-11	3.31737e-10	200	18	1.10231	1.07047	8.80001	0.177133	uc003dsc.1	MINA	0	1128454	1218	EPHA6	0	0	1	0.92	0	0	0	0	0	0	1	1	1	0.08	0	0	0	0	0	0
3	OB	96532540	96533075	6.24549e-21	1.07803e-19	536	50	1.16819	0.660791	3.95823	0.196447	uc003dsc.1	MINA	0	1127585	349	EPHA6	0	0	1	1	0	0	0	0	0	0	1	1	0	0	0	0	0	0	0	0
3	OB	98451003	98451352	5.21869e-05	0.000106795	350	23	1.82918	0.33375	4.82766	0.0809722	uc031sas.1	ST3GAL6-AS1	1	0	0	ST3GAL6	1	0.162857	1	0.191429	0	0	1	0.24	0	0	1	0.22	1	0.808571	0	0	0	0	0	0
3	OB	98452037	98452435	5.02944e-13	3.11983e-12	399	29	1.32938	0.630232	6.07004	0.160999	uc031sas.1	ST3GAL6-AS1	0	542	0	ST3GAL6	1	1	1	0.473684	0	0	0	0	0	0	1	1	0	0	0	0	1	0.526316	0	0
3	OB	98620511	98620748	0.0839575	0.102874	238	27	1.4132	0.1839	3.29785	0.0343089	uc003dtd.3	DCBLD2	0.0966387	0	105698	DCBLD2	1	1	1	1	0	0	1	0.0966387	1	1	1	0.907563	0	0	0	0	0	0	0	0
3	OB	99356525	99357082	8.48846e-13	4.95576e-12	558	22	1.12177	0.868404	4.18869	0.165713	uc021xbq.1	MIR548G	1	0	357	COL8A1	0	0	0	0	0	0	0	0	1	1	1	1	0	0	0	0	0	0	0	0
3	OB	100053071	100053292	0.000326847	0.000589811	222	10	1.99277	0.0651407	1.3569	0.0566291	uc003dtw.3	TOMM70A	0	29010	269	NIT2	0	0	0	0	0	0	0	0	0	0	1	1	1	1	0	0	0	0	0	0
3	OB	100120559	100120759	0.137602	0.162101	201	14	1.72152	0.142819	4.5983	0.0265	uc003dtw.3	TOMM70A	0	317	523	LNP1	1	1	1	1	0	0	0	0	0	0	0	0	0	0	0	0	0	0	0	0
3	OB	100120774	100121025	0.0249114	0.0338692	252	12	0.968578	0.143948	3.99096	0.0354178	uc003dtw.3	TOMM70A	0	532	738	LNP1	1	1	1	0.333333	0	0	0	0	0	0	0	0	0	0	0	0	1	0.666667	0	0
3	OB	105072544	105072785	9.40713e-05	0.000183972	242	19	0.973275	0.219462	1.26795	0.0953716	uc003dwa.3	CBLB	0	304323	12771	ALCAM	0	0	1	1	0	0	0	0	0	0	1	1	0	0	0	0	0	0	0	0
3	OB	106959691	106959925	0.00273394	0.00432484	235	16	3.44732	0.264861	3.4781	0.0582055	uc003dwf.4	LINC00882	0	206	153	DUBR	1	1	1	1	0	0	0	0	0	0	0	0	0	0	0	0	0	0	0	0
3	OB	107148248	107148454	0.000679261	0.00118796	207	14	1.04481	0.137371	1.24077	0.0975375	uc003dwf.4	LINC00882	0	188763	1322	LINC01990	0	0	0	0	0	0	0	0	1	1	1	1	1	1	0	0	0	0	0	0
3	OB	107938245	107938548	0.0811179	0.0997022	304	9	0.820398	0.113446	1.09691	0.0693908	uc021xcc.1	IFT57	1	0	58587	IFT57	0	0	0	0	0	0	1	0.539474	0	0	1	0.427632	0	0	1	1	0	0	0	0
3	OB	108837485	108837720	0.801456	0.820046	236	6	1.27436	0.0515164	1.13568	0.077449	uc003dxl.3	MORC1	0	492	17183	MORC1-AS1	1	1	0	0	0	0	0	0	0	0	1	1	0	0	0	0	1	1	0	0
3	OB	111717734	111718464	0.161948	0.187444	731	30	0.959517	0.0797283	1.5339	0.0665199	uc003dys.2	GCSAM	0	121223	0	TAGLN3	0	0	0	0	0	0	0	0	1	0.419973	1	0.0629275	0	0	0	0	0	0	0	0
3	OB	112931261	112931497	1.08166e-06	2.77045e-06	237	18	1.20529	0.496023	4.76055	0.115279	uc010hqj.2	WDR52	0	74279	0	BOC	0	0	1	1	0	0	0	0	0	0	1	0.481013	0	0	0	0	0	0	0	0
3	OB	113252443	113252679	0.00887283	0.0129982	237	8	1.19294	0.294995	2.45138	0.0781012	uc003eag.4	SPICE1	0	18409	1226	SIDT1	0	0	0	0	0	0	0	0	1	1	1	1	0	0	0	0	1	1	0	0
3	OB	116163683	116164036	4.62696e-13	2.93928e-12	354	26	1.09636	0.649271	2.1374	0.138402	uc003ebs.3	LSAMP	1	0	84813	LSAMP-AS1	0	0	0	0	0	0	1	1	1	0.115819	0	0	0	0	0	0	0	0	0	0
3	OB	118948907	118949235	0.00470687	0.00713217	329	8	0.586437	0.0433539	1.06469	0.0530035	uc003ece.1	B4GALT4	1	0	3575	B4GALT4-AS1	0	0	0	0	0	0	1	0.56231	0	0	1	0.440729	0	0	0	0	0	0	0	0
3	OB	119041205	119041481	0.0137274	0.0194634	277	11	0.985027	0.244509	2.46346	0.0627785	uc003ece.1	B4GALT4	0	81453	8066	ARHGAP31-AS1	0	0	1	0.361011	0	0	0	0	1	1	1	1	1	0.638989	0	0	0	0	0	0
3	OB	119421955	119422388	1.78897e-06	4.4668e-06	434	37	0.88639	0.117008	1.40845	0.0833102	uc031sba.1	POPDC2	0	25712	87	MAATS1	0	0	1	0.875576	0	0	0	0	1	0.737327	1	0.624424	0	0	0	0	1	0.124424	0	0
3	OB	119528657	119528931	0.103283	0.12501	275	9	1.15896	0.0566073	1.16969	0.0542699	uc003edm.3	GSK3B	0	11870	11870	GSK3B	0	0	1	0.0436364	0	0	0	0	1	1	1	0.912727	1	0.956364	0	0	0	0	0	0
3	OB	119529159	119529432	0.512518	0.542586	274	8	1.05379	0.0506593	1.14075	0.0572491	uc003edm.3	GSK3B	0	11369	11369	GSK3B	0	0	1	0.00364964	0	0	0	0	1	1	1	1	0	0	0	0	1	0.99635	0	0
3	OB	120626544	120626831	0.00450869	0.00685805	288	11	2.61283	0.225536	1.75249	0.115625	uc003eeb.1	BC032918	0	71340	218	STXBP5L	0	0	0	0	0	0	0	0	0	0	1	1	1	1	0	0	0	0	0	0
3	OB	121902443	121902866	1.40189e-09	5.40342e-09	424	24	0.804532	0.528903	2.76447	0.147242	uc003ees.3	ILDR1	0	161316	0	CASR	0	0	1	0.294811	0	0	0	0	1	0.490566	1	0.490566	1	0.705189	0	0	0	0	0	0
3	OB	122296370	122296681	3.69796e-09	1.33463e-08	312	25	1.00089	0.431484	3.46633	0.139498	uc003efi.3	PARP9	0	12847	0	PARP15	0	0	1	0.224359	0	0	0	0	1	1	1	0.253205	1	0.775641	0	0	0	0	0	0
3	OB	122744902	122745135	0.186096	0.211086	234	10	0.795883	0.0307894	1.32959	0.056146	uc003efz.2	SEMA5B	1	0	40720	PDIA5	0	0	0	0	0	0	0	0	1	1	1	1	1	1	0	0	0	0	0	0
3	OB	123169179	123169458	0.286881	0.316366	280	11	0.874042	0.00521545	1.109	0.0255149	uc003egh.2	ADCY5	0	1787	40936	HACD2	1	0.764286	0	0	0	0	0	0	1	1	1	1	0	0	0	0	1	1	0	0
3	OB	123602483	123602920	0.0138689	0.0195941	438	28	1.51152	0.0863272	1.52758	0.0602111	uc003ego.3	MYLK	1	0	29353	CCDC14	0	0	1	0.760274	0	0	0	0	1	1	1	1	1	0.239726	0	0	0	0	0	0
3	OB	124720845	124721279	0.0268787	0.0361723	435	12	1.35738	0.14619	1.24351	0.113091	uc003ehr.4	HEG1	0.045977	0	36292	HEG1	0	0	0	0	0	0	1	0.137931	1	0.563218	1	0.544828	0	0	0	0	0	0	0	0
3	OB	124775386	124775613	0.303825	0.334124	228	11	0.969299	0.0230618	1.22606	0.0426085	uc003ehs.4	HEG1	0	584	25866	SLC12A8	1	1	0	0	0	0	0	0	0	0	1	1	0	0	0	0	1	1	0	0
3	OB	125899713	125900109	0.000265933	0.000491048	397	20	2.52009	0.176232	1.82532	0.0715733	uc031sbp.1	ALDH1L1	0.798489	0	806	ALDH1L1-AS2	1	1	0	0	0	0	1	0.56927	1	1	1	0.231738	0	0	0	0	1	1	0	0
3	OB	126007326	126007615	2.17693e-09	8.07704e-09	290	20	0.986936	0.285903	1.58317	0.170061	uc011bkk.1	KLF15	0	53862	53862	KLF15	0	0	1	0.696552	0	0	0	0	0	0	1	1	0	0	0	0	1	1	0	0
3	OB	126075057	126075386	0.234609	0.262366	330	20	1.53513	0.104396	2.2513	0.0344149	uc011bkk.1	KLF15	1	0	13580	KLF15	0	0	1	1	0	0	0	0	1	1	1	1	0	0	0	0	0	0	0	0
3	OB	126113910	126114203	0.00398465	0.00613142	294	17	0.795356	0.0627063	1.18465	0.0731402	uc003eit.1	BC033989	0	306	129	CFAP100	1	1	1	0.197279	0	0	0	0	0	0	1	1	0	0	0	0	1	0.802721	0	0
3	OB	126135096	126135431	0.00124811	0.00205532	336	33	1.04626	0.0328112	1.13346	0.0502342	uc003eiv.3	ZXDC	0	21012	21012	ZXDC	0	0	1	1	0	0	0	0	0	0	1	0.241071	0	0	0	0	0	0	0	0
3	OB	126854049	126854403	0.174357	0.200636	355	23	1.86547	0.0374959	1.3051	0.0532929	uc003ejj.3	BC015846	0	186746	57570	C3orf56	0	0	1	0.839437	0	0	0	0	0	0	1	1	1	0.160563	0	0	0	0	0	0
3	OB	126854605	126854958	0.210285	0.237168	354	22	1.76745	0.0533601	1.30523	0.0527912	uc003ejj.3	BC015846	0	186191	57015	C3orf56	0	0	1	0.689266	0	0	0	0	0	0	1	1	0	0	0	0	1	0.310734	0	0
3	OB	127503286	127503495	0.00716295	0.0106906	210	6	0.965052	0.149662	1.30192	0.153025	uc003ejw.4	MGLL	1	0	95382	MGLL	0	0	0	0	0	0	0	0	1	1	1	1	0	0	0	0	0	0	0	0
3	OB	127633737	127634150	6.32922e-08	1.97851e-07	414	33	0.382595	0.278411	1.69601	0.121212	uc003ejx.4	MGLL	0	91644	7751	KBTBD12	0	0	1	0.381643	0	0	0	0	0	0	1	1	1	0.618357	0	0	0	0	0	0
3	OB	127794826	127795445	0.0573469	0.0729702	620	41	0.871914	0.0704928	1.48576	0.0427524	uc003ekf.3	RUVBL1	1	0	174	RUVBL1-AS1	0	0	1	1	0	0	0	0	1	1	1	1	0	0	0	0	0	0	0	0
3	OB	128200953	128201162	0.865849	0.88139	210	5	0.833945	0.0297348	1.16419	0.0627175	uc003ekn.3	GATA2	1	0	2689	GATA2	0	0	0	0	0	0	0	0	1	1	1	1	0	0	0	0	0	0	0	0
3	OB	128202434	128202961	0.696613	0.722076	528	26	0.823284	0.0414545	1.26399	0.0533761	uc003ekn.3	GATA2	1	0	4170	GATA2	0	0	0	0	0	0	1	0.278409	1	0.50947	1	0.50947	0	0	1	1	0	0	0	0
3	OB	128205275	128205501	0.137082	0.162101	227	6	1.05447	0.0867039	1.4168	0.0714232	uc003ekn.3	GATA2	1	0	2544	GATA2-AS1	0	0	1	0.030837	0	0	0	0	1	1	1	1	1	0.969163	0	0	0	0	0	0
3	OB	128208997	128209489	4.32399e-06	1.05314e-05	493	37	2.73815	0.19557	2.2009	0.061032	uc003eko.2	GATA2	1	0	952	GATA2-AS1	1	0.764706	1	1	0	0	0	0	1	1	1	1	0	0	0	0	0	0	0	0
3	OB	128209745	128209967	0.703728	0.726117	223	9	1.10529	0.0408068	1.16629	0.0561833	uc003eko.2	GATA2	1	0	1700	GATA2-AS1	0	0	1	1	0	0	0	0	1	1	1	1	0	0	0	0	0	0	0	0
3	OB	128210257	128211249	4.59515e-09	1.60215e-08	993	56	0.604481	0.303972	1.84292	0.122622	uc003eko.2	GATA2	1	0	2212	GATA2-AS1	0	0	1	1	0	0	0	0	1	1	1	1	0	0	1	0.0382679	0	0	0	0
3	OB	128211536	128211774	6.23625e-12	3.21531e-11	239	20	1.1096	0.934783	7.11589	0.150941	uc003eko.2	GATA2	1	0	3491	GATA2-AS1	0	0	1	1	0	0	1	0.142259	1	0.861925	1	0.861925	0	0	1	1	0	0	0	0
3	OB	128212259	128212604	7.23635e-06	1.6899e-05	346	20	1.35802	0.252573	1.59558	0.130729	uc003eko.2	GATA2	0	229	4214	GATA2-AS1	1	1	1	0.0462428	0	0	0	0	0	0	1	1	0	0	1	1	1	0.953757	0	0
3	OB	128215389	128216609	5.36682e-11	2.47747e-10	1221	90	2.33296	0.0873991	1.3868	0.0990597	uc003eko.2	GATA2	0	3359	7344	GATA2-AS1	0	0	1	1	0	0	0	0	0	0	1	1	0	0	0	0	0	0	1	0.725635
3	OB	128712431	128712712	0.0558193	0.0714847	282	16	1.03395	0.0114797	1.13031	0.0296648	uc003elg.1	KIAA1257	1	0	7759	EFCC1	0	0	1	1	0	0	1	1	1	1	0	0	0	0	0	0	0	0	0	0
3	OB	128719548	128719932	8.54137e-05	0.000169546	385	16	0.647999	0.210415	1.36607	0.14085	uc003elj.4	KIAA1257	0	6562	539	EFCC1	0	0	1	0.176623	0	0	0	0	0	0	1	1	1	0.823377	1	1	0	0	0	0
3	OB	129276487	129276738	0.0130252	0.0185341	252	12	0.779189	0.0579128	1.07466	0.0558908	uc003emw.2	PLXND1	1	0	2432	PLXND1	0	0	0	0	0	0	0	0	1	1	1	1	0	0	0	0	0	0	0	0
3	OB	129323752	129324044	0.0640288	0.0801875	293	14	0.817606	0.106325	1.31951	0.0889567	uc003emx.2	PLXND1	1	0	42590	TMCC1	0	0	1	0.443686	0	0	0	0	1	1	1	1	1	0.556314	0	0	0	0	0	0
3	OB	129324478	129324841	4.51168e-11	2.10722e-10	364	39	1.10585	0.322982	4.59609	0.0883478	uc003emx.2	PLXND1	1	0	41793	TMCC1	0	0	1	1	0	0	1	1	0	0	0	0	0	0	0	0	0	0	0	0
3	OB	129326489	129326791	0.000820156	0.00140953	303	10	0.728667	0.337261	1.29242	0.136876	uc003emx.2	PLXND1	0	907	39843	TMCC1	1	1	0	0	0	0	0	0	0	0	1	1	0	0	0	0	1	1	0	0
3	OB	129694018	129694870	6.1761e-30	2.72435e-28	853	65	1.15043	0.678476	2.05004	0.189228	uc010htg.3	TMCC1	0	81599	783	TRH	0	0	1	0.966002	0	0	0	0	1	0.743259	1	0.743259	0	0	0	0	1	0.0339977	0	0
3	OB	131245888	131246182	0.0318837	0.0423339	295	23	0.683602	0.0560748	1.1661	0.0684976	uc003eoj.3	CPNE4	0	7394	6221	CPNE4	0	0	1	0.454237	0	0	0	0	0	0	1	1	0	0	0	0	1	0.545763	0	0
3	OB	132756722	132757150	1.36271e-09	5.30387e-09	429	28	0.290111	0.251624	1.49631	0.130274	uc003epl.3	BC037929	0	208137	0	TMEM108	0	0	1	0.386946	0	0	0	0	0	0	1	1	1	0.613054	0	0	0	0	0	0
3	OB	132757752	132758113	2.22723e-07	6.50154e-07	362	16	0.532397	0.371855	1.89023	0.139085	uc003epl.3	BC037929	0	207174	621	TMEM108	0	0	1	0.39779	0	0	0	0	1	1	1	1	0	0	0	0	1	0.60221	0	0
3	OB	133392949	133393202	0.0263679	0.0357271	254	14	0.548019	0.0442232	1.19397	0.0626679	uc003eps.3	TOPBP1	0	12212	71774	TF	0	0	1	0.334646	0	0	0	0	0	0	1	1	1	0.665354	0	0	0	0	0	0
3	OB	133464843	133465150	0.0932614	0.113573	308	18	1.38755	0.110644	1.56895	0.0862227	uc021xeg.1	5S_rRNA	0	35832	0	TF	0	0	1	0.655844	0	0	0	0	0	0	0	0	1	0.344156	0	0	0	0	0	0
3	OB	134125637	134126098	0.988614	0.988614	462	32	1.95598	0.00189414	1.07097	0.0124623	uc003eqf.2	AMOTL2	0	31378	30570	MIR4788	0	0	1	0.508658	0	0	0	0	0	0	1	1	0	0	0	0	1	0.491342	0	0
3	OB	134369340	134369908	3.59778e-14	2.85664e-13	569	53	0.538222	0.384073	2.25038	0.163239	uc010hty.3	KY	0.922671	0	43498	KY	1	0.428822	1	0.782074	0	0	1	0.349736	0	0	1	0.574692	1	0.217926	0	0	0	0	0	0
3	OB	134514355	134514683	3.0208e-13	2.03264e-12	329	37	1.54517	0.501325	6.09993	0.0997021	uc021xei.1	U6	0	14886	257	EPHB1	0	0	1	1	0	0	0	0	0	0	1	0.465046	0	0	0	0	0	0	0	0
3	OB	134515041	134515356	1.02712e-09	4.11886e-09	316	24	1.10553	0.618154	4.27244	0.182797	uc021xei.1	U6	0	15572	943	EPHB1	0	0	1	1	0	0	0	0	0	0	1	1	0	0	0	0	0	0	0	0
3	OB	134515569	134515980	6.48395e-12	3.30017e-11	412	32	0.759571	0.441506	2.32657	0.153468	uc021xei.1	U6	0	16100	1471	EPHB1	0	0	1	1	0	0	0	0	0	0	1	1	0	0	0	0	0	0	0	0
3	OB	136537561	136537818	2.31569e-07	6.71043e-07	258	19	1.53879	0.440022	2.77232	0.118699	uc003era.1	STAG1	0	66316	42	SLC35G2	0	0	1	1	0	0	0	0	0	0	1	1	0	0	0	0	0	0	0	0
3	OB	136538048	136538486	7.76276e-12	3.90103e-11	439	41	1.1503	0.444124	5.53126	0.0683691	uc003era.1	STAG1	0	66803	188	SLC35G2	0	0	1	1	0	0	0	0	0	0	1	0.0387244	0	0	0	0	0	0	0	0
3	OB	136538964	136539204	0.0155241	0.021701	241	20	0.79549	0.175128	1.65369	0.0553492	uc003era.1	STAG1	0	67719	1104	SLC35G2	0	0	1	1	0	0	0	0	0	0	1	1	0	0	0	0	0	0	0	0
3	OB	136751424	136751796	0.485262	0.516486	373	22	1.56449	0.0282308	1.33709	0.0437406	uc003era.1	STAG1	0	280179	74718	IL20RB	0	0	1	0.697051	0	0	0	0	0	0	1	1	0	0	0	0	1	0.302949	0	0
3	OB	137480559	137480957	1.90537e-09	7.27338e-09	399	31	0.902934	0.202436	1.41828	0.106429	uc021xeo.1	5S_rRNA	0	243462	2176	SOX14	0	0	1	1	0	0	0	0	0	0	1	1	0	0	1	1	1	1	0	0
3	OB	137481875	137482306	1.5798e-08	5.1833e-08	432	26	1.08086	0.321218	2.09061	0.152123	uc021xeo.1	5S_rRNA	0	244778	827	SOX14	0	0	0	0	0	0	0	0	0	0	1	1	1	1	0	0	1	1	1	0.252315
3	OB	137482425	137482792	1.41728e-05	3.14336e-05	368	20	2.89117	0.271072	2.38527	0.0784385	uc021xeo.1	5S_rRNA	0	245328	341	SOX14	0	0	0	0	0	0	0	0	0	0	1	1	1	1	0	0	1	1	1	1
3	OB	137483748	137484086	4.20153e-07	1.15035e-06	339	31	0.954917	0.318277	1.84083	0.146238	uc021xeo.1	5S_rRNA	0	246651	615	SOX14	0	0	1	1	0	0	0	0	0	0	0	0	0	0	1	1	0	0	1	1
3	OB	137484193	137484609	0.000749575	0.00129948	417	24	1.46923	0.259427	2.04647	0.0945762	uc021xeo.1	5S_rRNA	0	247096	1060	SOX14	0	0	1	0.628297	0	0	0	0	0	0	0	0	0	0	1	1	1	0.371703	1	1
3	OB	137486046	137486362	0.023967	0.0328099	317	16	0.970382	0.185814	1.60754	0.0995469	uc021xeo.1	5S_rRNA	0	248949	2913	SOX14	0	0	0	0	0	0	0	0	0	0	1	1	1	1	1	1	1	1	0	0
3	OB	137486494	137486766	6.37161e-06	1.51469e-05	273	15	1.10452	0.474225	2.37134	0.152848	uc021xeo.1	5S_rRNA	0	249397	3361	SOX14	0	0	0	0	0	0	0	0	0	0	1	1	1	1	1	1	0	0	1	1
3	OB	137487066	137487320	2.07888e-05	4.5347e-05	255	14	1.18979	0.442118	2.84226	0.144094	uc021xeo.1	5S_rRNA	0	249969	3432	LINC01210	0	0	0	0	0	0	0	0	0	0	1	1	1	1	1	1	0	0	1	1
3	OB	137488220	137488698	5.61463e-07	1.50609e-06	479	19	1.24238	0.224903	1.62927	0.132222	uc021xeo.1	5S_rRNA	0	251123	2054	LINC01210	0	0	0	0	0	0	0	0	0	0	1	1	1	1	0	0	1	1	1	0.490605
3	OB	137489053	137489468	3.08697e-16	3.31223e-15	416	28	0.984133	0.76952	2.30261	0.162864	uc021xeo.1	5S_rRNA	0	251956	1284	LINC01210	0	0	1	0.858173	0	0	0	0	0	0	1	1	1	1	0	0	1	1	0	0
3	OB	137490087	137490847	7.31916e-22	1.52932e-20	761	48	1.27726	0.590573	2.83649	0.16489	uc021xeo.1	5S_rRNA	0	252990	0	LINC01210	0	0	1	1	0	0	0	0	0	0	1	1	0	0	0	0	1	1	1	1
3	OB	138153501	138153755	8.69753e-05	0.000171787	255	24	1.1025	0.29188	4.62721	0.126606	uc003esl.3	CEP70	0	59431	87	ESYT3	0	0	1	1	0	0	0	0	0	0	0	0	0	0	0	0	0	0	0	0
3	OB	138154148	138154621	8.34855e-14	6.13773e-13	474	35	0.85352	0.153151	1.67437	0.1367	uc003esl.3	CEP70	0	58565	734	ESYT3	0	0	1	1	0	0	0	0	1	1	1	1	0	0	0	0	0	0	0	0
3	OB	138655427	138657730	8.12366e-36	8.06273e-34	2304	127	1.57438	0.351187	2.11523	0.140142	uc003esv.1	AK128202	1	0	1397	LINC01391	0	0	1	0.479167	0	0	1	0.803819	1	0.196615	1	0.196615	1	0.520833	0	0	1	0.840712	1	0.159288
3	OB	138658423	138658736	7.78973e-13	4.61571e-12	314	25	1.05661	0.749694	2.45226	0.167323	uc003esv.1	AK128202	1	0	4329	FOXL2	0	0	1	1	0	0	0	0	1	1	1	1	0	0	0	0	0	0	1	1
3	OB	138661929	138662435	6.26671e-06	1.49873e-05	507	22	1.03983	0.160909	1.48784	0.113814	uc003esv.1	AK128202	1	0	630	FOXL2	0	0	0	0	0	0	0	0	1	1	1	1	1	1	0	0	0	0	1	1
3	OB	138663215	138663540	7.09806e-08	2.18444e-07	326	14	1.73367	0.439119	1.7807	0.154678	uc003esw.3	FOXL2	1	0	150	FOXL2	0	0	0	0	0	0	1	1	0	0	0	0	1	1	0	0	0	0	0	0
3	OB	138665123	138665419	4.6327e-18	6.02015e-17	297	37	1.36314	0.890729	4.84982	0.182478	uc003esw.3	FOXL2	1	0	656	FOXL2NB	0	0	1	1	0	0	1	1	0	0	0	0	0	0	1	1	0	0	0	0
3	OB	138665999	138666319	2.31317e-10	9.87449e-10	321	32	0.920487	0.462352	3.93173	0.122988	uc003esw.3	FOXL2	0	17	0	FOXL2NB	1	1	1	1	0	0	0	0	1	0.0436137	1	0.239875	0	0	1	1	0	0	0	0
3	OB	138668458	138668833	2.25253e-14	1.86303e-13	376	24	1.15342	0.751103	3.46842	0.146233	uc003esw.3	FOXL2	0	2476	2383	FOXL2NB	0	0	1	0.529255	0	0	0	0	1	0.93883	0	0	1	0.470745	0	0	0	0	1	1
3	OB	138669053	138669435	4.10422e-15	3.78925e-14	383	28	1.22877	0.955383	5.46131	0.203015	uc003esw.3	FOXL2	0	3071	2978	FOXL2NB	0	0	1	0.707572	0	0	0	0	1	0.140992	0	0	0	0	0	0	1	0.292428	1	1
3	OB	138679165	138679567	2.63562e-06	6.49902e-06	403	36	0.763222	0.128888	1.54901	0.101734	uc003esw.3	FOXL2	0	13183	13090	FOXL2NB	0	0	1	0.80397	0	0	0	0	0	0	1	1	1	0.19603	0	0	0	0	0	0
3	OB	139257927	139258432	3.89521e-06	9.54567e-06	506	33	0.329638	0.294278	2.21332	0.129708	uc003eti.2	RBP1	1	0	12681	RBP1	0	0	1	0.555336	0	0	1	0.26087	0	0	1	0.741107	1	0.444664	0	0	1	0.954545	0	0
3	OB	139258534	139258873	2.64181e-13	1.84e-12	340	27	0.942783	0.711024	3.65533	0.149736	uc003eti.2	RBP1	0.405882	0	13288	RBP1	1	1	1	0.582353	0	0	1	0.405882	0	0	1	0.597059	0	0	0	0	1	1	0	0
3	OB	139653163	139653706	1.19749e-12	6.7915e-12	544	27	0.697277	0.355396	2.0332	0.169931	uc010hul.3	NMNAT3	0	256278	320	CLSTN2	0	0	1	0.509191	0	0	0	0	0	0	1	1	1	0.490809	0	0	0	0	0	0
3	OB	139654805	139655115	5.45841e-14	4.16728e-13	311	26	1.08217	0.839096	6.80567	0.207361	uc010hul.3	NMNAT3	0	257920	779	CLSTN2	0	0	1	1	0	0	0	0	0	0	1	1	0	0	0	0	0	0	0	0
3	OB	139655251	139655550	0.0112196	0.0161384	300	9	0.751243	0.384972	2.03405	0.120318	uc010hul.3	NMNAT3	0	258366	1225	CLSTN2	0	0	0	0	0	0	0	0	0	0	1	1	0	0	0	0	1	1	0	0
3	OB	140769453	140769963	2.17383e-14	1.83619e-13	511	27	0.712358	0.4289	2.90511	0.164636	uc003euj.1	AX748420	0	885585	280	SPSB4	0	0	1	0.152642	0	0	0	0	0	0	1	1	1	0.847358	0	0	0	0	0	0
3	OB	140770474	140770710	9.97156e-16	9.89677e-15	237	25	1.12276	1.20078	5.75142	0.206445	uc003euj.1	AX748420	0	884838	231	SPSB4	0	0	1	1	0	0	0	0	0	0	1	1	0	0	0	0	0	0	0	0
3	OB	140770816	140771614	2.46225e-23	6.51675e-22	799	43	1.00831	0.642391	2.76286	0.17605	uc003euj.1	AX748420	0	883934	573	SPSB4	0	0	1	0.331665	0	0	0	0	0	0	1	0.977472	0	0	0	0	1	0.668335	0	0
3	OB	140795797	140796239	0.00512609	0.00770855	443	22	0.873653	0.226618	1.59438	0.0825187	uc003euj.1	AX748420	0	859309	25554	SPSB4	0	0	0	0	0	0	0	0	0	0	1	1	0	0	0	0	0	0	0	0
3	OB	141103300	141103638	0.00784724	0.0116245	339	7	1.58363	0.109039	1.10421	0.0772828	uc003euj.1	AX748420	0	551910	1649	ZBTB38	0	0	0	0	0	0	0	0	0	0	1	1	0	0	0	0	0	0	0	0
3	OB	141516459	141516706	0.442688	0.472439	248	19	1.42328	0.0958468	1.34997	0.067681	uc003euj.1	AX748420	0	138842	19417	GRK7	0	0	1	0.729839	0	0	0	0	1	1	1	1	0	0	0	0	1	0.270161	0	0
3	OB	141748651	141748885	0.051472	0.066779	235	5	1	0.192274	1.11763	0.0749995	uc003eum.4	TFDP2	1	0	85382	TFDP2	1	1	0	0	0	0	0	0	1	1	1	1	0	0	0	0	0	0	0	0
3	OB	141868610	141868857	0.028366	0.0377897	248	10	0.742051	0.0144534	1.14742	0.0525484	uc003eum.4	TFDP2	0	224	7511	GK5	1	1	1	0.016129	0	0	0	0	0	0	1	1	0	0	0	0	1	0.983871	0	0
3	OB	142443755	142444001	0.111583	0.134238	247	20	2.21132	0.107108	1.63244	0.0542288	uc003evd.3	PCOLCE2	0	92700	490	TRPC1	0	0	1	0.906883	0	0	0	0	0	0	1	1	0	0	0	0	1	0.0931174	0	0
3	OB	142681802	142682051	4.0299e-05	8.28948e-05	250	25	0.261017	0.187668	1.50091	0.14233	uc003evg.3	PAQR9	1	0	848	PAQR9-AS1	1	0.292	1	1	0	0	1	1	0	0	0	0	0	0	0	0	0	0	0	0
3	OB	142837819	142838458	7.21419e-20	1.06075e-18	640	58	1.8001	0.486887	10.4645	0.113983	uc021xew.1	LOC100289361	0	117510	159	CHST2	0	0	1	0.896875	0	0	0	0	0	0	1	1	1	0.103125	0	0	0	0	0	0
3	OB	142840122	142840396	1.06931e-13	7.7185e-13	275	27	0.762413	0.68547	1.82071	0.207638	uc021xew.1	LOC100289361	0	119813	1505	CHST2	0	0	1	1	0	0	0	0	0	0	0	0	0	0	0	0	0	0	0	0
3	OB	143566738	143566944	0.0617938	0.0776333	207	9	1.15979	0.198994	1.699	0.0460945	uc003evn.3	SLC9A9	1	0	123695	C3orf58	0	0	0	0	0	0	0	0	0	0	1	1	0	0	0	0	0	0	0	0
3	OB	146186993	146187399	0.000994421	0.00167994	407	27	0.752686	0.118248	1.44193	0.103801	uc021xfa.1	PLSCR2	0.235872	0	35919	PLSCR2	1	1	1	0.717445	0	0	1	0.235872	0	0	1	0.766585	1	0.282555	0	0	0	0	0	0
3	OB	146187634	146187851	6.59985e-05	0.000133681	218	10	0.882321	0.322811	1.97687	0.106504	uc003evw.2	PLSCR2	1	0	36560	PLSCR2	1	1	1	0.353211	0	0	0	0	0	0	1	1	0	0	0	0	1	0.646789	0	0
3	OB	147074932	147075334	0.0692382	0.0864389	403	24	0.967439	0.0434841	1.18828	0.0555672	uc021xfc.1	ZIC4	0	28500	28500	ZIC4	0	0	0	0	0	0	0	0	0	0	1	1	1	0.545906	1	0.454094	0	0	0	0
3	OB	147076460	147076925	0.00214336	0.00347313	466	11	1.19203	0.165898	1.73296	0.104274	uc021xfc.1	ZIC4	0	26909	26909	ZIC4	0	0	0	0	0	0	0	0	0	0	1	1	1	1	0	0	0	0	0	0
3	OB	147077150	147077847	2.29663e-08	7.4127e-08	698	41	0.862324	0.203747	1.61516	0.113204	uc021xfc.1	ZIC4	0	25987	25987	ZIC4	0	0	1	0.749284	0	0	0	0	0	0	1	1	0	0	0	0	1	0.250716	0	0
3	OB	147088956	147089431	3.3781e-05	7.09579e-05	476	14	1.45167	0.270777	1.86691	0.126727	uc021xfc.1	ZIC4	0	14403	14403	ZIC4	0	0	0	0	0	0	0	0	0	0	1	1	0	0	0	0	0	0	0	0
3	OB	147102746	147102962	0.000556523	0.000986337	217	11	0.994048	0.370306	1.66391	0.166775	uc021xfc.1	ZIC4	0	872	872	ZIC4	0	0	0	0	0	0	0	0	0	0	1	1	0	0	0	0	0	0	0	0
3	OB	147105847	147106191	1.18922e-07	3.5233e-07	345	20	1.18003	0.540015	2.05477	0.172903	uc021xfc.1	ZIC4	1	0	2013	ZIC4	0	0	0	0	0	0	1	1	0	0	0	0	0	0	1	1	0	0	0	0
3	OB	147106423	147106687	6.84687e-06	1.61798e-05	265	19	0.915827	0.327182	1.35512	0.120247	uc021xfc.1	ZIC4	1	0	2589	ZIC4	0	0	0	0	0	0	1	0.845283	1	0.158491	1	0.158491	1	0.667925	1	0.332075	0	0	0	0
3	OB	147110152	147110712	6.81723e-11	3.11085e-10	561	34	0.930598	0.297114	1.63588	0.137546	uc021xfc.1	ZIC4	0.117647	0	6318	ZIC4	1	1	1	1	0	0	1	0.117647	1	1	1	0.884135	0	0	1	1	0	0	0	0
3	OB	147112317	147112692	0.6395	0.668109	376	16	0.555316	0.0851744	1.4139	0.0782885	uc003ewc.2	ZIC4	1	0	8483	ZIC4	0	0	0	0	0	0	0	0	1	1	1	1	1	1	1	1	1	1	0	0
3	OB	147113093	147113315	0.144174	0.168345	223	6	1.10437	0.0994	1.31641	0.0791177	uc003ewc.2	ZIC4	1	0	9259	ZIC4	0	0	0	0	0	0	0	0	1	1	1	1	1	1	1	1	1	1	0	0
3	OB	147113494	147114016	4.60064e-09	1.60215e-08	523	36	0.493259	0.22561	1.39412	0.113487	uc003ewc.2	ZIC4	1	0	9660	ZIC4	0	0	1	0.782027	0	0	1	0.724665	1	1	1	0.277247	1	0.483748	1	0.516252	1	0.40153	1	0.59847
3	OB	147115301	147115562	0.367673	0.396647	262	12	0.765198	0.0916807	1.28414	0.0951105	uc011bno.2	ZIC4	1	0	11467	ZIC4	0	0	0	0	0	0	0	0	1	1	1	1	1	1	0	0	1	1	1	1
3	OB	147115766	147116375	0.000109102	0.000210259	610	40	0.761367	0.0562571	1.24156	0.0687961	uc011bno.2	ZIC4	1	0	10805	ZIC1	0	0	1	1	0	0	0	0	1	1	1	1	0	0	0	0	1	1	0	0
3	OB	147123393	147123628	0.0193477	0.026951	236	12	0.902026	0.0944208	1.25814	0.0751936	uc003ewd.2	ZIC4	1	0	3552	ZIC1	1	1	0	0	0	0	0	0	1	1	1	1	0	0	1	1	0	0	0	0
3	OB	147124097	147124331	0.000881065	0.00150121	235	8	1.21764	0.175738	1.51036	0.0995666	uc003ewd.2	ZIC4	1	0	2849	ZIC1	1	1	0	0	0	0	1	0.778723	1	0.225532	1	0.225532	0	0	1	1	0	0	0	0
3	OB	147124992	147125224	0.0459801	0.0598495	233	15	1.2618	0.126143	1.4408	0.0856539	uc003ewd.2	ZIC4	0	396	1956	ZIC1	1	1	0	0	1	1	0	0	0	0	1	1	1	1	0	0	0	0	0	0
3	OB	147127996	147128999	2.26123e-06	5.61067e-06	1004	78	0.446651	0.214324	1.36351	0.106677	uc003ewd.2	ZIC4	0	3400	816	ZIC1	0	0	1	1	0	0	0	0	1	0.118526	1	0.118526	1	0.655378	1	1	0	0	0	0
3	OB	147130344	147130819	0.0325797	0.0431137	476	31	0.545022	0.0740328	1.21334	0.0758508	uc003ewd.2	ZIC4	0	5748	3164	ZIC1	0	0	1	0.491597	0	0	0	0	1	0.739496	1	0.739496	1	1	0	0	1	1	0	0
3	OB	147130967	147131391	1.72235e-05	3.79874e-05	425	30	1.0274	0.14449	1.53396	0.0849006	uc003ewd.2	ZIC4	0	6371	3787	ZIC1	0	0	1	0.630588	0	0	0	0	1	0.409412	1	0.409412	1	0.232941	0	0	1	1	1	0.922353
3	OB	147131857	147132350	0.000525556	0.000935631	494	15	2.19146	0.190052	1.49981	0.091351	uc003ewd.2	ZIC4	0	7261	4677	ZIC1	0	0	0	0	0	0	0	0	0	0	0	0	0	0	0	0	1	1	1	1
3	OB	147132472	147132894	2.63236e-05	5.58849e-05	423	13	0.983398	0.217513	1.47202	0.118352	uc003ewd.2	ZIC4	0	7876	5292	ZIC1	0	0	0	0	0	0	0	0	0	0	0	0	0	0	0	0	1	1	1	1
3	OB	147136799	147137657	5.41549e-20	8.26904e-19	859	51	0.842218	0.490213	1.90139	0.169852	uc003ewd.2	ZIC4	0	12203	1456	LOC440982	0	0	1	0.495925	0	0	0	0	0	0	1	1	1	0.863795	1	0.136205	1	0.383003	0	0
3	OB	147139326	147139564	0.0126852	0.0181152	239	27	0.734815	0.122929	1.16279	0.0788285	uc003ewd.2	ZIC4	0	14730	213	LOC440982	0	0	1	1	0	0	0	0	0	0	1	1	0	0	1	1	1	0.0125523	1	0.987448
3	OB	147140082	147140308	0.056016	0.0715059	227	12	1.10932	0.0788182	1.21577	0.0614002	uc003ewd.2	ZIC4	0	15486	969	LOC440982	0	0	0	0	0	0	0	0	0	0	1	1	1	0.563877	1	0.436123	1	1	1	1
3	OB	147140755	147141665	2.51062e-05	5.41695e-05	911	42	1.37587	0.141113	1.33058	0.0950465	uc003ewd.2	ZIC4	0	16159	1642	LOC440982	0	0	0	0	0	0	0	0	0	0	1	1	1	1	0	0	1	0.889133	1	0.630077
3	OB	147141823	147142331	5.37395e-05	0.000109408	509	24	1.13124	0.11713	1.33622	0.0818948	uc003ewd.2	ZIC4	0	17227	2710	LOC440982	0	0	1	0.29666	0	0	0	0	0	0	1	1	1	0.70334	0	0	0	0	1	1
3	OB	148415319	148416149	2.04351e-09	7.72643e-09	831	51	0.611605	0.279212	2.16864	0.122447	uc021xfi.1	TRNA_His	0	98685	0	AGTR1	0	0	1	0.590854	0	0	0	0	1	0.283995	1	0.407942	1	0.148014	0	0	1	0.261131	0	0
3	OB	148803429	148804557	1.4261e-15	1.348e-14	1129	70	1.77035	0.354158	4.60739	0.0695936	uc003ewq.1	HLTF	0.80868	0	0	HLTF-AS1	1	0.368468	1	0.579274	0	0	1	0.211692	1	0.597874	1	0.597874	1	0.420726	0	0	0	0	0	0
3	OB	149211500	149211754	0.789804	0.810212	255	8	1.2936	0.0239244	1.1527	0.0796052	uc003exe.3	WWTR1	0	23267	19133	TM4SF4	0	0	0	0	0	0	0	0	1	1	1	1	0	0	0	0	0	0	0	0
3	OB	149374690	149375173	0.010598	0.0152997	484	40	1.04215	0.112141	1.44086	0.103172	uc003exe.3	WWTR1	0.867769	0	823	WWTR1-AS1	0	0	1	0.960744	0	0	1	0.867769	1	0.161157	1	0.134298	1	0.0392562	0	0	0	0	0	0
3	OB	149687708	149687977	1.00416e-05	2.30435e-05	270	17	1.42135	0.378015	5.56931	0.0774487	uc003exu.1	PFN2	1	0	1088	LOC646903	0	0	1	0.374074	0	0	0	0	1	1	1	1	1	0.625926	0	0	0	0	0	0
3	OB	150802693	150803059	0.000170355	0.000320525	367	20	0.543407	0.0563263	1.36426	0.100384	uc021xfs.1	CLRN1	0	111907	1525	MED12L	0	0	1	0.174387	0	0	0	0	0	0	1	1	1	0.825613	0	0	0	0	0	0
3	OB	152017473	152017714	0.133212	0.158339	242	6	0.601195	0.00566635	1.05168	0.0264909	uc011boe.2	MBNL1-AS1	0	30058	280	MBNL1	0	0	0	0	0	0	0	0	1	1	0	0	0	0	0	0	0	0	0	0
3	OB	152553929	152554581	1.91586e-05	4.20219e-05	653	21	2.83255	0.102488	1.24791	0.10446	uc010hvo.3	TMEM14E	0	495150	1448	P2RY1	0	0	0	0	0	0	0	0	0	0	0	0	0	0	0	0	1	1	0	0
3	OB	152881045	152881270	0.0413576	0.054188	226	18	1.35758	0.172555	4.36212	0.0323552	uc003ezs.1	AK092619	0	221452	1045	RAP2B	0	0	1	0.185841	0	0	0	0	0	0	0	0	0	0	0	0	1	0.814159	0	0
3	OB	153839744	153840156	0.00273435	0.00432484	413	35	2.77922	0.0822166	1.40698	0.0742045	uc003ezu.1	ARHGEF26-AS1	0	745	596	ARHGEF26	1	1	1	1	0	0	0	0	0	0	0	0	0	0	0	0	0	0	0	0
3	OB	154146150	154146952	0.182851	0.208	803	49	0.950399	0.113499	1.25938	0.082738	uc003faa.3	GPR149	1	0	93418	GPR149	0	0	1	0.75467	0	0	1	0.660025	0	0	1	0.34122	1	0.24533	0	0	0	0	0	0
3	OB	155463010	155463283	0.0556713	0.0714847	274	11	2.67586	0.106946	1.72655	0.0622097	uc003fal.1	C3orf33	0	17117	17117	C3orf33	0	0	0	0	0	0	0	0	0	0	1	1	0	0	0	0	1	1	0	0
3	OB	155838427	155838626	0.923808	0.937984	200	7	0.86594	0.0023251	1.05619	0.0242615	uc031scc.1	KCNAB1-AS2	0	94722	91	KCNAB1	0	0	0	0	0	0	0	0	0	0	0	0	0	0	0	0	0	0	0	0
3	OB	156008899	156009987	4.45672e-30	2.21165e-28	1089	61	1.02521	0.575161	2.31899	0.1759	uc031scc.1	KCNAB1-AS2	0	63227	74	KCNAB1	0	0	1	0.30303	0	0	0	0	0	0	1	0.0651974	1	0.0844812	0	0	1	0.612489	0	0
3	OB	157155025	157155402	3.40554e-10	1.42316e-09	378	19	2.52424	0.665615	4.2185	0.139108	uc003fbj.2	VEPH1	1	0	446	PTX3	0	0	1	0.359788	0	0	0	0	0	0	1	0.732804	1	0.640212	0	0	0	0	0	0
3	OB	157155878	157156368	3.49399e-11	1.65133e-10	491	24	0.824259	0.495905	2.8751	0.159268	uc003fbj.2	VEPH1	1	0	1299	PTX3	0	0	0	0	0	0	0	0	0	0	1	1	0	0	0	0	1	1	0	0
3	OB	157260552	157260870	0.00141231	0.00230736	319	23	0.550425	0.0947628	1.20506	0.0677781	uc003fbn.3	VEPH1	0	39137	262	PQLC2L	0	0	1	0.642633	0	0	0	0	0	0	1	1	1	0.357367	0	0	0	0	0	0
3	OB	157811826	157812176	0.000153045	0.000290711	351	16	0.572823	0.217576	1.3233	0.152423	uc003fbs.3	SHOX2	0	1623	1623	SHOX2	0	0	1	0.353276	0	0	0	0	0	0	1	1	1	0.646724	1	1	0	0	0	0
3	OB	157812370	157812655	0.00103973	0.00174904	286	24	1.23701	0.154888	1.38533	0.10051	uc003fbs.3	SHOX2	0	1144	1144	SHOX2	0	0	1	1	0	0	0	0	0	0	1	1	0	0	1	1	0	0	0	0
3	OB	157813607	157813915	3.11028e-08	9.9579e-08	309	16	1.04978	0.486138	1.57275	0.164849	uc003fbs.3	SHOX2	0.378641	0	0	SHOX2	0	0	0	0	0	0	1	0.378641	0	0	1	0.624595	1	1	0	0	1	1	0	0
3	OB	157816404	157816623	0.0140097	0.0197229	220	6	1.64006	0.159649	1.57361	0.0913955	uc003fbs.3	SHOX2	1	0	2605	SHOX2	0	0	0	0	0	0	0	0	0	0	1	1	0	0	0	0	1	1	1	1
3	OB	157820389	157821604	8.27613e-35	6.57124e-33	1216	73	0.547411	0.930517	2.46706	0.210945	uc003fbs.3	SHOX2	1	0	6236	RSRC1	0	0	1	0.306743	0	0	1	0.172697	0	0	1	0.764803	1	0.693257	1	0.480263	0	0	0	0
3	OB	158288526	158288873	0.636367	0.66659	348	16	1.61398	0.0063886	1.14078	0.019477	uc003fbw.1	AK097794	0.948276	0	79	MLF1	1	0.626437	1	0.212644	0	0	1	0.948276	0	0	1	0.0545977	1	0.787356	0	0	0	0	0	0
3	OB	158518621	158519019	0.00982733	0.0142389	399	11	3.20605	0.0579301	1.20219	0.0792045	uc003fci.3	RARRES1	0	68346	695	MFSD1	0	0	0	0	0	0	0	0	0	0	1	1	1	1	0	0	0	0	0	0
3	OB	159557687	159558367	0.309581	0.339512	681	32	1.5449	0.0224681	1.06993	0.0418396	uc021xgo.1	U2	0	31328	38	SCHIP1	0	0	0	0	0	0	0	0	1	1	1	0.535977	0	0	0	0	0	0	0	0
3	OB	159756746	159757072	2.17172e-09	8.07704e-09	327	27	0.881378	0.386905	1.7327	0.137594	uc003fcw.1	AK097161	1	0	18311	LINC01100	0	0	1	0.770642	0	0	0	0	1	1	1	1	0	0	0	0	1	0.229358	0	0
3	OB	159943916	159944876	1.40853e-23	3.99419e-22	961	66	0.607837	0.328167	2.79559	0.142666	uc003fda.3	IFT80	0	364	364	TRIM59-IFT80	0	0	1	0.536941	0	0	0	0	0	0	0	0	0	0	0	0	1	0.463059	0	0
3	OB	160474957	160475581	0.344624	0.374837	625	22	1.20887	0.0265103	1.12152	0.049306	uc003fdn.3	KPNA4	0	191581	966	PPM1L	0	0	0	0	0	0	0	0	1	1	1	1	0	0	0	0	1	1	0	0
3	OB	160822269	160822949	9.02292e-16	9.18487e-15	681	62	0.678377	0.153602	2.2439	0.09285	uc003fdv.3	B3GALNT1	0.609398	0	20599	B3GALNT1	1	0.684288	1	0.669604	0	0	1	0.164464	1	1	1	0.446402	1	0.330396	0	0	0	0	0	0
3	OB	160823151	160823393	5.73961e-08	1.80843e-07	243	20	0.974473	0.214711	2.18572	0.0959776	uc003fdw.3	B3GALNT1	0.0411523	0	21481	B3GALNT1	1	1	1	0.452675	0	0	1	0.0411523	0	0	1	0.962963	0	0	0	0	1	0.547325	0	0
3	OB	164912454	164912746	0.00355996	0.00552072	293	12	0.892072	0.320253	1.72548	0.138645	uc003fej.4	SLITRK3	1	0	7947	SLITRK3	0	0	0	0	0	0	0	0	0	0	1	1	0	0	0	0	0	0	0	0
3	OB	164912924	164913859	2.60539e-14	2.1109e-13	936	45	1.37535	0.401657	2.27979	0.157743	uc003fej.4	SLITRK3	0.926282	0	8417	SLITRK3	0	0	0	0	0	0	1	0.452991	0	0	1	0.474359	0	0	0	0	0	0	0	0
3	OB	164914997	164915354	7.94446e-05	0.00015929	358	16	0.950405	0.258635	1.72311	0.112778	uc003fek.3	SLITRK3	0	528	9393	LINC01322	1	1	0	0	0	0	0	0	0	0	1	1	0	0	0	0	0	0	0	0
3	OB	167097820	167098130	0.00080215	0.00138458	311	22	1.25819	0.181234	3.05384	0.0658893	uc011bpc.2	ZBBX	0.855305	0	12453	LINC01327	1	0.832797	1	0.655949	0	0	1	0.167203	0	0	1	0.691318	1	0.344051	0	0	0	0	0	0
3	OB	167966839	167967131	0.0583828	0.074051	293	9	2.43407	0.102286	2.35616	0.0279323	uc003ffe.2	GOLIM4	0	153422	178	EGFEM1P	0	0	0	0	0	0	0	0	0	0	1	1	1	1	0	0	0	0	0	0
3	OB	167967666	167968082	0.159498	0.185148	417	39	1.24866	0.127186	3.03988	0.0356762	uc003ffe.2	GOLIM4	0	154249	357	EGFEM1P	0	0	1	1	0	0	0	0	0	0	1	0.642686	0	0	0	0	0	0	0	0
3	OB	169337647	169337857	0.342691	0.373759	211	6	1	0.0662234	1.18517	0.0802851	uc011bpj.1	MECOM	1	0	144540	TERC	0	0	0	0	0	0	0	0	0	0	1	1	0	0	0	0	0	0	0	0
3	OB	169378759	169379011	0.0051466	0.00771019	253	13	0.90627	0.100067	1.51315	0.064865	uc011bpj.1	MECOM	1	0	103386	TERC	0	0	0	0	0	0	0	0	0	0	1	1	1	1	0	0	0	0	0	0
3	OB	170136130	170136474	0.176003	0.201363	345	20	0.703097	0.0708117	1.47407	0.0598902	uc003fgz.2	SLC7A14	0	40867	178	CLDN11	0	0	1	0.675362	0	0	0	0	0	0	1	1	1	0.324638	0	0	0	0	0	0
3	OB	170136957	170137706	1.97915e-29	7.85721e-28	750	50	1.18744	0.903737	2.56386	0.2332	uc003fgz.2	SLC7A14	0	39635	305	CLDN11	0	0	1	1	0	0	0	0	1	0.836	1	0.836	0	0	0	0	0	0	0	0
3	OB	170137929	170138230	0.143199	0.167699	302	11	0.272391	0.120152	1.24141	0.104031	uc003fgz.2	SLC7A14	0	39111	797	CLDN11	0	0	0	0	0	0	0	0	1	1	1	1	0	0	0	0	1	1	0	0
3	OB	170302405	170302818	0.00307487	0.00484414	414	21	2.15693	0.109575	1.48351	0.0715633	uc003fgz.2	SLC7A14	1	0	117333	LOC101928583	0	0	0	0	0	0	0	0	1	1	1	1	1	1	0	0	0	0	0	0
3	OB	170745970	170746231	0.986832	0.988614	262	19	1.02001	0.00759286	1.1501	0.0199106	uc003fhe.1	SLC2A2	0	1202	29971	TNIK	1	1	1	0.610687	0	0	0	0	0	0	1	1	1	0.389313	0	0	0	0	0	0
3	OB	172165392	172166183	0.00319534	0.0049943	792	64	0.948493	0.100391	1.26195	0.0897307	uc003fib.2	GHSR	1	0	60	GHSR	1	0.17298	1	1	0	0	1	1	0	0	0	0	1	0.830808	1	0.169192	0	0	0	0
3	OB	172166511	172166825	7.41631e-10	3.00436e-09	315	27	0.843541	0.471587	1.71784	0.165886	uc003fib.2	GHSR	0	265	1179	GHSR	1	1	1	0.72381	0	0	0	0	0	0	1	1	1	1	0	0	1	0.27619	0	0
3	OB	172167249	172167904	1.21659e-10	5.30752e-10	656	37	0.763347	0.29098	1.4293	0.1193	uc003fib.2	GHSR	0	1003	1917	GHSR	1	1	1	0.519817	0	0	0	0	0	0	1	1	1	0.422256	0	0	1	1	0	0
3	OB	173114075	173114520	6.78072e-07	1.80667e-06	446	22	1.42919	0.339918	2.67804	0.0911713	uc003fin.4	SPATA16	0	255017	1717	NLGN1	0	0	0	0	0	0	0	0	0	0	1	1	1	1	0	0	1	1	0	0
3	OB	173115064	173115366	6.91437e-09	2.34616e-08	303	16	1.40784	0.866326	7.04004	0.230089	uc003fin.4	SPATA16	0	256006	871	NLGN1	0	0	0	0	0	0	0	0	0	0	1	1	1	1	0	0	1	1	0	0
3	OB	173115753	173116260	3.97606e-09	1.40937e-08	508	21	1.32098	0.467948	2.55348	0.149173	uc003fin.4	SPATA16	0	256695	0	NLGN1	0	0	1	0.0452756	0	0	0	0	0	0	1	0.966535	0	0	0	0	1	0.954724	1	1
3	OB	173302304	173302506	0.0123913	0.0177594	203	7	1.03432	0.389067	1.84384	0.137429	uc003fin.4	SPATA16	0	443246	186067	NLGN1	0	0	0	0	0	0	0	0	1	1	1	0.852217	0	0	0	0	0	0	0	0
3	OB	176912738	176912952	0.00316129	0.00496059	215	7	1.28568	0.168405	1.41111	0.0484121	uc003fiw.4	TBL1XR1	1	0	99277	LINC00501	0	0	0	0	0	0	0	0	1	1	1	1	0	0	1	1	0	0	0	0
3	OB	179169729	179169963	0.600729	0.632598	235	9	1.32644	0.0318436	1.13224	0.0475832	uc003fjv.4	GNB4	0	358	55854	GNB4	1	1	0	0	0	0	0	0	0	0	1	1	0	0	0	0	1	1	0	0
3	OB	179754195	179754719	4.54417e-17	5.30599e-16	525	38	0.824215	0.656947	2.12052	0.170527	uc003fki.2	PEX5L	1	0	136871	PEX5L-AS2	1	0.148571	1	0.380952	0	0	1	0.674286	1	0.327619	1	0.327619	1	0.619048	0	0	0	0	0	0
3	OB	180397058	180398251	1.49292e-20	2.46955e-19	1194	63	0.939916	0.212913	3.29204	0.0922255	uc010hxe.3	CCDC39	0.18928	0	27126	LOC101928882	1	0.978224	1	0.648241	0	0	1	0.172529	1	0.556951	1	0.556951	1	0.038526	0	0	1	0.313233	0	0
3	OB	180587901	180588229	3.05992e-10	1.29233e-09	329	23	1.08194	0.391312	2.04332	0.158084	uc003fko.3	DKFZp434A128	0.200608	0	42004	FXR1	1	1	0	0	0	0	1	0.200608	0	0	0	0	0	0	0	0	0	0	0	0
3	OB	181412934	181413219	2.02896e-13	1.43839e-12	286	24	1.0752	0.887612	3.12726	0.263564	uc003fkt.3	DNAJC19	0	705372	16492	SOX2	0	0	1	0.72028	0	0	0	0	0	0	1	1	1	0.27972	0	0	0	0	0	0
3	OB	181413406	181414274	4.59141e-32	2.60398e-30	869	69	1.32394	0.848725	3.34815	0.210948	uc003fkt.3	DNAJC19	0	705844	15437	SOX2	0	0	1	0.710012	0	0	0	0	0	0	1	0.673188	0	0	0	0	1	0.289988	0	0
3	OB	181421266	181421843	2.63187e-07	7.51692e-07	578	28	0.830807	0.443125	2.44343	0.131924	uc003fkt.3	DNAJC19	0	713704	7868	SOX2	0	0	0	0	0	0	0	0	0	0	1	1	0	0	0	0	0	0	0	0
3	OB	181430369	181431076	5.2102e-14	4.05578e-13	708	65	1.1756	0.338021	2.28922	0.121152	uc003fkt.3	DNAJC19	0	722807	658	SOX2	0	0	1	1	0	0	0	0	0	0	0	0	0	0	0	0	0	0	0	0
3	OB	181437441	181437713	0.00065811	0.00115606	273	14	2.83038	0.205586	1.92834	0.105326	uc021xib.2	FLJ46066	0	727044	7730	SOX2	0	0	1	0.139194	0	0	0	0	0	0	1	1	0	0	0	0	1	0.860806	0	0
3	OB	181441497	181442529	1.97276e-22	4.35102e-21	1033	52	1.28285	0.391347	1.72644	0.145846	uc021xib.2	FLJ46066	0	722228	11786	SOX2	0	0	0	0	0	0	0	0	0	0	1	1	1	0.117135	1	0.882865	0	0	0	0
3	OB	181442888	181443185	7.80466e-08	2.36523e-07	298	14	0.9637	0.52346	1.69934	0.171762	uc021xib.2	FLJ46066	0	721572	13177	SOX2	0	0	0	0	0	0	0	0	0	0	1	1	1	1	0	0	0	0	0	0
3	OB	181444369	181444614	7.79112e-07	2.04839e-06	246	24	1.20279	0.335647	1.75199	0.141392	uc021xib.2	FLJ46066	0	720143	14658	SOX2	0	0	1	0.837398	0	0	0	0	0	0	1	1	1	0.162602	0	0	0	0	0	0
3	OB	181447453	181447693	0.000628259	0.00110853	241	9	0.991093	0.250882	1.41821	0.122772	uc021xib.2	FLJ46066	0	717064	17742	SOX2	0	0	0	0	0	0	0	0	0	0	1	1	0	0	0	0	0	0	1	1
3	OB	182879598	182879945	0.0282872	0.0377897	348	15	2.11305	0.102261	1.69876	0.0618107	uc003flh.4	LAMP3	1	0	15846	MCF2L2	0	0	0	0	0	0	0	0	1	1	1	1	1	1	0	0	0	0	0	0
3	OB	183145208	183145429	0.262383	0.290966	222	8	0.554638	0.0407329	1.12647	0.0763906	uc003fli.1	MCF2L2	1	0	19966	LINC00888	0	0	1	0.0135135	0	0	0	0	1	1	1	1	1	0.986486	0	0	0	0	0	0
3	OB	183145597	183145901	0.0218066	0.0301645	305	14	6.16907	0.222869	2.2918	0.0807957	uc003fli.1	MCF2L2	0.84918	0	19494	LINC00888	1	0.144262	1	1	0	0	1	0.547541	1	0.304918	1	0.304918	0	0	0	0	0	0	0	0
3	OB	183146763	183147111	0.00234103	0.00374754	349	16	3.92627	0.0452404	1.37855	0.0740651	uc003fli.1	MCF2L2	0	908	18284	LINC00888	1	1	1	0.0802292	0	0	0	0	0	0	1	1	0	0	0	0	1	0.919771	0	0
3	OB	183734909	183735382	0.00227714	0.00366001	474	44	1.01716	0.0335646	1.36992	0.0556188	uc003fmg.3	ABCC5	1	0	10784	ABCC5-AS1	0	0	1	0.421941	0	0	0	0	1	1	1	1	1	0.578059	0	0	0	0	0	0
3	OB	183979988	183980325	5.35647e-07	1.44661e-06	338	25	3.14651	0.370854	2.53865	0.119121	uc003fnj.1	CAMK2N2	0	737	2986	CAMK2N2	1	1	1	1	0	0	0	0	1	1	1	1	0	0	0	0	0	0	0	0
3	OB	183980488	183980789	0.00237153	0.00378111	302	17	0.978637	0.135357	1.64609	0.0644727	uc003fnj.1	CAMK2N2	0	1237	3486	CAMK2N2	1	1	1	0.483444	0	0	0	0	1	1	1	1	0	0	0	0	1	0.516556	0	0
3	OB	183993480	183993683	0.0554138	0.0714263	204	5	0.546611	0.00199983	1.0398	0.00922034	uc003fnj.1	CAMK2N2	0	14229	115	ECE2	0	0	0	0	0	0	0	0	1	1	1	1	1	1	0	0	0	0	0	0
3	OB	184033786	184034002	0.13928	0.163592	217	10	0.911304	0.100376	1.39015	0.0510917	uc003foh.4	CLCN2	0	29970	835	EIF4G1	0	0	0	0	0	0	0	0	1	1	1	0.341014	0	0	0	0	1	1	0	0
3	OB	184231085	184231371	0.727357	0.748085	287	21	1.72185	0.0453191	1.32585	0.0556422	uc021xij.1	TRNA_Asp	0	134723	33130	LINC01840	0	0	1	0.247387	0	0	0	0	0	0	1	1	1	0.752613	0	0	0	0	0	0
3	OB	184274809	184275124	0.635694	0.66659	316	9	1.04192	0.0573066	1.14855	0.0663673	uc021xij.1	TRNA_Asp	0	90970	4462	EPHB3	0	0	0	0	0	0	0	0	0	0	1	1	0	0	0	0	0	0	0	0
3	OB	184290313	184290807	6.71038e-10	2.74641e-09	495	31	0.984001	0.298623	1.25396	0.143896	uc021xij.1	TRNA_Asp	0	75287	10727	EPHB3	0	0	1	0.434343	0	0	0	0	0	0	0	0	1	0.565657	0	0	0	0	1	1
3	OB	184294569	184294947	2.47684e-07	7.12541e-07	379	21	0.889686	0.229289	1.25476	0.14261	uc021xij.1	TRNA_Asp	0	71147	14983	EPHB3	0	0	0	0	0	0	0	0	1	0.16095	1	0.16095	0	0	0	0	0	0	1	0.831135
3	OB	184297210	184297648	0.00010131	0.000196196	439	24	0.935714	0.172033	1.31579	0.126089	uc021xij.1	TRNA_Asp	0	68446	17624	EPHB3	0	0	0	0	0	0	0	0	0	0	1	0.200456	0	0	1	1	0	0	0	0
3	OB	184298566	184299191	3.43721e-05	7.18196e-05	626	19	1.93656	0.0890176	1.19109	0.102645	uc021xij.1	TRNA_Asp	0	66903	18980	EPHB3	0	0	0	0	0	0	0	0	0	0	1	0.15016	1	0.119808	1	0.880192	0	0	0	0
3	OB	184301793	184302059	3.08407e-11	1.47515e-10	267	21	0.999061	0.651521	2.36533	0.186228	uc021xij.1	TRNA_Asp	0	64035	22207	EPHB3	0	0	1	1	0	0	0	0	0	0	1	1	0	0	0	0	0	0	0	0
3	OB	184302160	184302425	0.000154719	0.000292493	266	11	0.64658	0.120586	1.27964	0.110661	uc021xij.1	TRNA_Asp	0	63669	22574	EPHB3	0	0	0	0	0	0	0	0	0	0	1	1	0	0	0	0	1	1	0	0
3	OB	184321431	184321659	0.0449386	0.0586862	229	9	1.36945	0.0728387	1.19558	0.0764718	uc021xij.1	TRNA_Asp	0	44435	41845	EPHB3	0	0	0	0	0	0	0	0	0	0	1	1	1	1	0	0	1	1	0	0
3	OB	185911209	185912254	2.19404e-45	8.71034e-43	1046	79	0.613339	0.807365	2.20802	0.242433	uc003fqa.3	DGKG	1	0	46220	DGKG	0	0	1	0.84608	0	0	0	0	1	1	1	1	1	0.129063	0	0	1	0.0248566	0	0
3	OB	186079189	186079418	8.35135e-09	2.78612e-08	230	14	1.37189	1.1029	4.42998	0.224077	uc003fqa.3	DGKG	1	0	93351	LINC02052	0	0	1	1	0	0	0	0	1	1	1	1	0	0	0	0	0	0	0	0
3	OB	186080205	186080454	3.64621e-05	7.53929e-05	250	12	0.799774	0.351408	2.6211	0.148984	uc003fqa.3	DGKG	0	182	92315	LINC02052	1	1	0	0	0	0	0	0	0	0	1	1	0	0	0	0	1	1	0	0
3	OB	186490604	186490855	5.86421e-10	2.4251e-09	252	22	0.994698	0.428198	2.27744	0.134045	uc003fqz.3	RFC4	0	16826	10505	EIF4A2	0	0	1	0.833333	0	0	0	0	0	0	1	1	0	0	0	0	1	0.166667	0	0
3	OB	186647784	186648210	0.0042834	0.00656568	427	26	3.42876	0.0143722	1.30394	0.0385628	uc031sct.1	ADIPOQ-AS1	0	73872	104	ST6GAL1	0	0	1	0.0866511	0	0	0	0	0	0	1	1	1	0.913349	0	0	0	0	0	0
3	OB	186649419	186649748	0.0602981	0.0759948	330	17	1.53763	0.11373	3.66196	0.0358594	uc031sct.1	ADIPOQ-AS1	0	75507	1105	ST6GAL1	0	0	0	0	0	0	0	0	0	0	1	1	0	0	0	0	1	1	0	0
3	OB	186742878	186743124	0.503503	0.534468	247	9	0.9929	0.083289	1.15075	0.0806786	uc003fre.1	RPL39L	0	95616	3214	ST6GAL1	0	0	0	0	0	0	0	0	0	0	1	1	0	0	0	0	0	0	0	0
3	OB	186856897	186857220	0.553591	0.58451	324	30	0.643466	0.0300577	1.20291	0.0431593	uc003fre.1	RPL39L	1	0	18159	RPL39L	1	0.484568	1	0.907407	0	0	1	0.682099	0	0	1	0.320988	1	0.0925926	0	0	0	0	0	0
3	OB	186857390	186857659	0.05868	0.074191	270	19	1.49701	0.141825	2.0003	0.0489522	uc003fre.1	RPL39L	0	127	18652	RPL39L	1	1	1	1	0	0	0	0	0	0	1	1	0	0	0	0	0	0	0	0
3	OB	187387867	187388098	0.822414	0.839328	232	20	1.531	0.0190347	1.11876	0.0364199	uc003frn.3	SST	1	0	1174	SST	1	0.418103	1	0.797414	0	0	1	0.681034	0	0	1	0.323276	1	0.202586	0	0	0	0	0	0
3	OB	187653507	187653728	0.00323605	0.00503809	222	9	1.14158	0.177886	1.31579	0.123287	uc003frq.2	BCL6	0	189994	22834	LINC01991	0	0	0	0	0	0	0	0	0	0	1	1	0	0	0	0	0	0	0	0
3	OB	192233171	192233556	7.10437e-06	1.6689e-05	386	18	1.03775	0.358922	2.41209	0.13886	uc003fsy.3	FGF12	1	0	361	FGF12-AS2	0	0	0	0	0	0	0	0	1	1	1	1	0	0	0	0	1	1	0	0
3	OB	192959220	192959424	0.0802548	0.0992559	205	16	1.17931	0.171418	1.76682	0.0812904	uc011bsq.2	ATP13A5	0	33406	143	MGC2889	0	0	1	0.75122	0	0	0	0	1	0.502439	1	0.502439	0	0	0	0	1	0.24878	0	0
3	OB	194024012	194024233	0.0228899	0.0315255	222	6	0.617099	0.0533833	1.24238	0.0594042	uc003ftr.2	LINC00887	1	0	5024	LINC00887	0	0	0	0	0	0	0	0	0	0	1	1	0	0	0	0	0	0	0	0
3	OB	194118321	194118614	0.0809034	0.0997022	294	13	1.36565	0.0279479	1.10573	0.0488792	uc003ftv.1	GP5	1	0	2772	GP5	0	0	1	1	0	0	1	1	0	0	0	0	0	0	0	0	0	0	0	0
3	OB	194407678	194407948	0.174941	0.200727	271	29	1.58016	0.113879	2.1284	0.0786772	uc003fui.3	LSG1	0	14472	1057	FAM43A	0	0	1	1	0	0	0	0	0	0	0	0	0	0	0	0	0	0	0	0
3	OB	195633682	195634316	0.00499219	0.00753574	635	20	0.924795	0.151018	1.65447	0.0593044	uc003fvu.1	TNK2	1	0	630	TNK2-AS1	0	0	0	0	0	0	0	0	1	1	1	1	1	1	0	0	0	0	0	0
3	OB	195634631	195635036	1.13681e-05	2.59375e-05	406	14	1.02327	0.328842	2.98889	0.0595249	uc003fvu.1	TNK2	1	0	0	TNK2-AS1	0	0	0	0	0	0	0	0	1	1	1	0.778325	1	1	0	0	0	0	0	0
3	OB	196157896	196158142	0.158876	0.184967	247	9	2.48636	0.0598386	1.52992	0.047584	uc003fwm.4	UBXN7	1	0	113	UBXN7-AS1	0	0	0	0	0	0	0	0	0	0	1	1	1	1	0	0	0	0	0	0
3	OB	197500613	197500960	0.000175668	0.000328964	348	21	0.886125	0.15177	1.08373	0.0695219	uc003fyd.3	KIAA0226	0	24045	17136	LRCH3	0	0	0	0	0	0	0	0	0	0	1	1	0	0	0	0	0	0	0	0
4	OB	124233	124820	9.78619e-10	3.28261e-09	588	35	1.33495	0.34147	3.33436	0.0938224	uc011buu.1	ZNF732	0	139643	0	ZNF718	0	0	1	0.831633	0	0	0	0	0	0	1	0.260204	1	0.168367	0	0	0	0	0	0
4	OB	299249	299548	0.0343358	0.0443244	300	14	1.31217	0.0473706	1.12789	0.061861	uc021xka.1	ZNF732	0	150	32019	ZNF141	0	0	1	0.213333	0	0	0	0	0	0	1	1	0	0	0	0	1	0.786667	0	0
4	OB	568206	568515	0.00243143	0.00376651	310	12	0.858969	0.332834	1.50199	0.121699	uc003gag.4	ZNF721	0	75246	2441	LOC105374338	0	0	1	0.00967742	0	0	0	0	0	0	1	1	1	0.990323	1	1	0	0	0	0
4	OB	570983	571248	1.26594e-09	4.18054e-09	266	19	1.22119	0.649598	3.39043	0.127713	uc003gaq.1	BC020343	0	75763	27	LOC105374338	0	0	1	1	0	0	0	0	0	0	1	1	0	0	0	0	1	1	0	0
4	OB	571361	571828	2.51848e-09	7.83119e-09	468	34	1.54596	0.288798	3.00756	0.101228	uc003gaq.1	BC020343	0	75183	405	LOC105374338	0	0	1	0.871795	0	0	0	0	0	0	1	1	0	0	0	0	1	1	0	0
4	OB	657420	657699	7.14117e-06	1.49124e-05	280	30	1.09625	0.562444	5.31099	0.109184	uc003gaq.1	BC020343	0	7986	8525	ATP5I	0	0	1	1	0	0	0	0	0	0	1	0.496429	0	0	0	0	0	0	0	0
4	OB	657852	658162	0.0366484	0.0471668	311	16	0.550211	0.0405019	1.36871	0.052967	uc003gar.3	ATP5I	0	8062	8062	ATP5I	0	0	1	1	0	0	0	0	0	0	1	0.491961	0	0	0	0	0	0	0	0
4	OB	778794	779245	0.00774583	0.0111102	452	42	0.401149	0.0505522	1.1874	0.0820506	uc003gbi.3	CPLX1	1	0	50	CPLX1	0	0	1	1	0	0	1	1	0	0	0	0	0	0	0	0	0	0	1	1
4	OB	818920	819159	0.000504775	0.000843272	240	15	1.22068	0.155224	1.58413	0.124022	uc003gbi.3	CPLX1	1	0	23903	GAK	0	0	1	1	0	0	0	0	0	0	1	1	0	0	0	0	0	0	0	0
4	OB	940615	941026	0.0466294	0.0587696	412	38	1.19917	0.0324478	1.06337	0.0440511	uc003gbw.4	DGKQ	0	11645	11645	DGKQ	0	0	1	1	0	0	0	0	0	0	1	1	0	0	0	0	0	0	0	0
4	OB	942410	942706	0.203468	0.231262	297	11	1.0436	0.0170592	1.05503	0.0419348	uc003gbw.4	DGKQ	0	9965	9965	DGKQ	0	0	0	0	0	0	0	0	0	0	1	1	0	0	0	0	1	1	0	0
4	OB	993227	993488	0.098348	0.118686	262	13	0.988344	0.0576418	1.18901	0.0636878	uc003gbx.3	SLC26A1	0	6003	11783	SLC26A1	0	0	0	0	0	0	0	0	1	1	1	1	1	0.0267176	1	0.973282	1	1	0	0
4	OB	995775	996239	5.41021e-08	1.50019e-07	465	50	0.919857	0.214767	1.83805	0.0876922	uc003gbx.3	SLC26A1	0	8551	9370	FGFRL1	0	0	1	1	0	0	0	0	1	1	0	0	0	0	0	0	0	0	0	0
4	OB	1016154	1016353	0.0263902	0.0346982	200	15	1.12288	0.0650803	1.1782	0.077345	uc003gbx.3	SLC26A1	0	28930	9903	FGFRL1	0	0	0	0	0	0	0	0	1	1	1	0.455	1	1	0	0	0	0	0	0
4	OB	1161145	1161746	4.62682e-21	7.88411e-20	602	45	1.20078	0.601357	4.48964	0.0974795	uc003gcm.1	SPON2	1	0	425	SPON2	0	0	1	0.893688	0	0	1	1	0	0	0	0	0	0	1	1	1	0.106312	0	0
4	OB	1165891	1166138	0.0414703	0.0527353	248	27	1.79801	0.0592107	1.42453	0.034513	uc003gco.4	SPON2	1	0	5171	SPON2	0	0	1	1	0	0	0	0	0	0	1	1	0	0	0	0	0	0	0	0
4	OB	1201316	1201654	0.0899928	0.109534	339	16	0.864532	0.0409393	1.06299	0.0518313	uc021xkj.1	SPON2	1	0	2253	CTBP1-AS	0	0	0	0	0	0	0	0	0	0	1	1	1	1	0	0	0	0	0	0
4	OB	1202712	1203239	9.313e-06	1.91659e-05	528	30	1.46071	0.182439	1.28811	0.120182	uc021xkj.1	SPON2	0.0738636	0	668	CTBP1-AS	1	1	1	0.464015	0	0	1	0.0738636	0	0	1	0.92803	1	0.462121	1	1	1	0.0738636	0	0
4	OB	1203391	1203703	0.0216877	0.0288717	313	11	1.25119	0.0391812	1.15163	0.0621327	uc021xkj.1	SPON2	0	641	204	CTBP1-AS	1	1	0	0	0	0	0	0	0	0	1	1	0	0	1	1	1	1	0	0
4	OB	1205781	1205985	0.0005046	0.000843272	205	15	0.957111	0.0347019	1.07084	0.0497897	uc003gcu.1	CTBP1	1	0	554	CTBP1	0	0	1	0.82439	0	0	1	1	0	0	0	0	1	0.17561	1	1	0	0	1	1
4	OB	1397934	1398184	9.94353e-07	2.24124e-06	251	17	1.38421	0.447756	1.67475	0.147094	uc003gcu.1	CTBP1	0	155026	1215	NKX1-1	0	0	1	1	0	0	0	0	1	1	1	1	0	0	0	0	0	0	0	0
4	OB	1398342	1398848	0.00169501	0.00267435	507	37	1.31624	0.212146	1.4845	0.125827	uc003gcu.1	CTBP1	0	155434	1623	NKX1-1	0	0	1	1	0	0	0	0	1	1	1	1	0	0	1	1	0	0	0	0
4	OB	1399071	1399330	0.749899	0.771635	260	23	0.709125	0.0855753	1.21321	0.0762038	uc003gcu.1	CTBP1	0	156163	2352	NKX1-1	0	0	1	1	0	0	0	0	1	1	1	1	0	0	1	1	0	0	0	0
4	OB	1401038	1401492	2.06146e-12	1.04546e-11	455	28	0.875707	0.724197	1.67347	0.18083	uc003gcu.1	CTBP1	0	158130	4319	NKX1-1	1	1	1	1	0	0	0	0	1	0.861538	1	1	1	1	1	1	0	0	0	0
4	OB	1407797	1407996	0.00701075	0.010124	200	18	0.93872	0.148986	1.18465	0.0881868	uc003gcu.1	CTBP1	0	164889	11078	NKX1-1	0	0	1	1	0	0	0	0	1	1	1	1	1	1	0	0	0	0	1	1
4	OB	2321928	2322131	0.152694	0.180187	204	16	1.00023	0.211987	1.39315	0.128326	uc003gew.2	ZFYVE28	1	0	8174	ZFYVE28	0	0	0	0	0	0	1	0.348039	0	0	1	0.656863	0	0	0	0	0	0	0	0
4	OB	2418227	2418474	0.0181759	0.0244256	248	17	2.36047	0.102758	1.62479	0.0477075	uc003gex.2	ZFYVE28	1	0	2197	CFAP99	0	0	1	0.665323	0	0	0	0	0	0	1	1	1	0.334677	0	0	0	0	0	0
4	OB	2815871	2816099	0.137316	0.16249	229	5	0.927982	0.0622046	1.08752	0.0621157	uc003gfg.2	TNIP2	0	57768	1926	SH3BP2	0	0	0	0	0	0	0	0	0	0	1	1	0	0	1	1	0	0	0	0
4	OB	2956523	2956852	0.318268	0.351249	330	20	1.09996	0.00732489	1.03091	0.0221098	uc003ggj.1	NOP14	1	0	8445	GRK4	0	0	1	0.445455	0	0	0	0	0	0	1	1	1	0.554545	0	0	0	0	0	0
4	OB	2966043	2966291	0.0603318	0.0744966	249	9	1.40276	0.0867549	1.4429	0.0508147	uc003ggj.1	NOP14	0	925	701	GRK4	1	1	0	0	0	0	0	0	0	0	1	1	0	0	0	0	1	1	0	0
4	OB	3370594	3371073	0.431705	0.459766	480	15	0.950812	0.0376069	1.17093	0.0751503	uc003ghh.4	LRPAP1	0	134250	650	RGS12	0	0	0	0	0	0	0	0	0	0	1	1	0	0	1	0.710417	0	0	0	0
4	OB	3534628	3534850	1.5362e-06	3.4263e-06	223	12	1.09313	0.228881	1.8426	0.12389	uc003ghh.4	LRPAP1	0	404	29305	LRPAP1	1	1	1	0.721973	0	0	0	0	1	1	1	1	0	0	0	0	1	0.278027	0	0
4	OB	3768835	3769037	1.36382e-07	3.47896e-07	203	24	0.579723	0.299842	1.38294	0.125425	uc003ghl.3	LOC100133461	0	89253	540	ADRA2C	0	0	1	1	0	0	0	0	0	0	0	0	0	0	0	0	0	0	0	0
4	OB	3769418	3769732	3.65024e-06	7.89342e-06	315	27	0.915968	0.296113	1.80637	0.12268	uc003ghl.3	LOC100133461	0	89836	1123	ADRA2C	0	0	1	1	0	0	0	0	0	0	0	0	0	0	0	0	0	0	0	0
4	OB	3873756	3874084	2.57135e-12	1.25907e-11	329	28	1.36906	0.595053	2.38415	0.174265	uc011bvu.2	FAM86EP	0	69584	69402	FAM86EP	0	0	1	0.778116	0	0	0	0	0	0	1	1	0	0	1	0.0212766	1	0.221884	0	0
4	OB	4229307	4229532	6.70744e-05	0.000123162	226	18	1.1514	0.231717	1.60776	0.110977	uc003ghp.1	OTOP1	0	686	7736	TMEM128	1	1	1	1	0	0	0	0	0	0	1	1	0	0	0	0	0	0	0	0
4	OB	4250496	4250707	0.203576	0.231262	212	11	1.27447	0.102615	1.38468	0.0343682	uc003ghr.1	TMEM128	0	537	13228	TMEM128	1	1	0	0	0	0	0	0	0	0	1	1	0	0	0	0	1	1	0	0
4	OB	4387302	4388393	3.14575e-18	3.11649e-17	1092	71	1.14467	0.266017	2.50486	0.116261	uc003gic.3	STX18	0	32302	0	NSG1	0	0	1	0.733516	0	0	0	0	0	0	1	0.258242	1	0.266484	0	0	0	0	0	0
4	OB	4854996	4855595	0.0153403	0.0208785	600	31	2.37093	0.0887631	1.81692	0.0510146	uc021xkx.1	7SK	0	66901	5796	MSX1	0	0	1	0.358333	0	0	0	0	0	0	1	1	0	0	1	1	1	0.641667	0	0
4	OB	4856503	4856739	0.824334	0.840111	237	15	1.02367	0.0585798	1.3537	0.0532275	uc021xkx.1	7SK	0	65757	4652	MSX1	0	0	0	0	0	0	0	0	0	0	1	1	1	1	1	1	1	1	0	0
4	OB	4856916	4857256	0.000443686	0.000747076	341	13	1.03994	0.26889	1.55982	0.119797	uc021xkx.1	7SK	0	65240	4135	MSX1	0	0	0	0	0	0	0	0	0	0	1	1	1	1	1	1	1	0.865103	1	0.134897
4	OB	4859583	4860136	3.29517e-16	2.33957e-15	554	38	0.683118	0.452693	1.41319	0.146814	uc021xkx.1	7SK	0	62360	1255	MSX1	0	0	1	0.911552	0	0	0	0	0	0	1	1	1	1	0	0	1	1	0	0
4	OB	4860401	4860806	2.22874e-05	4.41602e-05	406	16	0.969756	0.173835	1.48912	0.102702	uc021xkx.1	7SK	0	61690	585	MSX1	0	0	0	0	0	0	0	0	0	0	1	1	1	1	1	0.864532	1	1	0	0
4	OB	4862816	4863190	0.00102663	0.00166925	375	27	1.48886	0.156485	1.88932	0.0865735	uc021xkx.1	7SK	0	59306	1425	MSX1	0	0	0	0	0	0	0	0	0	0	1	1	1	1	1	1	1	1	1	1
4	OB	4863846	4864600	2.01311e-22	4.28792e-21	755	40	1.07288	0.598092	1.47039	0.195966	uc021xkx.1	7SK	0	57896	2455	MSX1	0	0	1	0.192053	0	0	0	0	0	0	1	0.770861	1	0.807947	1	1	1	0.524503	1	0.475497
4	OB	4865825	4866995	1.47402e-30	1.04655e-28	1171	55	1.12787	0.623766	2.07422	0.208529	uc021xkx.1	7SK	0	55501	4434	MSX1	0	0	1	0.321093	0	0	0	0	0	0	1	1	1	1	1	0.525192	1	0.862511	1	0.356106
4	OB	4867146	4868041	2.02216e-20	2.97048e-19	896	63	1.11614	0.466367	2.61269	0.164526	uc021xkx.1	7SK	0	54455	5755	MSX1	0	0	1	0.321429	0	0	0	0	0	0	1	1	1	1	0	0	1	1	1	1
4	OB	4868442	4868953	5.42246e-11	2.13886e-10	512	38	1.21841	0.382613	2.45326	0.135659	uc021xkx.1	7SK	0	53543	7051	MSX1	0	0	1	1	0	0	0	0	0	0	1	1	0	0	0	0	1	1	1	0.767578
4	OB	4871185	4871526	0.000299192	0.000518112	342	16	1.17602	0.274942	1.94611	0.110098	uc021xkx.1	7SK	0	50970	9794	MSX1	0	0	0	0	0	0	0	0	0	0	1	1	1	0.774854	1	1	0	0	1	1
4	OB	4873216	4873483	0.00912616	0.0128308	268	21	1.00842	0.175127	1.75144	0.0809694	uc021xkx.1	7SK	0	49013	11825	MSX1	0	0	1	0.828358	0	0	0	0	0	0	1	1	1	1	0	0	0	0	0	0
4	OB	5052796	5053086	2.18499e-12	1.09506e-11	291	17	0.989282	1.96795	4.51864	0.203259	uc003gig.3	CYTL1	0	31599	157	STK32B	0	0	0	0	0	0	0	0	1	1	1	1	1	1	0	0	0	0	0	0
4	OB	5053545	5053990	6.78921e-17	5.35593e-16	446	39	0.804916	0.564068	1.89875	0.153628	uc003gig.3	CYTL1	0	32348	302	STK32B	0	0	1	1	0	0	0	0	1	1	1	0.782511	0	0	0	0	0	0	0	0
4	OB	5709742	5710040	8.39104e-09	2.46523e-08	299	20	1.11475	0.883215	2.6266	0.169601	uc003gij.3	EVC2	1	0	2883	EVC	0	0	1	0.187291	0	0	1	0.317726	0	0	1	0.488294	1	0.812709	1	1	0	0	0	0
4	OB	5710544	5710828	0.0395469	0.0504401	285	16	0.519023	0.0481269	1.18699	0.0671947	uc003gik.3	EVC2	1	0	2095	EVC	1	1	0	0	0	0	1	0.961404	0	0	1	0.0421053	0	0	1	1	1	1	0	0
4	OB	5712427	5712734	2.21857e-07	5.55948e-07	308	12	0.984191	0.530601	2.9726	0.151063	uc003gik.3	EVC2	0	1152	189	EVC	1	1	0	0	0	0	0	0	0	0	1	1	1	1	0	0	1	0.224026	1	0.775974
4	OB	5713346	5713585	6.87829e-10	2.36303e-09	240	17	0.944214	0.934699	2.18958	0.212442	uc003gik.3	EVC2	0	2071	423	EVC	0	0	1	0.441667	0	0	0	0	0	0	1	1	0	0	0	0	1	0.558333	1	1
4	OB	5890612	5890835	0.227409	0.256286	224	9	1.58238	0.150558	1.82704	0.0623833	uc003gir.3	CRMP1	1	0	34166	MIR378D1	1	1	1	0.151786	0	0	0	0	0	0	1	1	1	1	1	1	1	0.848214	0	0
4	OB	5891782	5892365	3.22137e-11	1.33234e-10	584	38	0.522878	0.334944	1.80444	0.141027	uc003gir.3	CRMP1	0.234589	0	32636	MIR378D1	1	1	1	0.659247	0	0	1	0.234589	0	0	1	0.767123	1	0.505137	1	0.494863	1	1	0	0
4	OB	6202637	6202915	4.49662e-05	8.47593e-05	279	16	1.19276	0.215403	1.70549	0.105767	uc010idb.1	JAKMIP1	0	319	178	LINC02495	1	1	1	0.315412	0	0	0	0	0	0	1	0.896057	0	0	0	0	1	0.684588	0	0
4	OB	6223382	6223582	0.00148021	0.00235287	201	8	1.28735	0.36175	1.56362	0.108931	uc010idb.1	JAKMIP1	0	21064	20923	LINC02495	0	0	1	0.0845771	0	0	0	0	0	0	1	1	1	0.915423	0	0	0	0	0	0
4	OB	6473788	6474013	0.10744	0.128928	226	26	1.35082	0.0743623	1.36489	0.0642848	uc003gjc.3	PPP2R2C	1	0	102887	MAN2B2	0	0	1	1	0	0	1	0.566372	0	0	1	0.438053	0	0	0	0	0	0	0	0
4	OB	6782921	6783295	0.000332154	0.000568263	375	10	0.430534	0.115027	1.2649	0.129523	uc003gjo.3	MRFAP1L1	0	71315	1163	KIAA0232	0	0	0	0	0	0	0	0	0	0	1	1	1	1	0	0	0	0	0	0
4	OB	7043540	7044027	0.0519089	0.064848	488	29	2.41801	0.0826368	1.31863	0.0736304	uc003gjv.2	CCDC96	1	0	965	CCDC96	0	0	1	0.45082	0	0	1	1	0	0	0	0	1	0.54918	0	0	0	0	0	0
4	OB	7046248	7046624	0.0368341	0.0472631	377	12	0.820075	0.0727788	1.20752	0.0651307	uc021xld.1	LOC100129931	1	0	1093	TADA2B	1	1	0	0	0	0	0	0	0	0	1	1	0	0	0	0	1	1	0	0
4	OB	7194854	7195514	1.40194e-18	1.53135e-17	661	49	0.761583	0.446936	1.85082	0.144365	uc003gka.3	FLJ36777	0	89751	481	SORCS2	0	0	1	0.928896	0	0	0	0	0	0	1	1	0	0	0	0	1	0.0711044	0	0
4	OB	7774601	7774951	0.411903	0.440881	351	18	0.675335	0.0777919	1.27292	0.0942664	uc011bwk.1	AFAP1	1	0	14162	AFAP1	0	0	1	0.481481	0	0	1	0.390313	0	0	0	0	0	0	0	0	1	0.518519	0	0
4	OB	7813740	7814103	0.382968	0.413801	364	14	1.37878	0.0255154	1.13066	0.0495807	uc011bwk.1	AFAP1	1	0	53301	AFAP1	0	0	0	0	0	0	0	0	0	0	1	1	0	0	0	0	0	0	0	0
4	OB	7985105	7985336	0.104021	0.125178	232	9	0.870347	0.080847	1.17678	0.103968	uc003gki.3	ABLIM2	0.237069	0	18069	ABLIM2	0	0	0	0	0	0	1	0.237069	0	0	1	0.49569	0	0	0	0	0	0	0	0
4	OB	8201269	8201490	0.589058	0.619602	222	9	1.1615	0.0460109	1.39533	0.0239892	uc003gkj.4	ABLIM2	0	40710	299	SH3TC1	0	0	0	0	0	0	0	0	0	0	1	1	0	0	0	0	0	0	0	0
4	OB	8689839	8690174	0.300424	0.332417	336	28	1.19607	0.00729976	1.17699	0.0220919	uc003izz.1	HMX1	0	178598	95453	CPZ	0	0	1	0.654762	0	0	0	0	0	0	1	1	1	0.345238	1	1	0	0	0	0
4	OB	8859768	8860091	1.66887e-10	6.12877e-10	324	32	1.17337	0.531413	2.23403	0.155714	uc003izz.1	HMX1	0	8681	8681	HMX1	0	0	1	1	0	0	0	0	0	0	1	1	0	0	0	0	0	0	0	0
4	OB	8860343	8860576	4.30573e-09	1.28117e-08	234	20	1.17087	0.503158	2.20475	0.14302	uc003izz.1	HMX1	0	8196	8196	HMX1	0	0	1	1	0	0	0	0	0	0	1	1	0	0	0	0	0	0	0	0
4	OB	8861369	8862074	1.04628e-16	7.8196e-16	706	58	0.843914	0.430843	1.68645	0.152574	uc003izz.1	HMX1	0	6698	6698	HMX1	0	0	1	1	0	0	0	0	0	0	1	1	0	0	0	0	0	0	0	0
4	OB	8863538	8863738	9.28924e-13	5.00913e-12	201	23	1.14469	0.740451	2.71083	0.149667	uc003izz.1	HMX1	0	5034	5034	HMX1	0	0	1	1	0	0	0	0	0	0	1	1	0	0	1	1	0	0	0	0
4	OB	8874157	8874743	6.09037e-12	2.7601e-11	587	40	1.44078	0.263639	1.51195	0.113218	uc003izz.1	HMX1	0	614	5385	HMX1	1	1	1	1	0	0	0	0	0	0	1	1	0	0	0	0	1	1	0	0
4	OB	8875503	8875833	0.00402364	0.00595163	331	20	0.971283	0.135811	1.2985	0.104385	uc003izz.1	HMX1	0	1960	6731	HMX1	1	0.123867	1	1	0	0	0	0	0	0	1	1	0	0	0	0	0	0	1	1
4	OB	8876014	8876399	1.81373e-13	1.01664e-12	386	41	0.917352	0.320926	1.55216	0.14699	uc003izz.1	HMX1	0	2471	7242	HMX1	0	0	1	1	0	0	0	0	0	0	1	1	0	0	0	0	0	0	1	1
4	OB	8893346	8893551	1.22912e-05	2.49336e-05	206	17	1.114	0.368735	1.8189	0.114265	uc003izz.1	HMX1	0	19803	24574	HMX1	0	0	1	0.878641	0	0	0	0	0	0	1	1	1	0.121359	0	0	0	0	0	0
4	OB	8894721	8894940	1.60429e-15	1.08481e-14	220	22	0.923057	1.59773	2.93591	0.230326	uc003izz.1	HMX1	0	21178	25949	HMX1	0	0	1	1	0	0	0	0	0	0	1	1	0	0	0	0	0	0	0	0
4	OB	8895118	8895873	2.63676e-20	3.62342e-19	756	58	0.895784	0.470133	2.09775	0.14226	uc003izz.1	HMX1	0	21575	26346	HMX1	0	0	1	1	0	0	0	0	0	0	1	1	0	0	0	0	0	0	0	0
4	OB	10119346	10119846	3.0519e-07	7.47189e-07	501	15	1.17435	0.157527	1.56072	0.119123	uc021xlv.1	WDR1	0	773	39112	MIR3138	1	1	0	0	0	0	0	0	0	0	1	1	0	0	0	0	1	1	0	0
4	OB	10458131	10458412	0.0695927	0.0854366	282	32	0.451031	0.0935039	1.24271	0.0820096	uc003gmn.3	ZNF518B	1	0	16628	ZNF518B	0	0	1	1	0	0	0	0	1	1	1	1	0	0	0	0	0	0	0	0
4	OB	10459099	10459337	0.00788829	0.0112766	239	22	0.691884	0.103422	1.35992	0.0732965	uc003gmn.3	ZNF518B	0	67	17596	ZNF518B	1	1	1	1	0	0	0	0	1	1	1	1	0	0	1	1	0	0	0	0
4	OB	10463257	10463601	0.0175809	0.0237008	345	23	0.509856	0.0613923	1.26653	0.0858239	uc003gmn.3	ZNF518B	0	4225	21754	ZNF518B	0	0	1	1	0	0	0	0	1	1	1	1	0	0	0	0	0	0	1	0.281159
4	OB	13524438	13525288	3.31819e-11	1.35918e-10	851	49	0.629712	0.160071	1.37057	0.109265	uc010idp.1	LOC285547	0	2654	2654	LINC01097	0	0	1	1	0	0	0	0	0	0	1	1	1	0.864865	1	0.135135	0	0	0	0
4	OB	13525396	13525668	0.236839	0.266209	273	19	0.489142	0.0988374	1.13788	0.0697401	uc010idp.1	LOC285547	0	2274	2274	LINC01097	0	0	1	1	0	0	0	0	0	0	1	1	1	1	1	1	0	0	0	0
4	OB	13529081	13529603	9.11525e-21	1.43818e-19	523	39	0.991007	0.940375	2.51075	0.19984	uc010idp.1	LOC285547	1	0	1139	LINC01097	0	0	1	0.669216	0	0	1	0.8413	0	0	1	0.160612	1	1	0	0	0	0	1	1
4	OB	13530946	13531217	1.61381e-05	3.22763e-05	272	18	0.977186	0.203295	1.31603	0.112794	uc010idp.1	LOC285547	1	0	3004	LINC01097	0	0	1	1	0	0	0	0	0	0	1	1	0	0	0	0	1	1	0	0
4	OB	13532788	13533240	5.45809e-07	1.29175e-06	453	24	0.987081	0.248719	1.65679	0.134792	uc010idp.1	LOC285547	0.560706	0	4846	LINC01097	1	0.880795	0	0	0	0	1	0.560706	0	0	1	0.441501	0	0	0	0	1	1	1	1
4	OB	13536328	13536543	1.57309e-05	3.16103e-05	216	13	1.19528	0.226351	1.52327	0.15041	uc010idp.1	LOC285547	0	3287	5910	NKX3-2	0	0	0	0	0	0	0	0	0	0	1	1	1	1	0	0	0	0	0	0
4	OB	13537663	13538018	4.30633e-11	1.73066e-10	356	26	1.02791	0.401543	1.63147	0.14046	uc003gmx.2	NKX3-2	0	4435	4435	NKX3-2	0	0	1	0.873596	0	0	0	0	0	0	1	1	0	0	0	0	1	0.126404	0	0
4	OB	13539214	13539538	0.0170294	0.0230302	325	13	1.03005	0.133304	1.25545	0.0955315	uc003gmx.2	NKX3-2	0	2915	2915	NKX3-2	0	0	0	0	0	0	0	0	0	0	1	1	0	0	0	0	1	1	0	0
4	OB	13540674	13541000	0.00103533	0.00167699	327	16	0.917014	0.164478	1.40177	0.109604	uc003gmx.2	NKX3-2	0	1453	1453	NKX3-2	0	0	0	0	0	0	0	0	0	0	1	1	0	0	1	1	0	0	1	1
4	OB	13541500	13541982	0.0060027	0.00869778	483	30	0.781807	0.133276	1.21419	0.0878931	uc003gmx.2	NKX3-2	0	471	471	NKX3-2	0	0	0	0	0	0	0	0	0	0	1	1	1	0.871636	1	0.128364	0	0	1	0.981366
4	OB	13543613	13543934	3.36169e-18	3.25472e-17	322	32	1.05742	1.08922	2.51785	0.198153	uc003gmx.2	NKX3-2	1	0	1160	NKX3-2	0	0	1	1	0	0	1	1	0	0	0	0	0	0	0	0	0	0	0	0
4	OB	13544147	13544365	0.180891	0.208833	219	13	0.251756	0.0784607	1.23296	0.0641086	uc003gmx.2	NKX3-2	1	0	1694	NKX3-2	0	0	1	1	0	0	1	0.0273973	0	0	1	0.977169	0	0	0	0	0	0	0	0
4	OB	13545096	13545467	2.306e-05	4.53911e-05	372	19	0.579133	0.207067	1.38387	0.123044	uc003gmx.2	NKX3-2	1	0	2232	LINC01096	0	0	1	1	0	0	0	0	0	0	1	1	0	0	1	1	0	0	0	0
4	OB	13546678	13547061	0.0129305	0.0180013	384	17	0.867251	0.0940028	1.75356	0.0410199	uc003gmx.2	NKX3-2	0	564	638	LINC01096	1	1	0	0	0	0	0	0	0	0	1	1	1	1	0	0	1	1	0	0
4	OB	13548012	13548929	9.10645e-05	0.000164379	918	47	1.4133	0.0882272	1.34578	0.086695	uc011bxa.1	LOC285548	1	0	313	LINC01096	1	0.1122	1	0.392157	0	0	1	1	0	0	0	0	1	0.607843	0	0	1	0.526144	1	0.473856
4	OB	14864561	14864838	0.000109287	0.00019644	278	29	1.00393	0.171673	1.32463	0.0931261	uc003gne.3	MGC4836	1	0	46746	CPEB2-AS1	0	0	1	0.866906	0	0	0	0	1	1	1	1	0	0	0	0	1	0.133094	0	0
4	OB	15471072	15471618	0.0163201	0.0221413	547	12	1.72839	0.130807	2.04117	0.0732977	uc010idw.2	FBXL5	0	134388	0	CC2D2A	0	0	0	0	0	0	0	0	0	0	1	0.76234	0	0	0	0	0	0	0	0
4	OB	15780000	15780328	6.30813e-18	5.59846e-17	329	30	1.17282	1.18482	5.54082	0.185538	uc003gob.2	FBXL5	0	122965	113	CD38	0	0	1	1	0	0	0	0	1	1	1	0.179331	0	0	0	0	0	0	0	0
4	OB	15780608	15780935	7.57141e-05	0.000137839	328	18	1.16259	0.366264	6.6983	0.0832352	uc003gob.2	FBXL5	0	123573	721	CD38	0	0	1	0.371951	0	0	0	0	1	1	1	1	0	0	0	0	1	0.628049	0	0
4	OB	15781076	15781283	0.320051	0.352304	208	11	1.20086	0.0899102	2.33129	0.0297128	uc003gob.2	FBXL5	0	124041	1189	CD38	0	0	0	0	0	0	0	0	1	1	1	1	0	0	0	0	1	1	0	0
4	OB	16084236	16084886	7.1363e-07	1.63444e-06	651	55	0.981015	0.238079	3.04498	0.0545771	uc003gop.2	PROM1	1	0	77241	TAPT1	0	0	1	1	0	0	0	0	1	1	1	1	0	0	0	0	0	0	0	0
4	OB	16086052	16086293	0.00455521	0.00669144	242	6	1.08532	0.108362	1.32685	0.113352	uc003goq.3	PROM1	0	429	75834	TAPT1	1	1	0	0	0	0	0	0	1	1	1	1	0	0	0	0	1	1	0	0
4	OB	17782644	17783076	2.18333e-24	6.64357e-23	433	44	1.29637	1.1176	4.74572	0.225587	uc003gpm.4	FAM184B	1	0	11994	DCAF16	1	0.325635	1	1	0	0	1	0.683603	0	0	1	0.318707	0	0	0	0	0	0	0	0
4	OB	17783475	17783742	4.01237e-06	8.63267e-06	268	14	0.553146	0.511494	1.6497	0.17686	uc003gpm.4	FAM184B	0	340	11328	DCAF16	1	1	1	0.559701	0	0	0	0	0	0	1	1	0	0	0	0	1	0.440299	0	0
4	OB	20254063	20254710	1.35785e-19	1.7013e-18	648	51	1.3455	0.601904	2.79938	0.11992	uc021xms.1	KCNIP4	0	475528	536	SLIT2	0	0	1	1	0	0	0	0	1	1	1	1	0	0	0	0	0	0	0	0
4	OB	20254909	20255372	7.34829e-08	1.96879e-07	464	23	0.97688	0.404528	1.68071	0.153135	uc021xms.1	KCNIP4	0	474866	1382	SLIT2	0	0	1	1	0	0	0	0	1	1	1	0.702586	0	0	0	0	0	0	0	0
4	OB	20255848	20256117	6.16207e-07	1.44233e-06	270	15	0.952729	0.37483	2.04717	0.176821	uc021xms.1	KCNIP4	0	474121	2321	SLIT2	0	0	1	1	0	0	0	0	1	1	1	1	0	0	0	0	0	0	0	0
4	OB	20256288	20256678	7.38226e-07	1.67279e-06	391	32	0.979316	0.311284	1.44902	0.113563	uc021xms.1	KCNIP4	0	473560	2761	SLIT2	0	0	1	1	0	0	0	0	1	1	1	1	0	0	0	0	0	0	0	0
4	OB	20985616	20986059	0.533749	0.564211	444	27	0.873323	0.0814744	1.46828	0.0670307	uc003gqe.2	KCNIP4	0.0382883	0	255378	KCNIP4	0	0	0	0	0	0	1	0.0382883	0	0	1	0.963964	0	0	0	0	0	0	0	0
4	OB	21305865	21306182	2.57014e-12	1.25907e-11	318	26	1.03523	0.537098	1.92526	0.14289	uc003gqg.1	KCNIP4	1	0	160140	MIR7978	1	1	0	0	0	0	0	0	0	0	1	1	0	0	0	0	0	0	0	0
4	OB	21949690	21950037	5.50851e-07	1.29648e-06	348	13	0.78489	0.422306	2.20986	0.154913	uc003gqi.1	KCNIP4	1	0	104727	KCNIP4-IT1	0	0	0	0	0	0	0	0	1	1	1	1	1	1	0	0	0	0	0	0
4	OB	21950833	21951100	3.37303e-10	1.19742e-09	268	19	0.88008	0.791865	2.14445	0.213851	uc003gqi.1	KCNIP4	0	459	105870	KCNIP4-IT1	1	1	1	0.123134	0	0	0	0	1	1	1	1	0	0	0	0	1	1	0	0
4	OB	25656630	25656961	0.00192231	0.00301068	332	12	3.41459	0.147723	1.94584	0.0939862	uc003gru.4	SEL1L3	0	92087	473	SLC34A2	0	0	0	0	0	0	0	0	0	0	1	1	1	1	0	0	0	0	0	0
4	OB	26491944	26492154	0.015302	0.0208785	211	9	1.24227	0.151007	1.31469	0.136149	uc003gse.1	CCKAR	0.469194	0	8927	CCKAR	1	1	0	0	0	0	1	0.469194	0	0	1	0.535545	0	0	0	0	0	0	0	0
4	OB	30719524	30719974	0.904502	0.915244	451	34	1.17996	0.0627312	1.39189	0.0373793	uc011bxv.1	DQ571874	0	2987397	2055	PCDH7	0	0	1	0.718404	0	0	0	0	0	0	1	1	1	1	0	0	1	0.281596	0	0
4	OB	30722032	30722682	2.56361e-09	7.91375e-09	651	49	1.09349	0.245362	2.00028	0.0813766	uc011bxv.1	DQ571874	0	2989905	0	PCDH7	0	0	1	1	0	0	0	0	0	0	0	0	0	0	0	0	0	0	1	1
4	OB	30723162	30723549	1.22048e-20	1.85687e-19	388	39	1.04502	0.945317	2.3359	0.177857	uc011bxv.1	DQ571874	0	2991035	1126	PCDH7	0	0	1	1	0	0	0	0	0	0	0	0	0	0	0	0	0	0	1	1
4	OB	30723828	30725117	7.89574e-23	1.86866e-21	1290	110	0.511419	0.245894	1.32683	0.11065	uc011bxv.1	DQ571874	0	2991701	1792	PCDH7	0	0	1	0.786822	0	0	0	0	0	0	0	0	0	0	0	0	1	0.213178	1	0.0155039
4	OB	37245151	37245554	1.81525e-11	7.8111e-11	404	29	0.941512	0.449074	2.10219	0.18438	uc021xnf.1	MIR4801	0	1538	1135	NWD2	1	1	1	0.75495	0	0	0	0	1	1	1	1	1	0.24505	0	0	0	0	0	0
4	OB	37245735	37246098	3.02878e-07	7.45815e-07	364	28	1.07119	0.335219	2.79468	0.120864	uc021xnf.1	MIR4801	0	2122	591	NWD2	0	0	1	1	0	0	0	0	1	0.417582	1	1	0	0	0	0	0	0	0	0
4	OB	37246698	37246968	2.4379e-08	6.92363e-08	271	28	1.08354	0.414307	2.83512	0.140631	uc021xnf.1	MIR4801	0	3085	9	NWD2	0	0	1	1	0	0	0	0	1	1	1	0.476015	0	0	0	0	0	0	0	0
4	OB	37891480	37891787	0.560836	0.591377	308	17	2.24202	0.0717644	1.15322	0.0734965	uc021xng.1	Y_RNA	0	189856	917	TBC1D1	0	0	1	0.428571	0	0	0	0	0	0	1	1	1	0.571429	0	0	0	0	0	0
4	OB	41258242	41259424	3.37309e-31	2.87388e-29	1183	72	1.0235	0.519095	2.87221	0.161018	uc031sec.1	UCHL1-AS1	0.42519	0	0	UCHL1	1	0.743872	1	0.562975	0	0	1	0.143702	0	0	1	0.282333	1	0.437025	0	0	0	0	0	0
4	OB	41420478	41420702	0.00058699	0.000969216	225	7	1.0611	0.177655	1.35779	0.132974	uc031sec.1	UCHL1-AS1	0	161734	57831	LIMCH1	0	0	0	0	0	0	0	0	0	0	1	1	0	0	0	0	0	0	0	0
4	OB	41646424	41646774	0.160571	0.187921	351	29	1.33595	0.031027	1.24197	0.0672329	uc003gwf.4	PHOX2B	0	99324	31506	LIMCH1	0	0	1	0.452991	0	0	0	0	0	0	1	0.376068	0	0	0	0	1	0.547009	0	0
4	OB	41746877	41747090	0.00123328	0.00199006	214	12	1.03853	0.226383	1.37106	0.121865	uc003gwf.4	PHOX2B	1	0	779	PHOX2B	0	0	0	0	0	0	1	1	0	0	0	0	1	1	1	1	0	0	0	0
4	OB	41748434	41748950	0.0391739	0.0501144	517	26	0.664596	0.0684122	1.19027	0.0744359	uc003gwf.4	PHOX2B	1	0	2336	PHOX2B	0	0	0	0	0	0	0	0	0	0	1	1	1	1	1	1	1	1	0	0
4	OB	41749050	41749811	8.72576e-11	3.41025e-10	762	56	0.78924	0.181282	1.40762	0.127424	uc003gwf.4	PHOX2B	1	0	2952	PHOX2B	0	0	1	0.824147	0	0	1	0.248031	0	0	1	0.414698	1	0.175853	1	1	1	1	0	0
4	OB	41750865	41751396	0.00375053	0.00556699	532	14	1.5772	0.114175	1.46759	0.0778279	uc003gwf.4	PHOX2B	0.231203	0	4767	PHOX2B	1	1	0	0	0	0	1	0.231203	0	0	1	0.770677	1	1	1	1	1	1	1	1
4	OB	41751560	41751952	0.383689	0.413801	393	13	1.19989	0.0930678	1.46114	0.0513419	uc003gwf.4	PHOX2B	0	573	5462	PHOX2B	1	1	0	0	0	0	0	0	0	0	1	1	1	1	1	0.277354	1	0.641221	1	0.979644
4	OB	41752993	41753671	5.06159e-14	3.17094e-13	679	33	0.917207	0.409797	1.93479	0.166597	uc003gwf.4	PHOX2B	0	2006	6895	PHOX2B	0	0	1	0.00441826	0	0	0	0	0	0	1	1	1	0.995582	0	0	1	1	1	1
4	OB	41753826	41754032	1.31946e-10	4.97423e-10	207	15	0.975134	1.37481	3.3322	0.195845	uc003gwf.4	PHOX2B	0	2839	7728	PHOX2B	0	0	1	0.589372	0	0	0	0	0	0	1	1	0	0	0	0	1	1	0	0
4	OB	41867300	41867919	0.00154558	0.00244764	620	33	1.40646	0.116411	1.3719	0.085914	uc003gwh.3	BC025350	0	13619	13619	LINC00682	0	0	1	0.325806	0	0	0	0	0	0	1	1	1	1	0	0	1	0.537097	0	0
4	OB	41868095	41869100	8.64217e-12	3.79543e-11	1006	54	0.734948	0.20272	1.48809	0.122139	uc003gwh.3	BC025350	0	12438	12438	LINC00682	0	0	0	0	0	0	0	0	0	0	1	1	1	1	0	0	1	1	0	0
4	OB	41869405	41869686	3.51849e-06	7.64733e-06	282	13	1.0417	0.317338	1.75357	0.135201	uc003gwh.3	BC025350	0	11852	11852	LINC00682	0	0	1	0.195035	0	0	0	0	0	0	1	1	0	0	0	0	1	0.804965	1	0.35461
4	OB	41875341	41875976	7.4817e-13	4.08616e-12	636	41	1.26705	0.38543	1.6376	0.146099	uc003gwh.3	BC025350	0	5562	5562	LINC00682	0	0	1	0.550314	0	0	0	0	0	0	1	1	1	0.163522	0	0	1	0.286164	0	0
4	OB	41880073	41881229	4.48544e-07	1.07348e-06	1157	54	0.327614	0.127829	1.29884	0.102137	uc003gwh.3	BC025350	0	309	309	LINC00682	0	0	1	0.239412	0	0	0	0	0	0	1	1	1	0.954192	1	1	1	0.630078	0	0
4	OB	41881797	41882343	4.72719e-05	8.83238e-05	547	30	1.4036	0.167104	1.42718	0.101251	uc003gwh.3	BC025350	1	0	259	LINC00682	0	0	0	0	0	0	1	1	0	0	0	0	1	1	0	0	1	1	0	0
4	OB	41882452	41882922	1.74841e-12	8.97378e-12	471	29	1.39486	0.325475	1.82725	0.134525	uc003gwh.3	BC025350	1	0	914	LINC00682	0	0	1	1	0	0	1	0.804671	0	0	1	0.197452	1	1	0	0	1	1	1	0.895966
4	OB	41884221	41884767	2.10129e-20	2.98383e-19	547	38	1.29132	0.742497	2.89433	0.186611	uc003gwh.3	BC025350	0.638026	0	2683	LINC00682	1	0.619744	1	0.639854	0	0	1	0.135283	0	0	1	0.50457	0	0	0	0	1	1	1	1
4	OB	42154543	42155101	6.39051e-12	2.86564e-11	559	41	0.429166	0.413825	1.93902	0.148721	uc003gwn.3	BEND4	0.631485	0	41674	BEND4	1	0.726297	1	0.790698	0	0	1	0.62254	0	0	1	0.370304	0	0	0	0	1	0.209302	0	0
4	OB	42398407	42398699	7.2909e-07	1.66092e-06	293	17	1.01091	0.377397	1.48206	0.175559	uc021xnv.1	AK027252	0	11691	1156	SHISA3	0	0	0	0	0	0	0	0	0	0	1	1	1	1	0	0	0	0	0	0
4	OB	42398821	42399211	0.000674901	0.00111007	391	27	2.32623	0.206212	2.08149	0.100829	uc021xnv.1	AK027252	0	11179	644	SHISA3	0	0	1	0.153453	0	0	0	0	0	0	1	1	1	0.846547	0	0	0	0	0	0
4	OB	42400318	42401243	2.57943e-29	1.37355e-27	926	64	1.01549	0.572416	4.43737	0.141618	uc021xnv.1	AK027252	0	9147	463	SHISA3	0	0	1	0.523758	0	0	0	0	0	0	1	0.965443	0	0	0	0	1	0.476242	0	0
4	OB	44449388	44449827	4.58405e-05	8.60267e-05	440	44	1.03913	0.193951	1.3663	0.117104	uc003gwu.3	KCTD8	1	0	174526	YIPF7	0	0	1	1	0	0	1	0.565909	0	0	1	0.436364	0	0	0	0	0	0	0	0
4	OB	44450032	44450467	9.18894e-26	3.26207e-24	436	48	0.785779	0.963733	2.15855	0.204266	uc003gwu.3	KCTD8	1	0	173886	YIPF7	0	0	1	1	0	0	1	1	0	0	0	0	0	0	0	0	0	0	0	0
4	OB	46995061	46995552	5.68374e-15	3.78324e-14	492	30	1.02889	0.578715	2.77629	0.173704	uc021xnz.1	GABRA4	0.939024	0	37742	GABRB1	1	0.46748	1	0.863821	0	0	1	0.402439	0	0	1	0.599593	1	0.136179	0	0	0	0	0	0
4	OB	46995660	46996293	3.01597e-11	1.27208e-10	634	34	1.24789	0.387266	2.82867	0.157324	uc003gxg.3	GABRA4	1	0	37001	GABRB1	1	1	1	0.335962	0	0	1	1	0	0	0	0	0	0	0	0	1	0.664038	0	0
4	OB	47033249	47033454	3.09902e-05	6.02822e-05	206	7	1.11454	0.678809	3.14216	0.15338	uc003gxg.3	GABRA4	0	36825	0	GABRB1	0	0	0	0	0	0	0	0	0	0	1	0.223301	1	1	0	0	0	0	0	0
4	OB	47034429	47034940	0.378282	0.410046	512	44	0.931581	0.0775166	1.75204	0.0285821	uc003gxg.3	GABRA4	0	38005	1135	GABRB1	0	0	1	1	0	0	0	0	0	0	1	0.00976562	0	0	0	0	0	0	0	0
4	OB	48484756	48485234	0.193251	0.22071	479	18	0.453336	0.0534696	1.19558	0.0819748	uc003gye.1	FRYL	0	14145	125	SLC10A4	0	0	0	0	0	0	0	0	0	0	1	1	1	1	0	0	0	0	0	0
4	OB	48485987	48486239	2.3939e-08	6.8443e-08	253	23	0.95977	0.458231	1.71291	0.15436	uc003gye.1	FRYL	0	13140	628	SLC10A4	0	0	1	1	0	0	0	0	0	0	1	0.284585	0	0	0	0	0	0	0	0
4	OB	48486373	48487137	4.36571e-06	9.29897e-06	765	34	0.421867	0.0750194	1.24468	0.0819541	uc003gye.1	FRYL	0	12242	1014	SLC10A4	0	0	1	0.132026	0	0	0	0	0	0	1	0.752941	0	0	0	0	1	0.867974	0	0
4	OB	48491561	48492150	0.00281522	0.00431397	590	24	1.48723	0.0639595	1.40853	0.0868741	uc003gye.1	FRYL	0	7229	118	ZAR1	0	0	1	0.0576271	0	0	0	0	0	0	1	1	1	0.942373	0	0	0	0	0	0
4	OB	48496132	48496405	0.00129962	0.00208919	274	11	1.29021	0.126584	1.15581	0.0933403	uc003gye.1	FRYL	0	2974	2974	FRYL	0	0	0	0	0	0	0	0	0	0	0	0	0	0	0	0	0	0	1	1
4	OB	48988050	48988627	0.792673	0.809781	578	58	1.25156	0.0557841	1.36648	0.0373709	uc003gyt.3	OCIAD2	0	79235	0	CWH43	0	0	1	1	0	0	0	0	0	0	1	0.371972	0	0	0	0	0	0	0	0
4	OB	52708215	52708457	0.621257	0.647079	243	11	2.02032	0.000147685	1.0284	0.0044599	uc003gzi.3	LRRC66	0	151408	708	DCUN1D4	0	0	0	0	0	0	0	0	0	0	1	1	1	1	1	1	0	0	0	0
4	OB	52918100	52918535	0.260499	0.291267	436	25	1.68897	0.0579394	1.48989	0.0394788	uc003gzj.2	SGCB	0	13615	604	SPATA18	0	0	1	0.415138	0	0	0	0	1	1	1	1	0	0	0	0	1	0.584862	0	0
4	OB	53617101	53617423	0.000413291	0.000698658	323	27	1.80733	0.155476	2.13992	0.0623942	uc003gzr.3	ERVMER34-1	1	0	7418	ERVMER34-1	0	0	1	0.947368	0	0	1	0.421053	0	0	1	0.582043	1	0.0526316	0	0	0	0	0	0
4	OB	53728619	53728924	0.124431	0.147653	306	39	0.589514	0.0528429	1.34984	0.0684774	uc003gzu.3	SCFD2	0	10226	125	RASL11B	0	0	1	1	0	0	0	0	0	0	1	0.356209	0	0	0	0	0	0	0	0
4	OB	54959266	54959728	2.12578e-07	5.35848e-07	463	22	1.19644	0.34413	2.02052	0.164223	uc003haj.2	CHIC2	0	28451	6519	GSX2	0	0	0	0	0	0	0	0	1	1	1	1	0	0	0	0	1	1	0	0
4	OB	54960005	54960492	2.57569e-13	1.42499e-12	488	21	0.868329	0.695439	1.88238	0.216568	uc003haj.2	CHIC2	0	29190	5755	GSX2	0	0	0	0	0	0	0	0	1	1	1	1	0	0	0	0	1	1	0	0
4	OB	54961599	54961854	7.26705e-05	0.000132865	256	10	0.990391	0.35246	1.75457	0.169975	uc003haj.2	CHIC2	0	30784	4393	GSX2	0	0	0	0	0	0	0	0	1	1	1	1	0	0	0	0	0	0	1	1
4	OB	54966470	54966712	9.44473e-11	3.62473e-10	243	28	1.07104	0.584978	3.77388	0.164107	uc003haj.2	CHIC2	0	35655	223	GSX2	0	0	1	1	0	0	0	0	1	1	0	0	0	0	0	0	0	0	0	0
4	OB	54967284	54968346	9.706e-27	3.75887e-25	1063	59	1.16484	0.605632	2.45713	0.191993	uc003haj.2	CHIC2	0	36469	1037	GSX2	0	0	1	0.733772	0	0	0	0	1	1	1	0.437441	0	0	0	0	1	0.266228	0	0
4	OB	54975133	54975907	9.76325e-25	3.19934e-23	775	41	1.05977	0.824632	2.61631	0.232202	uc003haj.2	CHIC2	0	44318	8886	GSX2	0	0	1	0.672258	0	0	0	0	1	1	1	1	1	0.327742	0	0	0	0	0	0
4	OB	55092986	55093370	8.76847e-10	2.96458e-09	385	27	1.24938	0.480935	2.79774	0.121704	uc003haj.2	CHIC2	0	162171	1885	PDGFRA	0	0	1	0.667532	0	0	0	0	1	1	1	1	1	1	1	1	1	0.332468	0	0
4	OB	55093521	55093978	1.69578e-07	4.3e-07	458	24	1.00462	0.2515	2.43313	0.0991894	uc003haj.2	CHIC2	0	162706	1277	PDGFRA	0	0	0	0	0	0	0	0	1	1	1	1	1	1	1	1	1	1	0	0
4	OB	55094323	55094755	0.000290407	0.000504953	433	32	1.32692	0.213254	3.33151	0.0468231	uc003haj.2	CHIC2	0	163508	500	PDGFRA	0	0	1	0.625866	0	0	0	0	1	0.82448	1	1	1	1	0	0	1	1	0	0
4	OB	55096745	55097518	4.32645e-09	1.28117e-08	774	55	4.7325	0.293655	2.31181	0.1079	uc003haj.2	CHIC2	0	165930	1490	PDGFRA	0	0	1	1	0	0	0	0	1	1	1	1	0	0	0	0	0	0	1	1
4	OB	55097806	55098525	3.17634e-24	9.0208e-23	720	47	0.99335	0.88248	2.80369	0.195802	uc003haj.2	CHIC2	0	166991	723	PDGFRA	0	0	1	1	0	0	0	0	1	1	1	1	0	0	0	0	0	0	1	1
4	OB	55100133	55100390	5.00032e-05	9.26147e-05	258	26	1.27762	0.247845	2.71339	0.0660022	uc003haj.2	CHIC2	0	169318	7	PDGFRA	0	0	1	0.771318	0	0	0	0	1	1	1	1	0	0	0	0	1	0.228682	0	0
4	OB	55523109	55523613	3.53684e-05	6.81761e-05	505	23	0.63427	0.0682254	1.36237	0.0777964	uc003hap.3	BC044946	0	49811	481	KIT	0	0	1	0.405941	0	0	0	0	1	1	1	1	1	0.594059	0	0	0	0	0	0
4	OB	55992347	55992628	0.00536192	0.00779582	282	8	2.32639	0.0753932	1.40321	0.0634144	uc003has.3	KDR	0	585	47922	KDR	1	1	0	0	0	0	0	0	0	0	1	1	0	0	0	0	1	1	0	0
4	OB	56501369	56501736	0.00851882	0.0120967	368	13	0.964094	0.230104	1.7498	0.0940535	uc003hbc.3	NMU	1	0	39974	NMU	0	0	0	0	0	0	0	0	0	0	1	1	1	1	0	0	0	0	0	0
4	OB	56659691	56659936	0.520497	0.551571	246	21	0.920869	0.0699392	1.19005	0.069087	uc003hbc.3	NMU	0	157226	26232	EXOC1L	0	0	1	1	0	0	0	0	0	0	1	1	0	0	0	0	0	0	0	0
4	OB	57372295	57372545	0.116859	0.139445	251	17	0.639282	0.0367835	1.18624	0.0474716	uc003hbr.3	PPAT	0	70493	921	ARL9	0	0	0	0	0	0	0	0	0	0	1	1	0	0	0	0	1	1	0	0
4	OB	57396394	57396678	3.86307e-05	7.37968e-05	285	20	1.85369	0.180033	2.56718	0.0919209	uc021xop.1	Mir_720	0	75591	96	THEGL	0	0	0	0	0	0	0	0	0	0	1	1	1	1	0	0	0	0	0	0
4	OB	57396738	57397269	1.0558e-06	2.36723e-06	532	41	2.26829	0.17475	2.38351	0.0805784	uc021xop.1	Mir_720	0	75000	0	THEGL	0	0	1	0.981203	0	0	0	0	0	0	1	0.0695489	1	0.018797	0	0	0	0	0	0
4	OB	57547318	57547580	0.354657	0.386404	263	10	1.36626	0.0389006	1.20507	0.0313271	uc003hcc.2	HOPX	1	0	33165	HOPX	0	0	0	0	0	0	1	0.612167	0	0	1	0.391635	0	0	0	0	0	0	0	0
4	OB	62067057	62067574	1.60509e-09	5.18006e-09	518	30	0.869311	0.434355	1.95384	0.155615	uc010ihi.3	TECRL	0	3076602	84	ADGRL3	0	0	1	1	0	0	0	0	0	0	1	0.177606	0	0	0	0	0	0	0	0
4	OB	62068650	62069122	0.0574478	0.0715578	473	24	0.584713	0.0373577	1.26432	0.053489	uc010ihi.3	TECRL	0	3075054	1677	ADGRL3	0	0	1	0.321353	0	0	0	0	0	0	1	1	0	0	0	0	1	0.678647	0	0
4	OB	66533962	66534387	0.000814912	0.00133009	426	23	1.64537	0.159003	1.36521	0.0832365	uc003hcx.3	EPHA5	1	0	1291	EPHA5-AS1	0	0	0	0	0	0	0	0	0	0	1	1	1	1	1	0.241784	0	0	0	0
4	OB	66534813	66535174	0.00264987	0.00407525	362	15	1.16977	0.159246	1.59104	0.0896285	uc003hcx.3	EPHA5	1	0	504	EPHA5-AS1	0	0	0	0	0	0	1	0.058011	0	0	1	0.944751	1	1	0	0	0	0	0	0
4	OB	66536348	66536773	0.00871684	0.0123368	426	26	0.629748	0.130159	1.61008	0.0778045	uc003hcy.3	EPHA5	0	695	670	EPHA5-AS1	1	1	1	0.767606	0	0	0	0	0	0	1	0.899061	0	0	0	0	1	1	0	0
4	OB	72052000	72052214	0.355739	0.386594	215	4	1.0391	0.146307	2.16238	0.0384698	uc010iia.1	GRSF1	0	346373	788	SLC4A4	0	0	0	0	0	0	0	0	0	0	1	1	1	1	0	0	0	0	0	0
4	OB	72052449	72052732	0.027826	0.0363731	284	27	1.02999	0.155054	2.4832	0.0261286	uc010iia.1	GRSF1	0	346822	270	SLC4A4	0	0	1	1	0	0	0	0	0	0	1	1	0	0	0	0	0	0	0	0
4	OB	72897566	72898066	6.30922e-07	1.4687e-06	501	34	0.883376	0.161183	1.32321	0.0950789	uc021xpb.1	GC	0	226329	46	NPFFR2	0	0	1	0.796407	0	0	0	0	0	0	1	0.299401	0	0	0	0	1	0.203593	0	0
4	OB	73433916	73434251	1.10917e-05	2.2608e-05	336	21	1.18546	0.394468	4.09263	0.109298	uc003hgk.2	ADAMTS3	1	0	287231	ADAMTS3	0	0	1	1	0	0	0	0	0	0	1	1	1	1	0	0	0	0	0	0
4	OB	75145711	75145916	0.641622	0.66425	206	4	0.98815	0.189502	1.12458	0.0913146	uc003hhv.1	BC016361	1	0	28270	EPGN	0	0	0	0	0	0	0	0	0	0	1	1	0	0	0	0	0	0	0	0
4	OB	76440576	76440839	0.192339	0.22026	264	7	0.953423	0.0774287	1.42597	0.0672683	uc003hij.3	RCHY1	0	936	934	THAP6	1	1	0	0	0	0	0	0	1	1	1	0.371212	0	0	0	0	1	1	0	0
4	OB	76556353	76556593	0.0088466	0.012479	241	6	2.20524	0.209268	1.21925	0.145599	uc003hiq.3	CDKL2	0	632	11359	G3BP2	1	1	0	0	0	0	0	0	1	1	1	1	0	0	0	0	1	1	0	0
4	OB	77815655	77815873	0.271339	0.301803	219	4	1.06802	0.0217265	1.10353	0.0438598	uc003hki.3	SOWAHB	0	208	208	SOWAHB	0	0	0	0	0	0	0	0	1	1	1	1	0	0	1	1	0	0	0	0
4	OB	77869661	77869969	0.33205	0.362701	309	21	1.49908	0.0359077	1.3431	0.0281108	uc003hki.3	SOWAHB	0	50659	897	SEPT11	0	0	1	1	0	0	0	0	1	1	1	1	0	0	0	0	0	0	0	0
4	OB	78977189	78977429	0.294694	0.326927	241	14	2.53695	0.0458359	1.17617	0.058936	uc003hks.3	CNOT6L	0	236645	1294	FRAS1	0	0	0	0	0	0	0	0	1	1	1	1	1	1	1	1	0	0	0	0
4	OB	80885561	80885810	0.0501695	0.0630449	250	11	0.841435	0.0116676	1.01859	0.0164638	uc003hlx.1	ANTXR2	1	0	12851	ANTXR2	0	0	0	0	0	0	0	0	1	1	1	1	1	1	0	0	0	0	0	0
4	OB	81103680	81103969	0.000136537	0.00024439	290	9	0.844432	0.280384	1.33394	0.126918	uc003hly.4	ANTXR2	0	109203	2454	PRDM8	0	0	0	0	0	0	0	0	0	0	1	1	1	1	0	0	0	0	0	0
4	OB	81106267	81107295	1.09942e-12	5.78211e-12	1029	53	1.65107	0.246929	1.62777	0.145989	uc003hly.4	ANTXR2	0	111790	0	PRDM8	0	0	0	0	0	0	0	0	0	0	1	0.606414	0	0	1	1	1	1	0	0
4	OB	81109889	81110460	3.59301e-08	1.01366e-07	572	43	0.436855	0.266222	1.17112	0.119326	uc003hly.4	ANTXR2	0	115412	3466	PRDM8	0	0	1	1	0	0	0	0	0	0	1	1	0	0	0	0	0	0	0	0
4	OB	81111058	81111868	2.70284e-18	2.80832e-17	811	37	0.45868	0.198458	1.26428	0.145606	uc003hly.4	ANTXR2	0	116581	4635	PRDM8	0	0	0	0	0	0	0	0	0	0	1	1	0	0	0	0	1	1	0	0
4	OB	81118006	81118508	7.22649e-12	3.20676e-11	503	30	2.71155	0.313233	1.68798	0.153761	uc003hly.4	ANTXR2	0	123529	148	PRDM8	0	0	1	0.739563	0	0	0	0	0	0	1	0.276342	1	1	0	0	0	0	0	0
4	OB	81119196	81119411	8.28781e-10	2.82448e-09	216	22	0.938239	0.639783	1.54841	0.159991	uc003hly.4	ANTXR2	0	124719	540	PRDM8	0	0	1	0.907407	0	0	0	0	0	0	1	1	0	0	0	0	1	1	0	0
4	OB	81122440	81122847	4.25154e-11	1.72491e-10	408	22	2.15263	0.376438	1.27251	0.165726	uc003hly.4	ANTXR2	0	127963	3784	PRDM8	0	0	0	0	0	0	0	0	0	0	1	0.42402	1	1	1	0.0686275	0	0	1	1
4	OB	81123104	81123510	0.266296	0.296969	407	32	0.882948	0.0959013	2.18982	0.036519	uc003hly.4	ANTXR2	0	128627	4448	PRDM8	0	0	1	0.00737101	0	0	0	0	0	0	0	0	1	1	0	0	0	0	1	0.707617
4	OB	81124575	81124783	0.907767	0.916372	209	14	1.46892	0.0489827	1.36615	0.0457794	uc003hly.4	ANTXR2	0	130098	5919	PRDM8	0	0	1	1	0	0	0	0	0	0	0	0	0	0	1	1	1	1	0	0
4	OB	81128427	81128862	0.000148334	0.000264394	436	27	0.303247	0.0722672	1.17054	0.0911357	uc003hly.4	ANTXR2	0	133950	9771	PRDM8	0	0	1	0.607798	0	0	0	0	0	0	1	1	0	0	0	0	1	0.392202	1	0.961009
4	OB	81185003	81185240	0.00332271	0.00501941	238	14	0.604032	0.0984264	1.24874	0.0895056	uc003hly.4	ANTXR2	0	190526	2501	FGF5	0	0	0	0	0	0	0	0	0	0	1	1	0	0	1	1	0	0	0	0
4	OB	81186823	81187576	2.34829e-22	4.76368e-21	754	46	1.14341	0.782903	2.90177	0.170894	uc003hly.4	ANTXR2	0	192346	165	FGF5	0	0	1	0.11008	0	0	0	0	0	0	1	1	1	0.88992	0	0	0	0	0	0
4	OB	81188345	81188621	0.00368275	0.00548549	277	16	0.961987	0.173077	1.47197	0.0830536	uc003hly.4	ANTXR2	0	193868	604	FGF5	0	0	0	0	0	0	0	0	0	0	1	1	0	0	0	0	1	1	0	0
4	OB	81189612	81189871	4.47919e-05	8.47593e-05	260	12	0.783501	0.105392	1.33672	0.0848326	uc003hly.4	ANTXR2	0	195135	194	FGF5	0	0	0	0	0	0	0	0	0	0	1	1	0	0	0	0	1	1	0	0
4	OB	81256705	81257078	0.0292436	0.0380972	374	23	1.73433	0.137361	3.70209	0.0449922	uc003hly.4	ANTXR2	0	262228	0	C4orf22	0	0	1	0.104278	0	0	0	0	0	0	1	0.451872	1	0.895722	0	0	0	0	0	0
4	OB	81952576	81953203	8.97791e-14	5.31193e-13	628	36	1.5456	0.553741	4.27342	0.133946	uc011ccf.1	PRKG2	0	56633	458	BMP3	0	0	1	0.371019	0	0	0	0	0	0	1	0.716561	0	0	0	0	1	0.628981	0	0
4	OB	82135408	82135995	1.47433e-17	1.2315e-16	588	29	0.794933	0.970808	3.16666	0.195718	uc011cch.1	PRKG2	1	0	49315	LOC101928942	0	0	1	0.183673	0	0	0	0	0	0	1	1	1	0.816327	0	0	0	0	0	0
4	OB	82136749	82137024	2.08088e-09	6.61533e-09	276	15	1.02058	1.04333	4.55673	0.192863	uc011cch.1	PRKG2	0	531	50656	LOC101928942	1	1	0	0	0	0	0	0	0	0	1	1	0	0	0	0	1	1	0	0
4	OB	83483330	83483759	0.171056	0.199098	430	20	1.41444	0.0195469	1.26736	0.0417024	uc011ccj.1	TMEM150C	0.42093	0	50506	LINC00575	1	1	0	0	0	0	1	0.42093	1	1	1	0.581395	0	0	0	0	1	1	0	0
4	OB	83720410	83720735	0.0234821	0.0311631	326	12	1.24837	0.164092	1.93044	0.0625131	uc003hna.2	SCD5	0	400	18926	SEC31A	1	1	0	0	0	0	0	0	0	0	1	1	0	0	0	0	1	1	0	0
4	OB	85402371	85402591	1.79068e-08	5.15426e-08	221	15	0.794595	0.619601	1.86108	0.161613	uc003hpa.1	NKX6-1	0	11844	11844	NKX6-1	0	0	0	0	0	0	0	0	0	0	1	1	1	1	1	1	0	0	0	0
4	OB	85402738	85403340	1.18219e-18	1.32529e-17	603	46	1.23439	0.419861	2.24464	0.142942	uc003hpa.1	NKX6-1	0	11095	11095	NKX6-1	0	0	1	0.68325	0	0	0	0	0	0	1	1	1	1	1	0.411277	1	0.273632	0	0
4	OB	85403980	85404389	8.77382e-17	6.67437e-16	410	35	1.12406	0.691163	2.25686	0.199954	uc003hpa.1	NKX6-1	0	10046	10046	NKX6-1	0	0	1	1	0	0	0	0	0	0	1	1	1	1	0	0	1	1	0	0
4	OB	85404936	85405350	2.9521e-07	7.31159e-07	415	25	0.911574	0.304997	1.30587	0.103034	uc003hpa.1	NKX6-1	0	9085	9085	NKX6-1	0	0	1	0.643373	0	0	0	0	0	0	1	1	1	0.120482	0	0	1	1	1	0.421687
4	OB	85414484	85414687	4.404e-10	1.53779e-09	204	20	1.1763	0.65178	2.63379	0.130725	uc003hpa.1	NKX6-1	1	0	49	NKX6-1	0	0	1	1	0	0	1	1	0	0	0	0	0	0	1	1	0	0	0	0
4	OB	85416592	85417353	1.03368e-08	3.01609e-08	762	37	0.857787	0.18368	1.50961	0.116815	uc003hpa.1	NKX6-1	1	0	2157	NKX6-1	0	0	0	0	0	0	1	0.228346	0	0	1	0.468504	1	1	0	0	1	0.371391	1	0.628609
4	OB	85417576	85418225	1.34213e-14	8.66285e-14	650	44	0.970582	0.332739	1.57302	0.140351	uc003hpa.1	NKX6-1	1	0	3141	NKX6-1	0	0	1	0.872308	0	0	0	0	0	0	1	1	1	0.127692	0	0	0	0	1	1
4	OB	85419531	85419735	0.00725568	0.0104423	205	18	1.08702	0.215506	2.79975	0.052658	uc003hpa.1	NKX6-1	0	144	5096	NKX6-1	1	1	1	1	0	0	0	0	0	0	1	1	0	0	1	1	0	0	0	0
4	OB	85422888	85423387	1.34429e-10	4.97971e-10	500	33	1.45012	0.228261	1.76846	0.111873	uc003hpa.1	NKX6-1	0	3501	8453	NKX6-1	0	0	1	0.524	0	0	0	0	0	0	1	1	1	0.082	0	0	1	0.394	1	1
4	OB	85424152	85424494	6.48155e-08	1.76996e-07	343	18	1.11378	0.465676	1.97814	0.156181	uc003hpa.1	NKX6-1	0	4765	9717	NKX6-1	0	0	0	0	0	0	0	0	0	0	1	1	0	0	0	0	1	1	1	1
4	OB	87281185	87281594	0.180093	0.208477	410	12	0.807059	0.0624494	1.44764	0.0472377	uc003hpr.3	MAPK10	0.465854	0	182040	MIR4452	1	1	0	0	0	0	1	0.465854	0	0	1	0.536585	0	0	0	0	0	0	0	0
4	OB	89378830	89379135	2.92902e-10	1.04854e-09	306	21	0.95666	0.628038	1.98278	0.179214	uc003hru.2	PYURF	0	62993	563	HERC5	0	0	1	0.388889	0	0	0	0	0	0	1	1	0	0	0	0	1	0.611111	0	0
4	OB	90757399	90757846	0.744618	0.768057	448	24	0.501142	0.058693	1.24917	0.0552703	uc031sgc.1	SNCA	1	0	0	SNCA-AS1	0	0	0	0	0	0	0	0	0	0	1	0.341518	1	1	0	0	0	0	0	0
4	OB	90759058	90759287	0.0278348	0.0363731	230	7	1.19517	0.219717	1.88781	0.0619137	uc031sgh.1	SNCA	1	0	1507	SNCA-AS1	1	1	0	0	0	0	0	0	0	0	1	1	0	0	0	0	1	1	0	0
4	OB	93225841	93226144	1.54686e-05	3.12305e-05	304	17	1.26213	0.272233	1.64535	0.118044	uc010ikw.1	EF565118	0	27388	292	GRID2	0	0	0	0	0	0	0	0	1	1	1	0.822368	1	1	0	0	0	0	0	0
4	OB	93226350	93227299	1.01087e-28	4.78477e-27	950	81	1.40718	0.571104	2.64785	0.154417	uc010ikw.1	EF565118	0	27897	801	GRID2	0	0	1	0.692632	0	0	0	0	1	1	1	1	0	0	0	0	1	0.307368	0	0
4	OB	94748934	94749198	0.32658	0.357643	265	7	1.09431	0.125073	1.91236	0.0597424	uc003hte.1	HPGDS	0	470508	879	ATOH1	0	0	0	0	0	0	0	0	0	0	1	1	1	1	0	0	0	0	0	0
4	OB	94750777	94751127	0.591049	0.620164	351	30	2.26348	0.0684352	1.46466	0.0303357	uc003hte.1	HPGDS	0	468579	700	ATOH1	0	0	1	0.632479	0	0	0	0	0	0	0	0	0	0	0	0	1	0.367521	0	0
4	OB	95680143	95680429	0.414254	0.442286	287	11	1.15806	0.00714459	1.0583	0.0264341	uc003hto.3	UNC5C	0	403226	1016	BMPR1B	0	0	0	0	0	0	0	0	0	0	1	1	0	0	0	0	1	1	0	0
4	OB	96468072	96468287	0.39954	0.428725	216	10	0.894617	0.0564177	1.15279	0.0687407	uc003hto.3	UNC5C	1	0	292951	PDHA2	0	0	0	0	0	0	0	0	1	1	1	1	1	1	0	0	0	0	0	0
4	OB	96469050	96469667	5.34838e-24	1.42401e-22	618	39	1.01148	1.11953	4.08717	0.247226	uc003hto.3	UNC5C	1	0	291571	PDHA2	0	0	1	0.343042	0	0	0	0	1	1	1	1	1	1	0	0	0	0	0	0
4	OB	96470585	96471218	2.04931e-30	1.24715e-28	634	49	0.990872	1.57689	5.86463	0.245473	uc003hto.3	UNC5C	0	224	290020	PDHA2	1	1	1	0.646688	0	0	0	0	1	1	1	1	0	0	0	0	1	1	0	0
4	OB	101110975	101111357	1.09794e-13	6.32055e-13	383	23	0.968958	1.07166	3.20109	0.17831	uc003hvq.3	DDIT4L	1	0	0	LOC101929353	0	0	1	0.553525	0	0	1	0.368146	0	0	1	0.441253	1	0.446475	0	0	0	0	0	0
4	OB	101111814	101112441	2.23463e-10	8.0674e-10	628	31	0.513126	0.403522	1.96976	0.151485	uc003hvq.3	DDIT4L	0	159	625	LOC101929353	1	1	0	0	0	0	0	0	0	0	1	1	0	0	0	0	1	1	0	0
4	OB	102712100	102712538	0.519369	0.551571	439	28	0.989063	0.058009	1.38642	0.0474672	uc011cen.1	PPP3CA	0	443472	337	BANK1	0	0	1	0.22779	0	0	0	0	0	0	1	0.984055	0	0	0	0	1	0.77221	0	0
4	OB	103682691	103683116	0.113803	0.13618	426	13	1.20017	0.0184043	1.22652	0.05048	uc003hwg.3	MANBA	0	540	15077	LOC102723704	1	1	0	0	0	0	0	0	0	0	1	1	0	0	0	0	1	1	0	0
4	OB	104641034	104641322	0.0034996	0.00523098	289	19	1.07993	0.169831	1.32772	0.0857048	uc003hxe.1	TACR3	0	61	130410	TACR3	1	1	0	0	0	0	0	0	0	0	1	1	0	0	0	0	1	1	0	0
4	OB	107955198	107955853	8.58352e-20	1.10805e-18	656	36	0.794816	0.82214	2.42111	0.183111	uc003hyi.3	DKK2	1	0	112240	DKK2	0	0	0	0	0	0	0	0	0	0	1	1	1	1	0	0	0	0	0	0
4	OB	107956288	107956786	4.74721e-06	1.00613e-05	499	30	0.716853	0.283554	1.5521	0.104859	uc003hyi.3	DKK2	1	0	113330	DKK2	0	0	1	0.46493	0	0	1	0.523046	0	0	1	0.478958	1	0.53507	0	0	0	0	0	0
4	OB	107956886	107957158	2.40169e-11	1.02312e-10	273	18	0.882632	1.18611	3.80895	0.198356	uc003hyi.3	DKK2	1	0	113928	DKK2	0	0	1	1	0	0	1	1	0	0	0	0	0	0	0	0	0	0	0	0
4	OB	107957767	107958627	6.73203e-15	4.41207e-14	861	37	0.850816	0.368889	1.90598	0.126011	uc010ilw.1	DKK2	1	0	114809	DKK2	1	1	0	0	0	0	0	0	0	0	1	1	0	0	0	0	1	1	0	0
4	OB	108642343	108642618	0.00229368	0.00356608	276	11	1.15226	0.231783	1.48899	0.112022	uc003hyk.3	PAPSS1	0	924	103102	SGMS2	1	1	0	0	0	0	0	0	0	0	1	1	0	0	0	0	1	1	0	0
4	OB	108853377	108853698	0.15478	0.181643	322	13	0.900064	0.0375877	1.27985	0.0850978	uc003hym.1	AK123292	0	102	661	CYP2U1	0	0	1	0.0341615	0	0	0	0	0	0	1	1	0	0	0	0	1	0.965839	0	0
4	OB	109087473	109088031	3.25758e-06	7.11655e-06	559	26	1.34922	0.183826	2.05724	0.0653855	uc011cfk.2	LEF1	0.860465	0	649	LEF1-AS1	1	0.497317	1	0.509839	0	0	1	0.860465	1	1	1	0.141324	1	0.490161	0	0	0	0	0	0
4	OB	109092499	109092919	5.18026e-07	1.23284e-06	421	26	1.16715	0.392684	2.52096	0.0980451	uc003hyt.2	LEF1	0	2387	356	LEF1-AS1	0	0	1	0.622328	0	0	0	0	1	1	1	1	1	1	0	0	1	0.190024	1	1
4	OB	109683576	109684323	4.82056e-05	8.9675e-05	748	53	0.990056	0.111909	1.9025	0.0489107	uc010imc.3	AGXT2L1	0.882353	0	20375	ETNPPL	1	0.385027	1	0.795455	0	0	1	0.347594	1	1	1	0.536096	1	0.204545	0	0	0	0	0	0
4	OB	110222758	110223203	0.0256195	0.0337892	446	30	0.688313	0.0211446	1.1377	0.0525294	uc021xqo.1	COL25A1	1	0	987	ZCCHC23	0	0	1	0.524664	0	0	1	0.730942	0	0	1	0.2713	1	0.475336	0	0	0	0	0	0
4	OB	110223412	110223709	3.94087e-17	3.22848e-16	298	25	0.997245	2.15509	4.12059	0.274428	uc003hzd.4	COL25A1	0.375839	0	481	ZCCHC23	1	1	1	1	0	0	1	1	0	0	0	0	0	0	0	0	0	0	0	0
4	OB	110480701	110480957	0.64242	0.66425	257	16	3.21554	0.018113	1.28977	0.0369231	uc003hzj.4	SEC24B-AS1	0	125728	397	MCUB	0	0	1	0.509728	0	0	0	0	0	0	1	1	1	0.490272	0	0	0	0	0	0
4	OB	111397081	111397345	0.757415	0.777491	265	12	1.02611	0.0514292	1.24844	0.0542748	uc003iac.3	PITX2	0	141234	0	ENPEP	0	0	0	0	0	0	0	0	0	0	1	0.558491	1	1	0	0	0	0	0	0
4	OB	111530769	111531000	0.397607	0.427729	232	4	1.10989	0.089568	1.20045	0.0649799	uc003iac.3	PITX2	0	7579	6253	PANCR	0	0	0	0	1	0.0215517	0	0	1	1	1	1	1	1	0	0	0	0	0	0
4	OB	111533065	111533658	4.37672e-10	1.53779e-09	594	32	1.88354	0.25316	1.62315	0.108477	uc003iac.3	PITX2	0	4921	4921	PITX2	0	0	1	0.550505	0	0	0	0	1	1	1	1	0	0	0	0	1	0.449495	0	0
4	OB	111537119	111537708	3.18093e-06	6.98493e-06	590	23	0.855971	0.247115	1.73574	0.0935224	uc003iac.3	PITX2	0	871	871	PITX2	0	0	0	0	0	0	0	0	1	1	1	1	1	0.815254	1	1	0	0	1	0.462712
4	OB	111539196	111540787	1.64651e-34	3.50708e-32	1592	92	0.634802	0.343685	1.60493	0.143452	uc003iac.3	PITX2	1	0	617	PITX2	0	0	1	0.160804	0	0	1	0.407663	1	0.550251	1	0.592965	1	0.45603	1	0.54397	1	0.819095	0	0
4	OB	111540953	111541233	1.52172e-09	4.9485e-09	281	14	1.06878	0.572864	1.92188	0.153522	uc003iac.3	PITX2	1	0	2374	PITX2	0	0	0	0	0	0	0	0	1	0.587189	1	1	1	1	0	0	1	1	0	0
4	OB	111541765	111542553	0.997402	0.997402	789	44	1.53496	0.0305031	1.32504	0.0365533	uc003iac.3	PITX2	1	0	3186	PITX2	0	0	1	0.623574	0	0	1	0.964512	1	1	1	0.0367554	1	0.376426	0	0	1	0.460076	1	1
4	OB	111543480	111543693	0.928916	0.935504	214	20	0.889869	0.0597257	1.57394	0.0532622	uc003iac.3	PITX2	1	0	4901	PITX2	0	0	1	1	0	0	1	1	1	1	0	0	0	0	0	0	0	0	1	1
4	OB	111544782	111545141	0.161732	0.188761	360	11	1.3145	0.0746327	1.26665	0.0518181	uc003iaf.3	PITX2	1	0	6203	PITX2	1	1	0	0	0	0	0	0	1	1	1	1	0	0	0	0	1	1	0	0
4	OB	111547598	111547923	0.119378	0.142053	326	10	1.14024	0.151197	1.27858	0.0970604	uc003iaf.3	PITX2	1	0	9019	PITX2	0	0	0	0	0	0	0	0	1	1	1	1	1	0.138037	1	0.861963	0	0	1	1
4	OB	111549582	111550072	9.04163e-08	2.40734e-07	491	21	1.10174	0.403619	1.54292	0.135993	uc003iaf.3	PITX2	1	0	11003	PITX2	0	0	1	0.395112	0	0	0	0	1	1	1	1	1	0.604888	1	1	0	0	0	0
4	OB	111550242	111551170	3.05898e-06	6.75195e-06	929	39	0.98484	0.166798	1.36259	0.104958	uc003iaf.3	PITX2	1	0	11663	PITX2	0	0	0	0	0	0	0	0	1	1	1	1	1	0.0990312	1	0.900969	1	1	0	0
4	OB	111551643	111552465	7.50141e-22	1.38939e-20	823	40	1.11284	0.834877	2.17929	0.195335	uc003iaf.3	PITX2	1	0	13064	PITX2	0	0	0	0	0	0	0	0	1	1	1	1	1	1	1	1	1	0.681652	1	0.318348
4	OB	111552786	111553656	3.29274e-27	1.40271e-25	871	58	1.22746	0.555975	2.46306	0.155808	uc003iaf.3	PITX2	1	0	14207	PITX2	0	0	1	0.663605	0	0	1	0.159587	1	1	1	0.818599	1	0.794489	1	0.205511	0	0	1	1
4	OB	111554502	111554780	1.34685e-07	3.45637e-07	279	10	1.06075	1.02752	2.30318	0.203232	uc003iaf.3	PITX2	1	0	15923	PITX2	0	0	0	0	0	0	0	0	1	1	1	1	1	1	0	0	1	1	0	0
4	OB	111555262	111555730	1.50426e-16	1.10485e-15	469	24	1.08627	1.28373	2.67987	0.212159	uc003iaf.3	PITX2	1	0	16683	PITX2	0	0	1	0.518124	0	0	1	0.501066	1	1	1	0.392324	0	0	0	0	1	1	0	0
4	OB	111559486	111559913	0.0204785	0.0274335	428	9	0.825369	0.125588	1.39621	0.0983171	uc003iaf.3	PITX2	1	0	20907	PITX2	0	0	0	0	0	0	0	0	1	1	1	1	1	1	0	0	0	0	1	0.0443925
4	OB	111560013	111560375	0.0315752	0.0410093	363	11	1.6677	0.0862971	1.29166	0.0764771	uc003iaf.3	PITX2	1	0	21434	PITX2	0	0	0	0	0	0	0	0	1	1	1	1	1	1	0	0	0	0	0	0
4	OB	111560759	111561260	0.000763334	0.00125069	502	17	1.17628	0.0931073	1.27097	0.0797275	uc003iaf.3	PITX2	1	0	22180	PITX2	0	0	1	0.0996016	0	0	0	0	1	1	1	1	0	0	0	0	1	0.900398	0	0
4	OB	111561686	111562072	0.0447416	0.0565576	387	10	1.54413	0.0977448	1.46705	0.0528241	uc003iaf.3	PITX2	1	0	23107	PITX2	0	0	0	0	0	0	0	0	1	1	1	1	0	0	0	0	1	1	0	0
4	OB	113430926	113431198	3.04934e-06	6.75195e-06	273	16	0.988019	0.299749	2.26542	0.135197	uc003ias.3	NEUROG2	0	3473	3473	NEUROG2	0	0	0	0	0	0	0	0	0	0	1	1	1	1	0	0	0	0	0	0
4	OB	113431827	113432157	2.06473e-14	1.3128e-13	331	24	0.974072	1.10818	3.24226	0.206553	uc003ias.3	NEUROG2	0	2514	2514	NEUROG2	0	0	1	1	0	0	0	0	0	0	1	1	0	0	1	0.785498	0	0	0	0
4	OB	113432452	113432965	0.000333568	0.000568401	514	31	1.10645	0.196505	1.33693	0.113592	uc003ias.3	NEUROG2	0	1706	1706	NEUROG2	0	0	1	0.282101	0	0	0	0	0	0	1	1	0	0	1	1	1	0.717899	0	0
4	OB	113436164	113436380	8.99664e-11	3.48415e-10	217	30	1.24732	0.484022	6.04336	0.127576	uc021xqu.1	NEUROG2	1	0	154	LOC105377372	0	0	1	1	0	0	1	1	0	0	0	0	0	0	0	0	0	0	1	1
4	OB	113441574	113441974	7.98558e-06	1.65944e-05	401	19	0.781521	0.333461	1.6235	0.12618	uc003ias.3	NEUROG2	0	4246	5040	LOC105377372	0	0	0	0	0	0	0	0	0	0	1	1	0	0	1	1	0	0	1	1
4	OB	113442260	113442805	3.1735e-11	1.3254e-10	546	22	0.991283	0.613671	2.43271	0.159978	uc003ias.3	NEUROG2	0	4932	5726	LOC105377372	0	0	0	0	0	0	0	0	0	0	1	1	1	1	1	1	0	0	0	0
4	OB	114037509	114037737	0.186136	0.21373	229	7	1.23979	0.0333433	1.17252	0.0596045	uc003ibi.3	CAMK2D	0	334450	9491	MIR1243	0	0	0	0	0	0	0	0	0	0	1	1	0	0	0	0	0	0	0	0
4	OB	114684244	114684551	0.153495	0.180632	308	6	3.68656	0.0569461	1.4967	0.0642399	uc003ibi.3	CAMK2D	0	1161	8614	CAMK2D	1	1	0	0	0	0	0	0	0	0	1	1	0	0	0	0	1	1	0	0
4	OB	115518788	115519125	0.001313	0.00210277	338	13	1.92693	0.112763	1.27455	0.109876	uc003ibu.3	NDST4	0	229801	432	UGT8	0	0	0	0	0	0	0	0	0	0	1	1	1	1	0	0	0	0	0	0
4	OB	121844086	121844501	1.00121e-05	2.05055e-05	416	29	1.95708	0.279413	2.54732	0.0861333	uc003idn.3	PRDM5	0	73	112280	NDNF	1	1	1	0.259615	0	0	0	0	0	0	1	1	0	0	0	0	1	0.740385	0	0
4	OB	121992175	121992622	0.0129139	0.0180013	448	38	2.04388	0.154142	1.86157	0.0651199	uc003idq.1	NDNF	1	0	35394	NDNF	0	0	1	1	0	0	0	0	1	1	1	1	0	0	0	0	0	0	0	0
4	OB	121994085	121994413	0.000507946	0.000845254	329	18	1.5794	0.280726	2.51755	0.0855476	uc003idq.1	NDNF	0	412	37304	NDNF	1	1	0	0	0	0	0	0	1	1	1	1	0	0	0	0	1	1	0	0
4	OB	122078195	122078563	0.184702	0.212656	369	27	2.11278	0.0952863	1.43859	0.0587986	uc010ing.3	TNIP3	1	0	25632	TNIP3	0	0	0	0	0	0	1	0.409214	0	0	1	0.449864	0	0	0	0	0	0	0	0
4	OB	122301503	122301741	3.3814e-07	8.2313e-07	239	21	0.952299	0.497031	1.82565	0.152847	uc010inj.1	QRFPR	1	0	51707	QRFPR	0	0	1	0.732218	0	0	1	1	1	1	0	0	1	0.267782	0	0	0	0	0	0
4	OB	122301928	122302332	8.2602e-14	5.02692e-13	405	34	0.960517	0.512831	1.78219	0.137235	uc010inj.1	QRFPR	0.62716	0	52132	QRFPR	1	0.866667	1	0.896296	0	0	1	0.62716	1	1	1	0.375309	0	0	0	0	1	0.103704	0	0
4	OB	122685571	122685935	3.51645e-05	6.80913e-05	365	21	0.523186	0.209905	1.43197	0.0992797	uc003idx.1	TMEM155	1	0	0	PP12613	0	0	1	0.208219	0	0	0	0	1	0.419178	1	0.463014	1	0.791781	0	0	0	0	0	0
4	OB	122686454	122686673	2.31218e-05	4.53911e-05	220	16	0.2579	0.251748	1.6203	0.122447	uc003idx.1	TMEM155	0	114	715	PP12613	1	1	1	0.509091	0	0	0	0	1	1	0	0	0	0	0	0	1	0.490909	0	0
4	OB	122871021	122871736	1.31805e-07	3.40298e-07	716	40	0.451816	0.182956	2.14105	0.088531	uc003ieg.2	TRPC3	1	0	70839	TRPC3	0	0	1	0.453911	0	0	0	0	0	0	1	1	1	0.546089	0	0	0	0	0	0
4	OB	126236976	126238930	2.89531e-40	1.2334e-37	1955	136	0.659072	0.381976	1.64987	0.122409	uc010inw.3	ANKRD50	0	603089	0	FAT4	0	0	1	1	0	0	0	0	1	1	1	0.302302	0	0	0	0	0	0	0	0
4	OB	128543836	128544071	0.000179508	0.000315994	236	11	0.777406	0.183422	1.95798	0.14237	uc003ifp.3	MFSD8	0	294888	10015	INTU	0	0	1	0.173729	0	0	0	0	0	0	1	1	1	0.826271	0	0	0	0	0	0
4	OB	128544601	128544835	5.48037e-12	2.51036e-11	235	18	0.922053	1.08158	2.64336	0.211882	uc003ifp.3	MFSD8	0	294124	9251	INTU	0	0	1	1	0	0	0	0	0	0	1	1	0	0	0	0	0	0	0	0
4	OB	134069520	134069883	1.05961e-17	9.02787e-17	364	30	0.977118	0.886294	2.01786	0.154413	uc003igy.3	BC040219	1	0	561	PCDH10	0	0	1	1	0	0	0	0	0	0	1	1	1	0.60989	1	0.39011	0	0	0	0
4	OB	134071230	134071664	0.00184201	0.00289555	435	15	0.206266	0.229835	1.53239	0.111168	uc003igy.3	BC040219	0	962	786	PCDH10	0	0	1	0.00689655	0	0	0	0	0	0	0	0	1	0.993103	0	0	1	1	0	0
4	OB	134071902	134073990	7.43148e-22	1.38939e-20	2089	160	0.863653	0.176854	1.32651	0.0907652	uc003igy.3	BC040219	0	1634	1458	PCDH10	0	0	1	0.826711	0	0	0	0	0	0	0	0	0	0	0	0	1	0.258976	1	0.741024
4	OB	138453410	138453689	0.00822033	0.0117119	280	14	1.0053	0.268665	1.95394	0.0732006	uc003ihe.4	PCDH18	0.785714	0	13195	LINC02172	1	0.928571	0	0	0	0	1	0.853571	0	0	1	0.15	0	0	0	0	0	0	0	0
4	OB	140200425	140200887	8.75032e-14	5.25019e-13	463	27	1.03833	0.409532	1.87815	0.151189	uc003ihr.1	MGARP	1	0	10183	NDUFC1	0	0	0	0	0	0	0	0	1	1	1	1	1	1	0	0	0	0	0	0
4	OB	140200997	140201682	2.68987e-21	4.77452e-20	686	41	0.359823	0.331195	2.29815	0.153481	uc003ihr.1	MGARP	0.723032	0	9388	NDUFC1	1	0.568513	1	0.562682	0	0	1	0.383382	1	0.341108	1	0.341108	1	0.0976676	0	0	1	0.33965	0	0
4	OB	140655818	140656079	0.000304328	0.000524873	262	13	1.72637	0.251406	2.74757	0.101303	uc021xsg.1	MAML3	1	0	18273	MAML3	0	0	1	0.450382	0	0	0	0	1	1	1	1	1	0.549618	0	0	0	0	0	0
4	OB	140656294	140656510	0.020947	0.027973	217	10	1.04234	0.151655	2.14883	0.0780214	uc021xsg.1	MAML3	1	0	18749	MAML3	0	0	1	1	0	0	0	0	1	1	1	1	0	0	0	0	0	0	0	0
4	OB	141294281	141294867	0.000162812	0.000288991	587	40	1.0921	0.211212	9.13409	0.070665	uc003iic.2	LOC100129858	0.453152	0	0	SCOC	1	0.887564	1	0.344123	0	0	1	0.223169	0	0	1	0.231687	1	0.655877	0	0	0	0	0	0
4	OB	141348473	141348755	2.67434e-09	8.19617e-09	283	22	1.24186	0.559112	6.7159	0.0631126	uc011chi.2	CLGN	1	0	15773	MGAT4D	1	0.4947	1	1	0	0	1	0.233216	0	0	1	0.770318	0	0	0	0	0	0	0	0
4	OB	141419330	141419668	8.54755e-06	1.7676e-05	339	27	1.08905	0.287803	2.03159	0.101367	uc031shc.1	LOC152586	0.59587	0	25643	ELMOD2	1	0.9941	1	0.516224	0	0	1	0.59587	0	0	1	0.40708	0	0	0	0	1	0.483776	0	0
4	OB	141488758	141489115	6.5919e-07	1.52617e-06	358	17	0.95428	0.511268	2.91937	0.170104	uc011chj.2	UCP1	1	0	7709	UCP1	0	0	0	0	0	0	1	0.513966	1	0.488827	1	0.488827	1	1	0	0	0	0	0	0
4	OB	141489703	141490007	0.000261851	0.000457166	305	18	1.01774	0.322668	2.69153	0.112554	uc011chj.2	UCP1	0.842623	0	8654	UCP1	1	0.813115	1	0.15082	0	0	1	0.665574	1	0.180328	1	0.180328	1	0.84918	0	0	0	0	0	0
4	OB	142053147	142053383	0.00318222	0.00484152	237	15	0.401055	0.194158	1.39633	0.0963301	uc003iio.1	RNF150	1	0	88657	ZNF330	0	0	1	0.240506	0	0	0	0	1	1	1	1	1	0.759494	0	0	0	0	0	0
4	OB	142556894	142557181	0.0240479	0.031815	288	5	3.21316	0.0530299	1.28059	0.0779808	uc003iir.1	AK124399	0	309733	567	IL15	0	0	0	0	0	0	0	0	0	0	1	1	1	1	0	0	0	0	0	0
4	OB	144359079	144359301	0.0147139	0.0202197	223	5	0.92073	0.348589	1.39769	0.16046	uc010iom.1	AK307172	0	75323	75314	SMARCA5	0	0	0	0	0	0	0	0	0	0	1	0.327354	0	0	0	0	0	0	0	0
4	OB	144480207	144480617	0.00139977	0.00223335	411	25	1.74037	0.140009	2.74984	0.0240853	uc021xsj.1	FREM3	0	17943	7	GUSBP5	0	0	1	0.187348	0	0	0	0	0	0	1	1	1	0.812652	0	0	0	0	0	0
4	OB	144480833	144481155	0.835742	0.849705	323	19	1.27702	NA	NA	NA	uc021xsj.1	FREM3	0	17405	209	GUSBP5	0	0	1	0.356037	0	0	0	0	0	0	0	0	0	0	0	0	1	0.643963	0	0
4	OB	144621078	144621606	4.03663e-18	3.82025e-17	529	37	0.251301	0.752561	2.23283	0.19063	uc021xsj.1	FREM3	1	0	117340	LOC105377458	0	0	1	1	0	0	1	1	0	0	0	0	0	0	0	0	0	0	0	0
4	OB	144622084	144622535	3.22741e-12	1.54481e-11	452	23	1.01689	1.16119	3.75693	0.208763	uc021xsj.1	FREM3	0	256	116411	LOC105377458	1	1	1	0.298673	0	0	0	0	0	0	1	1	0	0	0	0	1	0.701327	0	0
4	OB	145565972	145566201	0.0429298	0.0544288	230	7	0.999466	0.0435732	1.14078	0.0758332	uc003ijq.2	HHIP-AS1	1	0	946	HHIP	0	0	0	0	0	0	0	0	0	0	1	1	1	1	0	0	0	0	0	0
4	OB	145566382	145566700	5.12628e-06	1.08109e-05	319	16	1.39246	0.202475	1.26656	0.132022	uc003ijq.2	HHIP-AS1	1	0	447	HHIP	0	0	1	1	0	0	0	0	0	0	1	1	0	0	0	0	0	0	0	0
4	OB	145568035	145568906	9.71685e-12	4.22386e-11	872	35	0.915939	0.458437	2.65499	0.112029	uc003ijq.2	HHIP-AS1	0	864	888	HHIP	1	1	0	0	1	1	0	0	0	0	1	0.918578	0	0	0	0	1	1	0	0
4	OB	147554439	147554651	0.0580357	0.0720793	213	7	1.13902	0.0726281	1.54876	0.0689029	uc003ikw.4	TTC29	0	73527	5393	POU4F2	0	0	0	0	0	0	0	0	0	0	1	1	0	0	1	1	0	0	0	0
4	OB	147557553	147557763	0.628129	0.652641	211	5	1.13788	0.000659661	1.0222	0.00731047	uc003ikw.4	TTC29	0	70415	2281	POU4F2	0	0	0	0	0	0	0	0	0	0	1	1	1	1	0	0	0	0	0	0
4	OB	147558233	147558558	3.78635e-07	9.11292e-07	326	31	0.940144	0.248783	1.48422	0.116059	uc003ikw.4	TTC29	0	69620	1486	POU4F2	0	0	1	1	0	0	0	0	0	0	1	1	1	1	0	0	0	0	0	0
4	OB	147559226	147559702	9.23247e-08	2.44288e-07	477	37	1.00931	0.194152	1.42491	0.105061	uc003ikw.4	TTC29	0	68476	342	POU4F2	0	0	1	1	0	0	0	0	0	0	1	1	0	0	0	0	1	1	0	0
4	OB	147560074	147560287	1.06899e-09	3.55773e-09	214	23	0.907859	0.538504	1.69208	0.155602	uc003ikw.4	TTC29	0	67891	30	POU4F2	0	0	1	1	0	0	0	0	0	0	0	0	0	0	0	0	1	1	0	0
4	OB	147560904	147561148	0.0116315	0.0162993	245	19	0.485121	0.12566	1.26604	0.0933514	uc003ikw.4	TTC29	0	67030	860	POU4F2	0	0	1	1	0	0	0	0	0	0	1	0.469388	0	0	0	0	0	0	1	1
4	OB	147561385	147561901	0.597219	0.625099	517	50	0.545346	0.0502267	1.12869	0.0531309	uc003ikw.4	TTC29	0	66277	1341	POU4F2	0	0	1	1	0	0	0	0	0	0	0	0	0	0	0	0	0	0	1	1
4	OB	147576449	147576831	0.0320725	0.0415286	383	34	0.447326	0.0702536	1.21112	0.0691482	uc003ikw.4	TTC29	0	51347	16405	POU4F2	0	0	1	0.819843	0	0	0	0	0	0	1	1	0	0	0	0	1	0.180157	0	0
4	OB	148402075	148402338	6.07639e-08	1.67003e-07	264	23	1.34785	0.443104	2.1061	0.145876	uc003ilb.3	PRMT10	0	157195	7	EDNRA	0	0	1	0.534091	0	0	0	0	1	1	0	0	1	0.465909	0	0	0	0	0	0
4	OB	151501153	151501441	0.174778	0.202876	289	19	1.30435	0.0689598	1.08658	0.0617708	uc003ils.4	LRBA	1	0	1635	MAB21L2	0	0	1	0.508651	0	0	0	0	0	0	0	0	0	0	1	1	1	0.491349	0	0
4	OB	152966898	152967427	0.000201199	0.00035272	530	31	0.91884	0.134182	1.46525	0.0831398	uc011cih.2	FBXW7	0	274982	54477	LINC02273	0	0	0	0	0	0	0	0	0	0	1	1	0	0	0	0	0	0	0	0
4	OB	154709493	154709895	1.35937e-15	9.34019e-15	403	29	0.929878	1.04749	3.00045	0.1913	uc003inv.1	SFRP2	1	0	7752	SFRP2	0	0	1	0.952854	0	0	1	1	0	0	0	0	1	0.0471464	1	1	0	0	0	0
4	OB	154710751	154711348	1.6413e-09	5.25711e-09	598	29	0.451195	0.299724	1.57582	0.13225	uc003inv.1	SFRP2	0	523	9010	SFRP2	1	1	1	0.128763	0	0	0	0	0	0	1	1	1	1	1	1	1	0.871237	0	0
4	OB	154712403	154712903	4.12515e-18	3.82025e-17	501	28	0.849894	0.825451	2.31345	0.213806	uc003inv.1	SFRP2	0	2175	10662	SFRP2	0	0	1	0.606786	0	0	0	0	0	0	1	1	1	1	0	0	1	0.848303	1	0.151697
4	OB	154713197	154713655	2.35562e-19	2.82118e-18	459	31	1.02652	1.16603	3.62301	0.271899	uc003inv.1	SFRP2	0	2969	11456	SFRP2	0	0	1	0.259259	0	0	0	0	0	0	1	1	1	0.740741	0	0	1	1	1	1
4	OB	154713841	154714082	7.24992e-08	1.95472e-07	242	21	0.808302	0.495978	1.72119	0.164561	uc003inv.1	SFRP2	0	3613	12100	SFRP2	0	0	1	1	0	0	0	0	0	0	1	1	0	0	0	0	1	1	1	1
4	OB	155253822	155254603	1.63303e-32	1.73918e-30	782	53	1.16966	1.01106	2.80184	0.213618	uc003inw.2	DCHS2	1	0	10017	DCHS2	0	0	1	0.606138	0	0	1	1	0	0	0	0	1	0.393862	0	0	0	0	0	0
4	OB	155412187	155412734	1.13593e-10	4.32058e-10	548	37	5.43152	0.393937	3.88389	0.138495	uc003inx.2	DCHS2	1	0	43414	PLRG1	1	0.104015	1	1	0	0	1	1	0	0	0	0	0	0	0	0	0	0	0	0
4	OB	155413575	155413949	0.000328906	0.000564976	375	16	3.36507	0.110253	1.34797	0.110914	uc003inx.2	DCHS2	0	645	42199	PLRG1	1	1	0	0	0	0	0	0	0	0	1	1	0	0	0	0	1	1	0	0
4	OB	155548154	155548533	1.07173e-07	2.80097e-07	380	30	1.02768	0.28915	2.5444	0.126672	uc003iog.3	FGG	0	14252	22427	FGG	0	0	1	0.444737	0	0	0	0	0	0	1	0.613158	0	0	0	0	1	0.555263	0	0
4	OB	155663067	155663347	5.67899e-06	1.19175e-05	281	15	0.893757	0.463064	2.18904	0.129738	uc003iog.3	FGG	0	129165	1075	LRAT	0	0	0	0	0	0	0	0	0	0	1	1	1	1	0	0	1	1	0	0
4	OB	155663485	155664154	2.3841e-19	2.82118e-18	670	37	0.921899	0.766639	2.31816	0.178076	uc003iog.3	FGG	0	129583	968	LRAT	0	0	1	0.516418	0	0	0	0	0	0	1	1	1	1	0	0	1	0.746269	1	0.253731
4	OB	155664667	155664999	1.5051e-09	4.93209e-09	333	19	1.08573	0.869265	3.34311	0.148671	uc003iog.3	FGG	0	130765	123	LRAT	0	0	1	0.543544	0	0	0	0	0	0	1	1	1	0.456456	0	0	1	1	1	1
4	OB	155665402	155666094	1.17323e-15	8.19339e-15	693	38	0.991355	0.451941	1.97706	0.158477	uc003iog.3	FGG	0	131500	280	LRAT	0	0	1	0.623377	0	0	0	0	0	0	1	0.111111	0	0	0	0	1	1	1	0.84127
4	OB	156128886	156129356	1.08616e-12	5.78211e-12	471	19	1.5755	1.04199	2.73409	0.207385	uc003ios.3	MAP9	0	134455	424	NPY2R	0	0	1	0.401274	0	0	0	0	0	0	1	1	1	0.598726	0	0	0	0	0	0
4	OB	156297543	156298361	7.73303e-14	4.77431e-13	819	65	0.410169	0.116357	1.63164	0.0910716	uc003ios.3	MAP9	0.708181	0	22176	LOC102724776	1	0.53602	1	0.603175	0	0	1	0.245421	0	0	1	0.46398	1	0.0708181	0	0	1	0.326007	0	0
4	OB	156588299	156588641	1.85064e-22	4.14932e-21	343	34	1.01792	1.54066	3.41831	0.229625	uc003ipe.1	ASIC5	0	162239	151	GUCY1A3	0	0	1	1	0	0	0	0	1	0.206997	1	0.344023	0	0	0	0	0	0	0	0
4	OB	156589120	156589498	5.32047e-12	2.46361e-11	379	21	1.06414	1.40909	6.78175	0.250026	uc003ipe.1	ASIC5	0	161382	306	GUCY1A3	0	0	1	0.456464	0	0	0	0	1	1	1	0.432718	0	0	0	0	1	0.543536	0	0
4	OB	156679950	156680223	0.00244151	0.00376842	274	18	0.355164	0.0890164	1.27026	0.0640027	uc003ipe.1	ASIC5	0	70657	0	GUCY1B3	0	0	1	0.470803	0	0	0	0	0	0	1	0.642336	1	0.529197	0	0	0	0	0	0
4	OB	156680770	156681051	1.33452e-10	4.97971e-10	282	16	1.10338	1.18981	4.09734	0.210294	uc003ipe.1	ASIC5	0	69829	646	GUCY1B3	0	0	1	1	0	0	0	0	1	1	1	0.599291	0	0	0	0	0	0	0	0
4	OB	157893188	157893411	0.772683	0.791257	224	12	1.01972	0.0720444	1.50461	0.0283166	uc003ipi.2	PDGFC	0	642	103865	GLRB	1	1	1	0.441964	0	0	0	0	0	0	1	1	0	0	0	0	1	0.558036	0	0
4	OB	157997708	157997971	0.00338161	0.00509035	264	10	1.50685	0.750168	3.01247	0.166742	uc003ipi.2	PDGFC	0	105162	154	GLRB	0	0	0	0	0	0	0	0	0	0	1	0.992424	0	0	0	0	1	1	0	0
4	OB	158142619	158142917	0.00408192	0.00601695	299	17	0.896204	0.220017	1.38821	0.122632	uc003ipi.2	PDGFC	0	250073	800	GRIA2	0	0	0	0	0	0	0	0	1	0.668896	1	0.41806	1	1	0	0	1	1	0	0
4	OB	158143342	158144382	1.23897e-07	3.2183e-07	1041	63	1.08418	0.180565	1.37187	0.105861	uc003ipi.2	PDGFC	0	250796	1523	GRIA2	0	0	1	0.683958	0	0	0	0	1	1	1	1	0	0	0	0	1	0.475504	1	0.524496
4	OB	163085170	163085445	0.22027	0.249561	276	16	0.565405	0.122997	2.2441	0.0696855	uc003iqi.4	FSTL5	0.0615942	0	141286	LOC101928052	1	1	0	0	0	0	1	0.0615942	0	0	1	0.942029	0	0	0	0	0	0	0	0
4	OB	164265679	164265918	8.28201e-05	0.000150133	240	17	1.16194	0.38954	2.22142	0.077962	uc003iqm.2	NPY1R	0	11732	426	NPY5R	0	0	1	0.391667	0	0	0	0	0	0	1	1	0	0	0	0	1	0.608333	0	0
4	OB	165304260	165304726	0.220941	0.249657	467	41	0.549306	0.0608264	1.17509	0.0581867	uc003iqs.2	MARCH1	0.316916	0	186102	ANP32C	1	1	1	0.85439	0	0	1	0.149893	0	0	1	0.685225	1	0.14561	0	0	0	0	0	0
4	OB	165878082	165878432	6.12808e-18	5.55439e-17	351	32	1.05701	0.953734	3.50506	0.221156	uc003iqw.3	TRIM61	1	0	0	FAM218A	0	0	1	1	0	0	0	0	0	0	1	0.0512821	0	0	0	0	0	0	0	0
4	OB	166299935	166300181	0.604466	0.631134	247	22	1.46258	0.0811278	1.86978	0.0349979	uc021xub.1	JA611274	0	21628	0	CPE	0	0	1	0.838057	0	0	0	0	0	0	1	0.65587	1	0.161943	0	0	0	0	0	0
4	OB	166794075	166794604	4.184e-09	1.2641e-08	530	24	1.53839	0.48813	3.84539	0.156779	uc021xub.1	JA611274	0	472181	0	TLL1	0	0	1	0.113208	0	0	0	0	0	0	1	0.632075	1	0.886792	0	0	0	0	0	0
4	OB	166794820	166795294	2.87212e-18	2.91315e-17	475	33	1.14303	0.781883	3.57907	0.192581	uc021xub.1	JA611274	0	472926	411	TLL1	0	0	1	1	0	0	0	0	1	0.147368	1	0.147368	0	0	0	0	0	0	0	0
4	OB	166795909	166796272	1.97613e-10	7.19515e-10	364	29	0.94817	0.38261	1.62938	0.144455	uc021xub.1	JA611274	0	474015	1500	TLL1	0	0	0	0	0	0	0	0	1	1	1	1	0	0	0	0	1	1	0	0
4	OB	168154601	168154866	0.0618707	0.0761761	266	10	0.538976	0.07583	1.22601	0.0873244	uc021xuf.1	SPOCK3	1	0	479365	SPOCK3	0	0	0	0	0	0	0	0	1	1	1	1	1	1	0	0	0	0	0	0
4	OB	168155880	168156081	0.00051877	0.000859906	202	7	1.1781	0.373262	3.19711	0.100787	uc003iri.1	SPOCK3	0	139	480644	SPOCK3	1	1	0	0	0	0	0	0	0	0	1	1	0	0	0	0	1	1	0	0
4	OB	169753836	169754057	0.887263	0.899938	222	19	1.92314	0.0532884	1.69231	0.0207523	uc011cjy.2	CBR4	0	30863	681	PALLD	0	0	1	1	0	0	0	0	1	1	1	1	0	0	0	0	0	0	0	0
4	OB	172733567	172734017	3.80389e-05	7.29936e-05	451	26	1.57116	0.195561	1.50528	0.0982764	uc003isw.4	BC038759	0	817065	279	LOC441052	0	0	1	0.629712	0	0	0	0	0	0	1	1	1	0.370288	0	0	0	0	0	0
4	OB	174427716	174428329	0.000408087	0.00069261	614	37	1.08789	0.101072	1.24036	0.0938877	uc003itg.1	HAND2	0	19322	19322	HAND2	0	0	1	0.491857	0	0	0	0	0	0	1	1	1	0.285016	1	1	1	0.223127	0	0
4	OB	174437099	174437343	0.00464026	0.00679296	245	9	0.900513	0.0386079	1.12867	0.0675509	uc003itg.1	HAND2	0	10308	10308	HAND2	0	0	0	0	0	0	0	0	0	0	1	1	1	1	1	1	0	0	0	0
4	OB	174437818	174438093	0.937369	0.941791	276	22	0.782219	0.0300164	1.18032	0.039473	uc003itg.1	HAND2	0	9558	9558	HAND2	0	0	1	0.652174	0	0	0	0	0	0	1	1	1	1	0	0	0	0	0	0
4	OB	174438671	174439026	0.00500637	0.00730382	356	14	1.05042	0.115771	1.21333	0.0990831	uc003itg.1	HAND2	0	8625	8625	HAND2	0	0	0	0	0	0	0	0	0	0	1	1	1	1	0	0	1	1	0	0
4	OB	174439726	174440219	4.39337e-05	8.35524e-05	494	32	1.98933	0.129667	1.29747	0.0791622	uc003itg.1	HAND2	0	7432	7432	HAND2	0	0	1	0.825911	0	0	0	0	0	0	1	1	1	0.174089	1	1	1	1	0	0
4	OB	174440335	174440581	0.0134789	0.0187037	247	8	1.62434	0.202743	1.52701	0.122223	uc003itg.1	HAND2	0	7070	7070	HAND2	0	0	0	0	0	0	0	0	0	0	1	1	0	0	1	1	1	1	1	0.951417
4	OB	174442429	174443229	9.88671e-08	2.59984e-07	801	33	0.943365	0.159331	1.44084	0.109339	uc003itg.1	HAND2	0	4422	4422	HAND2	0	0	0	0	0	0	0	0	0	0	1	1	1	1	0	0	0	0	1	1
4	OB	174443430	174444321	3.41567e-07	8.26748e-07	892	63	1.11166	0.149866	1.67078	0.10262	uc003itg.1	HAND2	0	3330	3330	HAND2	0	0	1	0.581839	0	0	0	0	0	0	1	1	0	0	0	0	1	0.418161	1	0.919283
4	OB	174444458	174445033	4.03282e-06	8.63308e-06	576	25	1.26125	0.194455	1.26085	0.112944	uc003itg.1	HAND2	0	2618	2618	HAND2	0	0	0	0	0	0	0	0	0	0	1	1	0	0	1	1	1	1	0	0
4	OB	174445601	174446084	0.0594578	0.0736309	484	15	0.782788	0.0483686	1.13918	0.0681372	uc003itg.1	HAND2	0	1567	1567	HAND2	0	0	0	0	0	0	0	0	0	0	1	1	0	0	1	1	1	0.719008	1	0.280992
4	OB	174446250	174446694	4.33073e-09	1.28117e-08	445	28	0.762136	0.298028	1.67973	0.138765	uc003itg.1	HAND2	0	957	957	HAND2	0	0	0	0	0	0	0	0	0	0	1	1	1	0.813483	1	1	0	0	1	1
4	OB	174446934	174447143	5.42324e-08	1.50019e-07	210	15	1.08611	0.354043	1.58764	0.143961	uc003itg.1	HAND2	0	508	508	HAND2	0	0	0	0	0	0	0	0	0	0	1	1	1	1	1	1	0	0	1	1
4	OB	174448462	174448845	5.33998e-10	1.84946e-09	384	26	0.788171	0.419599	1.94954	0.140633	uc003itg.1	HAND2	1	0	811	HAND2	0	0	1	1	0	0	1	0.169271	0	0	1	0.833333	1	1	1	1	0	0	0	0
4	OB	174449367	174450155	8.27478e-17	6.40919e-16	789	45	0.504678	0.353661	1.54221	0.142131	uc003itg.1	HAND2	1	0	0	HAND2-AS1	0	0	1	0.139417	0	0	1	0.343473	0	0	1	0.657795	1	0.860583	1	0.584284	1	1	0	0
4	OB	174451206	174451461	2.71899e-12	1.31624e-11	256	24	1.05368	0.886642	2.64819	0.19041	uc003ith.1	HAND2	0.675781	0	60	HAND2-AS1	1	1	1	1	0	0	1	0.675781	0	0	1	0.328125	1	1	0	0	0	0	1	1
4	OB	174451909	174452660	2.0233e-23	5.07016e-22	752	42	0.912482	0.500042	1.86362	0.206684	uc003ith.1	HAND2	0	531	301	HAND2-AS1	1	1	1	1	0	0	0	0	1	0.574468	1	0.574468	0	0	0	0	1	1	1	1
4	OB	174456280	174456668	0.0140557	0.0193778	389	9	1.19202	0.148113	1.32226	0.0964436	uc003ith.1	HAND2	0	4902	4672	HAND2-AS1	0	0	0	0	0	0	0	0	1	1	1	1	0	0	1	1	0	0	1	1
4	OB	174458927	174459957	7.41034e-21	1.21416e-19	1031	59	0.847818	0.316319	1.87891	0.142319	uc003ith.1	HAND2	0	7549	7319	HAND2-AS1	0	0	1	0.735209	0	0	0	0	1	1	0	0	1	0.264791	0	0	0	0	0	0
4	OB	175132807	175133188	2.51995e-07	6.27777e-07	382	23	0.821303	0.34031	1.6922	0.168895	uc003ito.1	AK125257	1	0	24621	FBXO8	0	0	0	0	0	0	0	0	1	1	1	1	0	0	1	1	0	0	0	0
4	OB	175134823	175135202	0.0149068	0.0204189	380	20	1.61781	0.0619555	1.25875	0.0617611	uc003ito.1	AK125257	1	0	22607	FBXO8	0	0	0	0	0	0	0	0	1	1	1	1	1	1	0	0	0	0	0	0
4	OB	175135982	175136232	0.98769	0.990014	251	8	1.23028	0.000220614	1.02576	0.00441508	uc003ito.1	AK125257	1	0	21577	FBXO8	0	0	0	0	0	0	0	0	1	1	1	1	0	0	0	0	1	1	0	0
4	OB	175138653	175139554	6.78035e-20	9.02635e-19	902	45	1.28987	0.595953	2.68928	0.15984	uc003ito.1	AK125257	1	0	18255	FBXO8	0	0	0	0	0	0	0	0	1	1	1	1	0	0	0	0	0	0	1	0.935698
4	OB	175139877	175140145	0.00203891	0.00318159	269	10	1.13056	0.244567	1.46985	0.145308	uc003ito.1	AK125257	1	0	17664	FBXO8	0	0	0	0	0	0	0	0	1	1	1	1	0	0	0	0	0	0	0	0
4	OB	175749867	175750119	5.23288e-05	9.65024e-05	253	10	0.399558	0.105991	1.35541	0.1065	uc003ity.1	GLRA3	1	0	2759	LOC101928551	0	0	0	0	0	0	1	0.905138	1	0.0988142	1	0.0988142	1	1	0	0	0	0	0	0
4	OB	175750343	175750868	1.09265e-13	6.32055e-13	526	33	0.843432	0.668766	2.23233	0.17219	uc003ity.1	GLRA3	0.23384	0	2010	LOC101928551	1	1	1	0.460076	0	0	1	0.23384	0	0	1	0.673004	0	0	0	0	1	0.539924	0	0
4	OB	176922451	176922897	2.11348e-09	6.66919e-09	447	28	0.816421	0.324988	1.84607	0.111862	uc003iug.4	GPM6A	1	0	64087	WDR17	0	0	1	0.778523	0	0	0	0	1	1	1	1	1	1	0	0	1	0.17226	0	0
4	OB	176986746	176987016	1.56205e-08	4.52675e-08	271	14	1.20112	0.948689	8.57112	0.165386	uc003iug.4	GPM6A	0	62904	0	WDR17	0	0	1	0.354244	0	0	0	0	0	0	1	0.881919	1	0.645756	0	0	0	0	0	0
4	OB	177116322	177116640	0.00285755	0.00436314	319	17	3.52379	0.089788	2.22745	0.0427491	uc003iuo.1	SPATA4	1	0	10598	SPATA4	1	0.0564263	1	0.30721	0	0	1	0.45768	1	0.545455	1	0.545455	1	0.69279	0	0	0	0	0	0
4	OB	177713181	177713397	6.69716e-19	7.71078e-18	217	29	1.08144	1.52566	3.7924	0.232904	uc003ius.1	VEGFC	1	0	108497	VEGFC	0	0	1	0.714286	0	0	1	0.368664	1	0.635945	1	0.635945	1	0.285714	0	0	0	0	0	0
4	OB	180979204	180979571	4.54241e-17	3.65107e-16	368	33	1.29113	0.784114	5.12437	0.126189	uc021xuu.1	Mir_544	0	629368	1005671	LINC00290	0	0	1	1	0	0	0	0	0	0	1	1	0	0	0	0	0	0	0	0
4	OB	180980416	180980678	2.77979e-09	8.45851e-09	263	22	1.02855	0.390073	2.74052	0.103349	uc021xuu.1	Mir_544	0	630580	1004564	LINC00290	0	0	1	0.775665	0	0	0	0	0	0	1	1	0	0	0	0	1	0.224335	0	0
4	OB	183062288	183062577	1.32381e-13	7.51924e-13	290	23	0.983416	0.773278	2.52823	0.194542	uc003ivc.2	MGC45800	1	0	2476	LOC90768	0	0	1	0.668966	0	0	1	1	0	0	0	0	1	1	0	0	1	0.331034	0	0
4	OB	183063330	183063856	1.6283e-18	1.73414e-17	527	37	0.840377	0.562818	1.87299	0.189903	uc003ivc.2	MGC45800	1	0	3518	LOC90768	0	0	1	0.874763	0	0	1	1	0	0	0	0	1	0.125237	0	0	1	1	0	0
4	OB	183066363	183066611	0.0834361	0.101845	249	12	1.07317	0.135792	1.8307	0.0652282	uc003ivc.2	MGC45800	0	695	6551	LOC90768	1	1	1	0.0321285	0	0	0	0	0	0	1	1	0	0	0	0	1	0.967871	1	0.477912
4	OB	183727822	183728143	1.74359e-05	3.47088e-05	322	21	1.8587	0.160491	1.79914	0.0965789	uc003ivf.3	DCTD	0	83100	83100	DCTD	0	0	1	1	0	0	0	0	0	0	1	1	1	1	0	0	0	0	0	0
4	OB	184021124	184021464	0.0815858	0.0998723	341	24	0.953201	0.0621475	1.53206	0.0488131	uc003ivj.1	WWC2-AS2	0	772	662	WWC2	1	1	1	0.750733	0	0	0	0	1	1	1	1	0	0	0	0	1	0.249267	0	0
4	OB	184720419	184720647	0.0931196	0.112696	229	9	0.715911	0.0661063	1.1038	0.069919	uc021xvd.1	U6	0	123551	1245	STOX2	0	0	0	0	0	0	0	0	0	0	1	1	0	0	0	0	1	1	0	0
4	OB	184826138	184827125	2.31193e-33	3.28293e-31	988	74	1.00991	0.750156	4.70129	0.180917	uc003iwc.3	ENPP6	0	182733	0	STOX2	0	0	1	0.883603	0	0	0	0	0	0	1	0.375506	1	0.116397	0	0	0	0	0	0
4	OB	184827886	184828213	9.60883e-18	8.3538e-17	328	41	0.945308	0.578577	1.653	0.152953	uc003iwc.3	ENPP6	0	181645	1378	STOX2	0	0	1	0.890244	0	0	0	0	0	0	1	0.320122	0	0	0	0	1	0.109756	0	0
4	OB	185937297	185937850	5.16219e-11	2.05523e-10	554	37	1.36058	0.385101	1.99635	0.113927	uc021xvh.1	LOC100506229	0	116682	2144	HELT	0	0	1	0.819495	0	0	0	0	0	0	1	1	1	1	0	0	1	0.180505	0	0
4	OB	185938721	185938943	0.000178545	0.000315602	223	11	1.28392	0.360416	3.01956	0.101162	uc021xvh.1	LOC100506229	0	118106	1051	HELT	0	0	0	0	0	0	0	0	0	0	1	1	1	1	0	0	1	1	0	0
4	OB	185939381	185939637	0.0136004	0.0188109	257	18	3.25652	0.192868	2.31692	0.0623872	uc021xvh.1	LOC100506229	0	118766	357	HELT	0	0	1	1	0	0	0	0	0	0	1	1	0	0	0	0	1	1	0	0
4	OB	185939893	185940237	4.78678e-08	1.34156e-07	345	23	1.3581	0.383637	1.93395	0.139894	uc021xvh.1	LOC100506229	0	119278	0	HELT	0	0	1	1	0	0	0	0	1	0.373913	1	0.295652	0	0	0	0	0	0	1	1
4	OB	185941305	185941626	1.82242e-16	1.31585e-15	322	25	1.00806	1.60596	4.24005	0.268554	uc021xvh.1	LOC100506229	0	120690	1311	HELT	0	0	1	1	0	0	0	0	1	0.388199	1	0.378882	0	0	0	0	0	0	1	1
4	OB	185941788	185942248	2.43136e-09	7.61589e-09	461	24	0.844343	0.518795	1.79366	0.149404	uc021xvh.1	LOC100506229	0	121173	1794	HELT	0	0	1	1	0	0	0	0	0	0	1	0.631236	0	0	0	0	0	0	0	0
4	OB	185942461	185942676	1.12045e-12	5.82087e-12	216	23	1.10403	0.893004	2.22241	0.199717	uc021xvh.1	LOC100506229	0	121846	2467	HELT	0	0	1	1	0	0	0	0	0	0	1	1	0	0	0	0	0	0	0	0
4	OB	186048514	186048878	3.35147e-12	1.58636e-11	365	33	0.874413	0.372884	2.06848	0.168663	uc003ixf.4	KIAA1430	0	31940	15538	SLC25A4	0	0	1	0.926027	0	0	0	0	0	0	1	1	1	0.0739726	0	0	0	0	0	0
4	OB	186050036	186050310	5.29265e-12	2.46361e-11	275	22	1.18263	0.491558	2.76822	0.202071	uc003ixf.4	KIAA1430	0	30508	14106	SLC25A4	0	0	1	0.672727	0	0	0	0	0	0	1	1	0	0	0	0	1	0.327273	0	0
4	OB	186455898	186456283	6.78588e-08	1.84126e-07	386	23	1.17374	0.371803	2.87396	0.160642	uc003ixw.4	PDLIM3	1	0	34084	PDLIM3	0	0	1	0.779793	0	0	0	0	1	1	1	1	1	0.220207	0	0	0	0	0	0
4	OB	186456822	186457044	0.00321982	0.00488129	223	18	1.08757	0.215074	2.0141	0.0866685	uc003ixw.4	PDLIM3	0	110	35008	PDLIM3	1	1	1	0.192825	0	0	0	0	0	0	1	1	0	0	0	0	1	0.807175	0	0
4	OB	186732746	186733061	0.09238	0.112119	316	15	1.41774	0.0876493	1.26268	0.0383801	uc011ckx.2	SORBS2	1	0	226149	SORBS2	1	1	0	0	0	0	1	0.775316	0	0	1	0.227848	0	0	0	0	0	0	0	0
4	OB	186733209	186733429	0.238029	0.266843	221	4	1.46704	0.147179	1.24281	0.0709622	uc011ckx.2	SORBS2	0.914027	0	226612	SORBS2	1	1	0	0	0	0	1	0.914027	0	0	1	0.0904977	0	0	0	0	0	0	0	0
4	OB	187065021	187065587	2.86969e-05	5.60774e-05	567	24	0.836369	0.00482372	1.11158	0.0309957	uc031sic.1	FLJ38576	0	44598	0	FAM149A	0	0	0	0	0	0	0	0	0	0	1	0.342152	1	1	0	0	0	0	0	0
4	OB	187124536	187124990	0.0505956	0.0633933	455	14	1.08843	0.171877	1.23647	0.0980979	uc031sic.1	FLJ38576	0	11892	11863	CYP4V2	0	0	0	0	0	0	0	0	1	1	1	1	0	0	0	0	0	0	0	0
4	OB	187580686	187581163	0.00339579	0.00509369	478	23	0.745491	0.118993	1.20613	0.0883537	uc003izf.3	FAT1	1	0	71750	FAT1	0	0	0	0	0	0	0	0	0	0	1	1	0	0	0	0	0	0	0	0
4	OB	187629233	187629582	0.324908	0.356729	350	18	1.43808	0.0489966	1.12359	0.0565127	uc003izf.3	FAT1	1	0	120297	FAT1	0	0	0	0	0	0	1	1	0	0	0	0	0	0	0	0	0	0	0	0
4	OB	189203861	189204553	6.82999e-07	1.57274e-06	693	48	0.814981	0.0877522	1.3622	0.096801	uc011clf.1	TRIML2	0	173439	143267	TRIML1	0	0	1	0.886003	0	0	0	0	0	0	1	1	0	0	0	0	1	0.113997	0	0
[truncated: 5,326 more rows]

## Sheet: Hypo
Chr	Strand	RStart	REnd	Pvalue	FDR	length	Number of CpGs	Fold difference	Fisher ratio	Methylation fold change	Absolute methylation difference	Name	GeneSymbol	InsideGene	Dist2Gene	Dist2TSS	TSSName	Promoter	Overlap	CPG_Island	Overlap	Enhancer	Overlap	Exon	Overlap	Intron	Overlap	Intergenic	Overlap	NShore	Overlap	NShelf	Overlap	SShore	Overlap	SShelf	Overlap
1	OB	2001570	2001770	0.557482	0.582273	201	5	0.879562	0.0653124	1.10859	0.0846531	uc001aio.1	AK054708	0	54601	3130	PRKCZ	0	0	0	0	0	0	0	0	1	1	1	1	0	0	1	1	0	0	0	0
15	OB	35044813	35045101	0.0196107	0.0300195	289	6	0.797562	0.0179973	1.08103	0.0594496	uc001zis.2	GJD2	1	0	172	GJD2	0	0	0	0	0	0	1	1	0	0	0	0	1	1	0	0	0	0	0	0
22	OB	50746511	50746710	0.76128	0.784286	200	6	1.26963	0.00398299	1.06463	0.0260623	uc003bkv.4	PLXNB2	0	510	3681	DENND6B	1	1	0	0	0	0	0	0	0	0	1	1	0	0	0	0	1	1	0	0
11	OB	118390298	118390546	0.118288	0.146895	249	6	0.801939	0.00751622	1.06414	0.0427233	uc001pto.2	IFT46	0	24696	198	LOC101929089	0	0	0	0	0	0	0	0	0	0	1	0.160643	0	0	0	0	0	0	0	0
17	OB	72542759	72542964	0.18647	0.224165	206	7	0.611342	0.00962891	1.057	0.0405239	uc002jky.2	CD300C	0	449	5555	CD300C	1	1	0	0	0	0	0	0	0	0	1	1	0	0	0	0	0	0	0	0
17	OB	17929644	17929867	0.348359	0.382578	224	6	0.925302	0.012495	1.05376	0.0349467	uc002gsd.1	ATPAF2	1	0	8311	ATPAF2	0	0	0	0	0	0	1	1	1	0.540179	0	0	0	0	0	0	0	0	0	0
7	OB	157367421	157367651	0.0116196	0.0188336	231	10	0.857104	0.00858811	1.05154	0.0385632	uc011kwa.2	PTPRN2	1	0	394	MIR153-2	1	1	0	0	0	0	0	0	1	1	1	1	1	1	0	0	0	0	0	0
4	OB	23780871	23781245	0.0363476	0.0569241	375	8	0.960934	0.0092431	1.05019	0.0347088	uc003gqs.3	PPARGC1A	0	12398	12398	PPARGC1A	0	0	0	0	0	0	0	0	0	0	1	1	0	0	0	0	0	0	0	0
22	OB	24128529	24128828	0.0602802	0.0893482	300	8	0.93437	0.00362023	1.04716	0.0233272	uc002zxw.3	CHCHD10	0	18388	289	SMARCB1	0	0	0	0	0	0	0	0	0	0	1	1	1	1	0	0	0	0	0	0
16	OB	19658320	19658532	0.00459512	0.00935519	213	6	1	0.0118264	1.04167	0.0352055	uc002dgq.3	KNOP1	0	59141	59141	KNOP1	0	0	0	0	0	0	0	0	0	0	1	1	0	0	0	0	0	0	0	0
6	OB	41375668	41375882	0.0383383	0.0548291	215	6	0.849194	0.00454362	1.03663	0.0265209	uc003oqf.2	TREM1	0	121211	72141	NCR2	0	0	0	0	0	0	0	0	0	0	1	1	1	1	0	0	1	1	0	0
6	OB	3140661	3140883	0.0407029	0.0574946	223	10	1.14061	0.0169691	1.0355	0.0314893	uc003mvb.3	TUBB2A	0	13018	13017	TUBB2A	0	0	1	0.560538	0	0	0	0	0	0	1	0.632287	0	0	0	0	1	0.439462	0	0
22	OB	45563125	45563372	0.816599	0.827634	248	7	0.658432	0.00317394	1.03493	0.0228017	uc003bfq.3	LOC100506714	0	3463	2574	NUP50	0	0	0	0	0	0	0	0	0	0	1	1	0	0	0	0	0	0	1	1
7	OB	47852838	47853045	0.00542679	0.00980198	208	5	0.698427	0.00221828	1.03489	0.0209291	uc003tny.2	PKD1L1	1	0	17950	C7orf69	0	0	0	0	0	0	1	0.259615	0	0	1	0.745192	0	0	0	0	0	0	0	0
2	OB	204102650	204102891	0.0481112	0.0645374	242	8	0.764639	0.00443386	1.03466	0.026506	uc021vvk.1	TRNA_Pseudo	0	126239	272	CYP20A1	0	0	0	0	0	0	0	0	0	0	1	1	1	1	0	0	0	0	0	0
22	OB	38076757	38077058	0.0977537	0.135769	302	7	0.932222	0.00286063	1.02913	0.0210769	uc021wpi.1	DM074112	0	1091	5145	LGALS1	0	0	0	0	0	0	0	0	0	0	1	1	0	0	0	0	0	0	1	1
11	OB	129938505	129938748	0.915091	0.919354	244	11	1.40683	0.000995864	1.02767	0.0105601	uc001qfm.3	PRDM10	0	65775	967	APLP2	0	0	0	0	0	0	0	0	0	0	1	1	1	1	0	0	0	0	0	0
18	OB	77635865	77636078	0.0454248	0.0597117	214	9	0.937801	0.0034062	1.0253	0.0206348	uc010dre.2	PQLC1	0	26341	12198	KCNG2	0	0	0	0	0	0	0	0	0	0	1	1	0	0	1	1	0	0	0	0
14	OB	89907735	89907955	0.0507076	0.0700276	221	6	0.995989	0.00164266	1.02468	0.0191443	uc001xxo.4	FOXN3	1	0	24038	FOXN3-AS1	0	0	0	0	0	0	0	0	0	0	1	1	0	0	0	0	0	0	0	0
17	OB	80158005	80158282	0.0431897	0.064331	278	14	0.86907	0.00391341	1.02326	0.0196752	uc002kdx.1	CCDC57	1	0	27999	SLC16A3	0	0	0	0	0	0	0	0	0	0	1	1	0	0	0	0	0	0	0	0
17	OB	7412292	7412546	0.300539	0.333998	255	7	0.747765	0.00292481	1.02325	0.0192152	uc002ghd.4	ZBTB4	0	24724	24595	POLR2A	0	0	0	0	0	0	0	0	0	0	1	0.14902	0	0	0	0	0	0	0	0
3	OB	184034694	184034954	0.116027	0.146824	261	5	1.30667	0.000706486	1.02186	0.0131885	uc003foh.4	CLCN2	0	29018	1743	EIF4G1	0	0	0	0	0	0	0	0	1	1	1	1	0	0	0	0	1	1	0	0
7	OB	29845505	29845728	0.294266	0.314486	224	8	1.28334	0.0024302	1.02076	0.015101	uc011jzw.2	SCRN1	0	113990	441	WIPF3	0	0	0	0	0	0	0	0	0	0	1	1	1	1	0	0	0	0	0	0
15	OB	78103032	78103294	0.0778869	0.0950889	263	7	1.23544	0.00104069	1.02068	0.0143038	uc010umq.1	LOC645752	0	103264	103264	LOC645752	0	0	0	0	0	0	0	0	0	0	1	1	0	0	0	0	0	0	0	0
7	OB	134878442	134878667	0.883489	0.890801	226	5	1.01337	0.00031077	1.02003	0.0104944	uc010lmq.2	WDR91	1	0	9853	WDR91	0	0	0	0	0	0	0	0	0	0	1	1	0	0	0	0	0	0	0	0
18	OB	55919523	55919729	0.431155	0.453408	207	4	0.90648	0.000371503	1.02003	0.00905179	uc021uku.1	MIR3591	0	198582	30770	NEDD4L	0	0	0	0	0	0	0	0	0	0	1	1	0	0	1	1	0	0	0	0
17	OB	1553503	1553714	0.144038	0.179326	212	6	1.40175	0.000506197	1.01984	0.00900643	uc002ftd.3	RILP	0	111	208	PRPF8	1	1	0	0	0	0	0	0	0	0	1	1	0	0	0	0	1	1	0	0
22	OB	45623494	45623914	0.349675	0.390262	421	16	1.03968	0.000858011	1.01948	0.0135205	uc003bfx.1	KIAA0930	1	0	26660	MIR1249	0	0	0	0	0	0	0	0	0	0	1	1	0	0	0	0	0	0	0	0
3	OB	195596838	195597046	0.272669	0.302147	209	5	0.72138	0.00313962	1.01854	0.0155975	uc003fvr.1	TNK2	1	0	6603	TNK2	0	0	0	0	0	0	1	1	1	0.703349	0	0	1	0.110048	1	0.966507	1	1	0	0
4	OB	81127817	81128092	0.0297059	0.0490148	276	10	0.71132	0.000978056	1.01715	0.0121689	uc003hly.4	ANTXR2	0	133340	9161	PRDM8	0	0	0	0	0	0	0	0	0	0	1	1	1	1	0	0	0	0	1	1
7	OB	158665954	158666216	0.301254	0.321016	263	5	0.976193	0.000726637	1.01676	0.0121894	uc003wob.1	ESYT2	0	43635	16686	WDR60	0	0	0	0	0	0	0	0	1	1	1	1	0	0	1	1	0	0	0	0
1	OB	3351500	3351706	0.136555	0.172229	207	18	0.86272	0.00271832	1.01334	0.0114483	uc001akk.3	MEGF6	0	52799	19440	ARHGEF16	0	0	1	0.642512	0	0	0	0	0	0	0	0	0	0	0	0	1	0.357488	0	0
14	OB	101123084	101123391	0.0042312	0.00875624	308	10	1.09283	0.000890459	1.01322	0.00984393	uc001yhq.3	BEGAIN	0	86953	213	LINC00523	0	0	0	0	0	0	0	0	0	0	1	1	0	0	0	0	1	0.915584	1	0.0844156
3	OB	50367872	50368107	0.102263	0.131955	236	8	0.968281	0.000969416	1.01243	0.010684	uc003daa.1	RASSF1	1	0	656	RASSF1	0	0	0	0	0	0	1	1	0	0	0	0	0	0	0	0	1	0.059322	1	0.940678
8	OB	1244978	1245229	0.000434695	0.00114009	252	12	0.975434	0.000858936	1.01238	0.00995127	uc022aqn.1	LOC286083	1	0	685	LOC286083	0	0	0	0	0	0	0	0	0	0	1	1	1	1	0	0	0	0	0	0
8	OB	142431133	142431474	0.00245949	0.00490287	342	8	0.407059	0.000295961	1.01108	0.00756009	uc003ywi.2	MROH5	0	12454	13	PTP4A3	0	0	0	0	0	0	0	0	0	0	1	1	0	0	0	0	0	0	1	1
1	OB	223404130	223404392	0.180014	0.218786	263	5	0.933522	0.000197909	1.01091	0.00691251	uc001hnx.3	SUSD4	1	0	3859	SUSD4	0	0	0	0	0	0	0	0	1	1	1	1	0	0	0	0	0	0	0	0
3	OB	52322781	52323109	0.00353198	0.00837059	329	7	0.90217	0.000364248	1.01057	0.00786066	uc010hmf.3	MIR135A1	0	5125	186	GLYCTK-AS1	0	0	0	0	0	0	0	0	0	0	1	1	0	0	0	0	1	1	0	0
10	OB	131639482	131639681	0.0921112	0.112617	200	11	0.838131	0.000881246	1.01	0.00834092	uc001lki.2	EBF3	1	0	1881	MIR4297	0	0	0	0	0	0	0	0	1	1	1	1	0	0	0	0	1	1	1	1
7	OB	101723736	101723982	0.0635998	0.0819955	247	14	0.61632	0.000664405	1.00906	0.00773411	uc011kkp.2	SPDYE6	0	262209	204370	SH2B2	0	0	0	0	0	0	0	0	1	1	1	1	0	0	0	0	0	0	0	0
17	OB	722655	722889	0.66313	0.686463	235	18	1.06739	0.000579882	1.00906	0.00754525	uc010vqd.2	NXN	1	0	20103	NXN	0	0	0	0	0	0	1	0.557447	0	0	1	0.446808	0	0	0	0	0	0	0	0
1	OB	4007958	4008202	0.11568	0.150279	245	14	1.07635	0.000162782	1.00894	0.00626533	uc001alf.3	C1orf174	0	191101	750	LINC01345	0	0	0	0	0	0	0	0	0	0	1	1	0	0	0	0	0	0	0	0
10	OB	49513996	49514242	0.045444	0.0606811	247	8	0.962539	0.000194324	1.00874	0.0056477	uc001jgi.3	FRMPD2	0	31055	439	MAPK8	0	0	0	0	0	0	0	0	0	0	1	1	1	1	0	0	0	0	0	0
22	OB	49690366	49690577	0.444749	0.483423	212	4	1.55171	8.89551e-05	1.00874	0.00444237	uc003biq.3	BC033837	0	117596	117596	C22orf34	0	0	0	0	0	0	0	0	0	0	1	1	0	0	0	0	0	0	0	0
16	OB	70190345	70190576	0.183281	0.219163	232	11	0.98379	0.000844257	1.0083	0.00708895	uc002eyi.1	AK096066	0	2283	103	LOC400541	0	0	0	0	0	0	0	0	0	0	1	0.142241	0	0	0	0	0	0	0	0
10	OB	92913068	92913356	0.0153361	0.0240642	289	15	0.710681	0.000602855	1.00701	0.00612121	uc001khf.2	NUDT9P1	0	231	1308	NUDT9P1	1	1	0	0	0	0	0	0	0	0	1	1	1	1	0	0	0	0	0	0
16	OB	85537259	85537536	0.0725553	0.100226	278	15	1.18882	0.000386481	1.00652	0.00556378	uc002fja.3	GINS2	0	173743	107492	GSE1	0	0	0	0	0	0	0	0	0	0	1	1	0	0	0	0	0	0	0	0
16	OB	87856215	87856457	0.434726	0.466152	243	18	0.857069	0.00021617	1.00641	0.00460127	uc002fkm.3	SLC7A5	0	7171	7164	SLC7A5	0	0	0	0	0	0	0	0	0	0	1	1	0	0	0	0	0	0	0	0
17	OB	57760066	57760514	0.14398	0.179326	449	8	1.03533	7.11698e-05	1.00616	0.00428672	uc002ixt.3	PTRH2	0	14152	14152	PTRH2	0	0	0	0	0	0	0	0	0	0	1	0.253898	0	0	0	0	0	0	0	0
5	OB	106347278	106347508	0.0457565	0.0635098	231	7	0.86846	0.000338648	1.00573	0.00473914	uc003kol.3	EFNA5	0	365081	196381	LINC01950	1	1	0	0	0	0	0	0	0	0	1	1	0	0	0	0	0	0	0	0
14	OB	68830584	68830819	0.651043	0.678359	236	13	0.735186	0.00010313	1.0057	0.00418547	uc021rvd.1	Metazoa_SRP	0	127328	261424	LOC100996664	0	0	0	0	0	0	0	0	0	0	1	1	0	0	0	0	0	0	0	0
5	OB	620243	620508	0.184801	0.212301	266	15	0.720618	0.000301363	1.00484	0.00433823	uc031sin.1	LOC100996325	0	7918	7839	CEP72	0	0	0	0	0	0	0	0	1	1	1	0.5	0	0	1	1	0	0	0	0
2	OB	1544077	1544560	0.000216532	0.000772968	484	26	0.978716	0.000230462	1.0046	0.00384374	uc002qxa.3	PXDN	0	91098	91098	PXDN	0	0	1	0.450413	0	0	0	0	0	0	1	0.597107	1	0.402893	0	0	1	0.146694	0	0
14	OB	23311604	23311815	0.352014	0.385662	212	16	0.880961	0.000184232	1.00345	0.00301092	uc001wgu.4	SLC7A7	0	22584	5863	MMP14	0	0	0	0	0	0	0	0	0	0	1	0.0707547	0	0	1	1	0	0	0	0
6	OB	72037677	72037947	0.208642	0.23438	271	7	0.852428	1.88448e-05	1.00313	0.00205393	uc011dya.2	MIR30C2	0	48715	39533	OGFRL1	0	0	0	0	0	0	0	0	0	0	1	1	0	0	0	0	0	0	0	0
22	OB	22899061	22899289	0.197069	0.242554	229	8	0.812392	1.8052e-05	1.00287	0.0020662	uc002zwf.3	PRAME	1	0	2460	LL22NC03-63E9.3	0	0	0	0	0	0	1	0.257642	0	0	1	0.746725	0	0	1	1	0	0	0	0
19	OB	2131466	2131706	0.419821	0.450734	241	23	0.906116	2.94696e-05	1.00132	0.0012247	uc002lva.4	AP3D1	1	0	30480	AP3D1	0	0	1	1	0	0	0	0	0	0	1	1	0	0	0	0	0	0	0	0
4	OB	117520580	117520784	0.221342	0.260868	205	12	1.00869	1.733e-05	1.00125	0.00108092	uc003ibv.4	TRAM1L1	0	483925	299700	MIR1973	0	0	1	0.687805	0	0	0	0	0	0	1	1	0	0	0	0	1	0.312195	0	0
11	OB	57638799	57639090	0.140854	0.168764	292	7	0.703195	1.2014e-05	1.00123	0.000996539	uc010rjy.2	BTBD18	0	119546	109566	CTNND1	0	0	0	0	0	0	0	0	0	0	1	1	0	0	0	0	0	0	0	0
2	OB	220160473	220160678	0.112761	0.135104	206	5	0.942005	9.61485e-08	1.00018	0.000121048	uc010zlc.2	PTPRN	1	0	1641	MIR153-1	1	1	0	0	0	0	0	0	1	1	1	1	0	0	0	0	1	1	0	0
8	OB	101177714	101177982	0.00230175	0.00467676	269	10	1.07467	2.29684e-08	0.999937	-4.90721e-05	uc003yje.3	FBXO43	0	19615	7152	SPAG1	0	0	0	0	0	0	0	0	0	0	1	1	0	0	0	0	0	0	0	0
21	OB	47688411	47688614	0.483911	0.515868	204	11	0.771617	2.65872e-06	0.999234	-0.000649257	uc002zir.1	MCM3AP	1	0	17629	YBEY	0	0	0	0	0	0	0	0	0	0	1	1	0	0	0	0	0	0	0	0
10	OB	3180970	3181390	0.00688087	0.0119843	421	12	0.636857	1.74887e-05	0.998293	-0.00144687	uc001igr.2	PITRM1	1	0	1051	PITRM1	0	0	0	0	0	0	1	0.646081	0	0	1	0.356295	0	0	0	0	1	1	0	0
19	OB	58524380	58524599	0.0390552	0.0543168	220	7	1.01365	2.47383e-05	0.997331	-0.00209732	uc002qqw.3	ZNF606	0	9666	10119	LOC100128398	0	0	0	0	0	0	0	0	0	0	1	1	0	0	0	0	0	0	1	1
5	OB	427543	427924	0.0306642	0.045177	382	22	0.789741	5.98351e-05	0.997199	-0.00230338	uc010ita.3	C5orf55	0	13718	14026	EXOC3-AS1	0	0	0	0	0	0	0	0	0	0	1	0.54712	0	0	0	0	0	0	0	0
17	OB	26577588	26577807	0.349481	0.383059	220	11	1.10837	5.31969e-05	0.996787	-0.00202987	uc002hac.3	DQ585914	0	14581	3119	PPY2P	0	0	1	1	0	0	0	0	0	0	1	1	1	1	0	0	0	0	0	0
4	OB	106974	107198	0.87728	0.881094	225	15	0.796681	4.77633e-05	0.996733	-0.00194497	uc011buu.1	ZNF732	0	157265	17159	ZNF718	0	0	1	0.235556	0	0	0	0	0	0	1	1	1	0.764444	0	0	0	0	0	0
16	OB	971375	971718	0.138369	0.172408	344	20	0.768583	0.00018434	0.996225	-0.00332614	uc010uuu.2	LMF1	1	0	343	LMF1-AS1	0	0	1	0.843023	0	0	0	0	1	1	1	1	1	1	0	0	0	0	1	0.712209
4	OB	652581	652848	0.316917	0.35366	268	16	1.14331	0.000156273	0.995701	-0.00365884	uc003gaq.1	BC020343	0	3147	5616	PDE6B	0	0	1	0.686567	0	0	0	0	0	0	1	0.597015	1	0.313433	0	0	1	1	0	0
22	OB	45094532	45094896	0.251724	0.294989	365	14	0.898442	0.000114553	0.995574	-0.0029017	uc021wrf.1	LINC00229	0	73233	3181	PRR5-ARHGAP8	0	0	0	0	0	0	0	0	0	0	1	1	0	0	1	1	0	0	0	0
7	OB	138312812	138313235	0.078418	0.0984941	424	9	0.793752	4.94085e-05	0.995363	-0.00326171	uc003vue.3	SVOPL	1	0	33783	SVOPL	0	0	0	0	0	0	1	0.488208	0	0	1	0.301887	0	0	0	0	0	0	0	0
5	OB	1338298	1338580	0.223619	0.252882	283	13	1.07831	0.000176221	0.995341	-0.00395158	uc003jcg.3	CLPTM1L	1	0	20440	CLPTM1L	0	0	0	0	0	0	0	0	0	0	1	1	1	1	0	0	0	0	1	1
21	OB	48090890	48091095	0.43552	0.467471	206	4	1.11392	4.51498e-05	0.995084	-0.0028725	uc002zju.1	S100B	0	65855	35384	PRMT2	0	0	0	0	0	0	0	0	0	0	1	1	0	0	0	0	0	0	1	1
10	OB	11936421	11936626	0.0389236	0.0534414	206	15	1.1041	0.000243754	0.994668	-0.00472117	uc001iky.2	PROSER2-AS1	1	0	25394	UPF2	1	0.567961	1	1	0	0	1	1	0	0	0	0	0	0	0	0	0	0	0	0
4	OB	20599759	20599990	0.544289	0.571504	232	10	0.673585	0.000111636	0.994616	-0.00429977	uc021xms.1	KCNIP4	0	130248	69862	MIR218-1	0	0	0	0	0	0	0	0	0	0	1	0.556034	0	0	0	0	0	0	0	0
11	OB	69237384	69237630	0.532647	0.554055	247	13	0.775155	0.000341613	0.993931	-0.00502154	uc010rqh.1	AK294004	0	230213	2808	LOC102724265	0	0	0	0	0	0	0	0	0	0	1	1	0	0	0	0	0	0	0	0
4	OB	6912632	6913020	0.037274	0.0581776	389	7	2.86649	9.73571e-05	0.993744	-0.00375516	uc021xld.1	LOC100129931	0	119260	1138	TBC1D14	0	0	0	0	0	0	0	0	0	0	1	1	0	0	0	0	1	1	0	0
4	OB	84168805	84169110	0.0125744	0.0240057	306	8	0.85337	6.76092e-05	0.993678	-0.0041806	uc011ccp.2	COQ2	0	13578	15866	COQ2	0	0	0	0	0	0	0	0	0	0	1	1	0	0	0	0	0	0	0	0
10	OB	102971818	102972106	0.015535	0.0242645	289	6	0.60036	8.54008e-05	0.992793	-0.00324138	uc001ksx.3	LBX1	0	14626	14626	LBX1	0	0	0	0	0	0	0	0	0	0	1	1	1	1	1	0.477509	0	0	0	0
1	OB	2415851	2416069	0.00840831	0.0176068	219	9	0.932199	0.000216247	0.992629	-0.0055131	uc001ajm.1	PANK4	0	23905	8098	PLCH2	0	0	0	0	0	0	0	0	1	0.164384	1	0.164384	0	0	0	0	1	1	0	0
1	OB	9291975	9292209	0.214728	0.253249	235	8	0.964865	0.000181937	0.992282	-0.00360156	uc009vmq.3	mir-34	0	49524	2653	H6PD	0	0	0	0	0	0	0	0	0	0	1	1	0	0	1	1	0	0	0	0
4	OB	1642109	1642318	0.980069	0.980069	210	8	0.688999	0.000477896	0.992076	-0.00556897	uc021xkk.1	FAM53A	1	0	502	FAM53A	0	0	0	0	0	0	1	1	0	0	0	0	0	0	1	1	0	0	0	0
1	OB	94586550	94586792	0.374704	0.408554	243	9	0.664305	0.00107692	0.991608	-0.00675906	uc001dqh.3	ABCA4	0.641975	0	47670	ARHGAP29	1	1	0	0	0	0	1	0.641975	0	0	1	0.36214	0	0	0	0	0	0	0	0
3	OB	150497351	150497624	0.0759703	0.102798	274	14	0.608097	0.000331076	0.991533	-0.00688219	uc003eyi.3	SIAH2	0	16088	38442	SIAH2	0	0	1	0.29927	0	0	0	0	0	0	1	1	0	0	0	0	1	0.70073	0	0
17	OB	21904478	21904770	0.000196891	0.000846629	293	18	1.00627	0.00025876	0.991475	-0.00661581	uc021tsx.1	TRNA	0	120313	417	FLJ36000	0	0	0	0	0	0	0	0	0	0	1	1	0	0	0	0	0	0	0	0
20	OT	46597542	46597741	0.799719	0.799719	200	10	0.879435	0.003148	0.99105	-0.00805193	uc002xts.1	BX648826	0	7863	11095	LINC01522	0	0	0	0	0	0	0	0	0	0	1	1	0	0	0	0	0	0	0	0
14	OB	94855991	94856223	0.0281591	0.0423809	233	9	0.940958	0.000456199	0.99083	-0.00740103	uc010auw.3	SERPINA1	1	0	12908	SERPINA1	1	1	0	0	0	0	0	0	0	0	1	1	0	0	0	0	0	0	0	0
4	OB	16362322	16362667	0.43998	0.474931	346	23	0.629559	0.00113851	0.990808	-0.00804411	uc010ied.1	TAPT1	0	134161	134037	TAPT1-AS1	0	0	1	0.728324	0	0	0	0	0	0	1	1	1	0.271676	0	0	0	0	0	0
22	OB	51116095	51116407	0.0108188	0.0225391	313	7	0.448521	0.0004141	0.990542	-0.00677461	uc003bna.4	ARSA	0	49494	3026	SHANK3	0	0	0	0	0	0	0	0	0	0	1	1	0	0	0	0	0	0	1	1
22	OB	37603380	37603784	0.00461543	0.0112389	405	27	0.857832	0.000541403	0.990506	-0.00805002	uc003ara.3	SSTR3	1	0	3104	SSTR3	0	0	1	0.923457	0	0	1	1	0	0	0	0	0	0	0	0	1	0.0765432	0	0
13	OB	41055824	41056107	0.00753504	0.0141179	284	6	1.28623	0.000400223	0.990268	-0.00782935	uc010acc.1	FOXO1	1	0	30754	LINC00598	1	1	0	0	0	0	0	0	0	0	1	1	0	0	0	0	0	0	0	0
14	OB	55819195	55819402	0.21301	0.245085	208	5	0.843329	0.000841513	0.989982	-0.00846869	uc001xbw.2	ATG14	0	13706	13706	ATG14	0	0	0	0	0	0	0	0	0	0	0	0	0	0	0	0	0	0	0	0
3	OB	14554609	14554890	0.0109944	0.0207729	282	8	0.68627	0.000143612	0.989876	-0.00542829	uc010heh.3	GRIP2	1	0	23991	GRIP2	0	0	0	0	0	0	0	0	0	0	1	1	0	0	0	0	0	0	0	0
7	OB	100028915	100029128	0.0600267	0.0783563	214	14	0.968968	0.00199233	0.989639	-0.00906541	uc003uut.4	ZCWPW1	0	2484	1662	MEPCE	0	0	0	0	0	0	0	0	1	1	0	0	0	0	0	0	1	1	0	0
11	OB	65385974	65386306	0.108595	0.136165	333	19	0.946061	0.00126881	0.989532	-0.00924243	uc001oew.3	MAP3K11	0	4254	2192	PCNX3	0	0	0	0	0	0	0	0	0	0	0	0	0	0	0	0	0	0	1	1
7	OB	105753616	105753851	0.266077	0.287301	236	8	1.46947	0.00191264	0.989256	-0.00976659	uc003vdp.4	SYPL1	0	523	22803	SYPL1	1	1	0	0	0	0	0	0	0	0	1	1	0	0	0	0	1	1	0	0
14	OB	62523540	62523786	0.0161142	0.0266207	247	27	0.91218	0.000678403	0.989087	-0.00937704	uc021ruc.1	HIF1A-AS2	0	307733	60288	LINC00643	0	0	1	0.8583	0	0	0	0	0	0	1	1	1	0.1417	0	0	0	0	0	0
8	OB	2143591	2143792	0.0272515	0.0408486	202	12	0.996599	0.000408461	0.989055	-0.0081734	uc003wqa.3	BC045738	0	303283	118923	MIR7160	0	0	0	0	0	0	0	0	0	0	1	1	0	0	0	0	0	0	0	0
3	OB	130368042	130368406	0.00199246	0.0054826	365	26	0.985154	0.00119614	0.988913	-0.00978249	uc003enj.3	PIK3R4	0	29371	29371	PIK3R4	0	0	0	0	0	0	0	0	1	1	1	0.00273973	0	0	0	0	0	0	0	0
10	OB	63170101	63170431	0.0240086	0.0350855	331	17	1.05254	0.00135151	0.988405	-0.00960419	uc001jlo.2	TMEM26	1	0	2219	TMEM26	0	0	0	0	0	0	1	1	1	1	0	0	0	0	0	0	0	0	0	0
10	OB	1715769	1715969	0.00165892	0.00397256	201	10	1.1031	0.000523611	0.988149	-0.00926761	uc009xhq.3	ADARB2	1	0	146945	ADARB2-AS1	0	0	0	0	0	0	0	0	1	1	1	1	0	0	0	0	0	0	0	0
18	OB	76150624	76150929	0.0163914	0.0247389	306	18	0.711115	0.000763276	0.988129	-0.00912837	uc010xfd.2	MBP	0	1305850	467372	LINC01029	0	0	1	1	0	0	0	0	0	0	1	1	0	0	0	0	0	0	0	0
22	OB	51126280	51126691	0.720488	0.746362	412	11	0.754842	0.00161541	0.988007	-0.00980641	uc003bng.3	BC050343	0	47565	13211	SHANK3	0	0	0	0	0	0	0	0	0	0	1	1	0	0	0	0	0	0	0	0
7	OB	141562681	141562984	0.00322919	0.00632853	304	8	0.720704	0.000805293	0.987906	-0.00945203	uc003vwt.2	PRSS37	0	21396	26604	PRSS37	0	0	0	0	0	0	0	0	0	0	1	1	0	0	0	0	0	0	0	0
20	OB	60773437	60773735	0.00215149	0.00400582	299	11	1.62768	0.000526726	0.987813	-0.00982189	uc002ycf.2	HRH3	0	16281	15357	MTG2	0	0	0	0	0	0	0	0	0	0	1	0.846154	0	0	1	1	0	0	0	0
2	OB	240066172	240066401	0.770934	0.77797	230	14	0.889484	0.000445443	0.987537	-0.00990271	uc010fzb.1	HDAC4	1	0	48625	MGC16025	0	0	0	0	0	0	1	0.53913	1	0.465217	1	0.465217	0	0	0	0	0	0	0	0
12	OB	131560427	131560655	0.112007	0.132132	229	6	0.98478	0.000468703	0.987317	-0.00923042	uc001uiu.1	AX748157	0	48070	85257	ADGRD1-AS1	0	0	0	0	0	0	0	0	0	0	1	1	0	0	0	0	0	0	0	0
1	OB	874121	874339	0.0280203	0.0466469	219	7	1.02833	0.000431581	0.987135	-0.00727072	uc031pkq.1	NOC2L	0	5243	5243	NOC2L	0	0	0	0	0	0	0	0	1	1	1	1	1	1	0	0	0	0	1	1
22	OB	40801780	40802059	0.465118	0.504101	280	9	1.01015	0.00072234	0.986889	-0.0107983	uc003ayv.1	MKL1	0	4232	4225	MKL1	0	0	0	0	0	0	0	0	0	0	1	0.757143	0	0	0	0	0	0	0	0
2	OB	234242885	234243241	0.0320518	0.0465443	357	9	0.668607	0.00118923	0.98681	-0.0104594	uc002vul.3	USP40	0	140923	19911	DGKD	0	0	0	0	0	0	0	0	1	1	1	1	0	0	0	0	0	0	0	0
21	OB	45160365	45160607	0.607261	0.632447	243	11	1.00937	0.000436575	0.986761	-0.00895213	uc002zdr.4	CSTB	0	32938	657	PDXK	0	0	0	0	0	0	0	0	0	0	1	1	0	0	0	0	0	0	0	0
20	OB	40627058	40627303	0.0468717	0.0591505	246	17	0.813123	0.00358275	0.986416	-0.0125681	uc010ggi.3	PTPRT	0	74088	74088	PTPRT	0	0	1	0.325203	0	0	0	0	0	0	1	1	1	0.674797	0	0	0	0	0	0
6	OB	80774883	80775107	0.130138	0.153864	225	13	0.883026	0.00401001	0.986345	-0.0121215	uc003pja.4	ELOVL4	0	117568	41219	BCKDHB	0	0	0	0	0	0	0	0	0	0	1	1	0	0	0	0	0	0	0	0
11	OB	68772864	68773081	0.0504354	0.0707846	218	13	0.775025	0.000683227	0.98616	-0.010574	uc001ooo.4	MRGPRF	1	0	1003	MRGPRF	0	0	1	1	0	0	1	1	0	0	0	0	1	1	0	0	0	0	0	0
4	OB	77003039	77003284	0.011351	0.0221886	246	5	0.721685	0.00211589	0.986075	-0.0114572	uc003hjs.3	NUP54	0	32532	7192	ART3	0	0	0	0	0	0	0	0	1	1	0	0	0	0	0	0	0	0	0	0
1	OB	236108012	236108215	0.345934	0.380527	204	6	1.02459	0.00377288	0.986064	-0.0125782	uc009xgc.3	NID1	0	30916	30916	NID1	0	0	0	0	0	0	0	0	0	0	1	1	0	0	0	0	0	0	0	0
22	OB	28192737	28193091	0.0152639	0.0293537	355	23	1.08101	0.00336522	0.985908	-0.0122749	uc003adj.3	MN1	1	0	48473	MN1	0	0	1	0.842253	0	0	1	0.96338	0	0	1	0.0394366	1	0.157747	0	0	0	0	0	0
2	OB	71796294	71796502	0.234574	0.257898	209	7	1.30127	0.00082352	0.985823	-0.00982216	uc021vje.1	U6	0	189306	102463	DYSF	0	0	0	0	0	0	0	0	1	1	1	1	0	0	0	0	0	0	0	0
17	OB	8379051	8379265	0.0226112	0.0381863	215	10	0.874186	0.000959494	0.985722	-0.0115338	uc002glm.4	MYH10	1	0	1529	MYH10	0	0	0	0	0	0	1	1	1	1	0	0	1	1	0	0	0	0	0	0
17	OB	6755929	6756271	0.0217383	0.0370478	343	7	0.9557	0.00235066	0.985672	-0.0122435	uc002gdt.3	TEKT1	0	20869	623	ALOX12P2	0	0	0	0	0	0	0	0	1	1	1	1	0	0	0	0	0	0	0	0
2	OB	175450714	175451026	0.0204146	0.0322468	313	7	0.863315	0.000352613	0.985334	-0.0100449	uc002ujb.2	WIPF1	1	0	26413	WIPF1	0	0	0	0	0	0	0	0	1	1	1	1	0	0	0	0	0	0	0	0
2	OB	237489190	237489421	0.43571	0.456964	232	10	1.06703	0.00228013	0.985221	-0.011884	uc002vwa.2	IQCA1	0	73012	10811	ACKR3	0	0	0	0	0	0	0	0	0	0	0	0	0	0	0	0	0	0	0	0
9	OB	135930404	135930864	0.0329284	0.0514208	461	18	0.942684	0.000696201	0.985162	-0.0116299	uc004ccn.3	RALGDS	0	42242	3022	MIR6877	0	0	0	0	0	0	0	0	0	0	0	0	0	0	0	0	0	0	0	0
12	OB	75699253	75699491	0.0315691	0.0440028	239	19	0.929513	0.00303319	0.984901	-0.0134251	uc001sxi.4	CAPS2	1	0	28254	CAPS2	0	0	1	0.761506	0	0	0	0	1	0.598326	1	1	1	0.238494	0	0	0	0	0	0
4	OB	183794379	183794592	0.0466019	0.0705904	214	11	0.809476	0.0111916	0.984485	-0.0146024	uc003ivf.3	DCTD	0	16651	16651	DCTD	0	0	0	0	0	0	0	0	0	0	1	1	0	0	0	0	0	0	0	0
10	OB	444844	445221	0.0135317	0.0217337	378	23	0.778422	0.00114659	0.984073	-0.012973	uc001ifp.3	DIP2C	1	0	116868	MIR7641-2	0	0	1	0.589947	0	0	1	0.296296	1	1	1	0.542328	1	0.171958	0	0	1	0.238095	0	0
4	OB	8475001	8475247	0.557615	0.584168	247	14	0.840184	0.00171732	0.984014	-0.0126085	uc003glc.4	ACOX3	0	32549	32470	TRMT44	0	0	0	0	0	0	0	0	0	0	1	0.979757	0	0	0	0	0	0	0	0
1	OB	2288152	2288436	0.359133	0.393056	285	12	0.658744	0.00122972	0.983946	-0.0127257	uc001ajb.1	MORN1	1	0	1539	MORN1	0	0	0	0	0	0	0	0	1	1	1	1	0	0	0	0	0	0	0	0
17	OB	78857632	78857977	0.0154676	0.0283487	346	23	0.783769	0.00475081	0.983672	-0.0150107	uc002jyv.2	AK127919	0	82061	82193	LOC101928855	0	0	1	0.679191	0	0	0	0	0	0	1	0.595376	0	0	0	0	1	0.320809	0	0
21	OB	48025475	48025814	0.116106	0.164518	340	11	1.18681	0.00165151	0.983531	-0.0120625	uc002zju.1	S100B	0	440	6945	S100B	1	1	0	0	0	0	0	0	0	0	1	1	0	0	0	0	0	0	0	0
11	OB	2603162	2603469	0.39904	0.428157	308	21	0.833068	0.00473376	0.983346	-0.0148072	uc001lwp.3	KCNQ1OT1	0	26088	26088	KCNQ1OT1	0	0	1	0.811688	0	0	0	0	0	0	1	1	1	0.188312	0	0	0	0	0	0
17	OB	78323024	78323480	0.0284331	0.0455282	457	20	0.453736	0.00107182	0.983329	-0.0125742	uc002jyi.2	LOC100294362	0	2150	2150	LOC100294362	0	0	0	0	0	0	0	0	0	0	1	1	0	0	0	0	1	1	0	0
16	OB	49634587	49634810	0.721435	0.73802	224	18	0.952146	0.0014064	0.983284	-0.0135953	uc010vgn.3	ZNF423	1	0	83031	ADAM3B	0	0	1	0.90625	0	0	0	0	0	0	1	1	0	0	0	0	1	0.09375	0	0
8	OB	141572096	141572311	0.046734	0.0637445	216	9	0.823515	0.00154643	0.983149	-0.014019	uc003yvn.3	AGO2	1	0	41847	AGO2	0	0	0	0	0	0	0	0	0	0	1	1	0	0	0	0	0	0	0	0
4	OB	186544955	186545459	0.041792	0.0639335	505	33	1.17616	0.00451773	0.983124	-0.0152666	uc011cku.2	SORBS2	1	0	38358	SORBS2	0	0	1	1	0	0	1	1	1	1	0	0	0	0	0	0	0	0	0	0
5	OB	172744600	172744993	0.281679	0.310403	394	24	1.1136	0.00520286	0.98241	-0.0152826	uc003mcn.1	STC2	1	0	2875	STC2	0	0	0	0	0	0	1	1	0	0	0	0	0	0	0	0	0	0	0	0
16	OB	1056690	1057053	0.043497	0.0639049	364	23	0.819747	0.00123285	0.982395	-0.0137987	uc002ckk.2	LMF1	0	25372	24883	SOX8	0	0	1	0.574176	0	0	0	0	1	0.593407	1	1	1	0.425824	1	1	0	0	0	0
17	OB	72272299	72272569	0.149398	0.185175	271	11	0.74157	0.000906703	0.98235	-0.0107702	uc002jke.3	Z49982	0	14140	1951	DNAI2	0	0	0	0	0	0	0	0	0	0	1	1	0	0	0	0	1	0.789668	1	0.210332
5	OB	1257731	1258002	0.000120638	0.000521264	272	15	1.07753	0.00691952	0.98233	-0.0152078	uc003jbz.1	TERT	1	0	4445	TERT	0	0	0	0	0	0	0	0	0	0	1	1	0	0	0	0	1	1	1	0.8125
10	OB	134940720	134940930	0.00334769	0.00683052	211	14	0.737177	0.00270166	0.981963	-0.0155125	uc021qbd.1	CS330190	0	17447	24971	ADGRA1	0	0	1	0.739336	0	0	0	0	0	0	1	0.454976	1	1	1	1	1	0.260663	1	1
10	OB	126330927	126331239	0.00245825	0.00547082	313	11	0.670613	0.00319114	0.98186	-0.016096	uc001lhu.1	FAM53B	1	0	23065	FAM53B	0	0	0	0	0	0	0	0	0	0	1	1	0	0	0	0	0	0	0	0
13	OB	113400311	113400701	0.0154692	0.0261139	391	27	0.828404	0.00873684	0.981553	-0.0168485	uc001vsk.3	BC041346	1	0	549	ATP11A-AS1	0	0	0	0	0	0	1	1	0	0	0	0	0	0	0	0	0	0	0	0
7	OB	155582645	155582894	0.00623196	0.0109773	250	14	0.905236	0.00220802	0.981517	-0.0155547	uc003wmh.1	SHH	0	9841	9783	SHH	0	0	0	0	0	0	0	0	0	0	1	1	0	0	0	0	0	0	1	1
7	OB	1451137	1451400	0.179526	0.200531	264	24	1.03724	0.00584811	0.981516	-0.0159874	uc003ski.4	MICALL2	0	22594	22594	MICALL2	0	0	1	1	0	0	0	0	1	1	1	1	1	1	0	0	0	0	1	1
5	OB	4866225	4866699	4.56097e-06	4.25935e-05	475	47	0.828369	0.0112681	0.981481	-0.0171106	uc003jdi.1	AK094462	0	265500	92632	LINC02114	0	0	1	0.661053	0	0	0	0	1	1	1	1	1	0.193684	0	0	1	0.145263	0	0
3	OB	69230103	69230414	0.0309061	0.0485493	312	13	0.947785	0.002855	0.981326	-0.0149476	uc003dnu.2	FRMD4B	1	0	12170	FRMD4B	0	0	0	0	0	0	1	1	0	0	0	0	0	0	0	0	0	0	0	0
19	OB	2444040	2444246	0.0346019	0.0493692	207	12	0.835291	0.00207359	0.981296	-0.0158268	uc002lvy.4	LMNB2	1	0	9129	MIR7108	0	0	0	0	0	0	0	0	1	1	1	1	1	1	0	0	0	0	0	0
17	OB	75196728	75196951	0.469229	0.501528	224	11	0.792873	0.00345265	0.981197	-0.0156466	uc021udy.1	MIR4316	0	196114	15434	SEC14L1	0	0	0	0	0	0	0	0	0	0	1	0.879464	0	0	0	0	0	0	0	0
2	OB	242609437	242609782	0.706396	0.718463	346	16	1.0546	0.00121165	0.981121	-0.0152179	uc010zpa.2	DTYMK	0	5374	5374	DTYMK	0	0	0	0	0	0	0	0	1	1	1	1	0	0	0	0	0	0	1	1
7	OB	44149644	44149950	0.270146	0.291264	307	16	0.58506	0.0034017	0.98109	-0.0159116	uc010kxz.4	POLD2	0	4328	497	MIR4649	0	0	0	0	0	0	0	0	0	0	1	0.270358	0	0	1	1	0	0	0	0
5	OB	132601998	132602254	0.945959	0.945959	257	9	0.907839	0.00125141	0.981066	-0.0117601	uc003kyn.1	FSTL4	1	0	69847	FSTL4	0	0	0	0	0	0	0	0	0	0	1	1	0	0	0	0	0	0	0	0
5	OB	1809409	1809802	0.127292	0.153867	394	22	0.787331	0.00213127	0.981052	-0.0163494	uc003jcx.4	MRPL36	0	9453	7914	NDUFS6	0	0	0	0	0	0	0	0	0	0	1	1	0	0	0	0	0	0	0	0
13	OT	113140185	113140459	0.10227	0.10227	275	18	0.765825	0.0155591	0.980986	-0.0179609	uc001vsd.2	SPACA7	0	51176	867	TUBGCP3	0	0	1	0.52	0	0	0	0	0	0	0	0	0	0	0	0	1	0.48	0	0
8	OB	1495021	1495290	0.513313	0.535108	270	17	1.05459	0.0016217	0.980958	-0.0146863	uc003wpn.1	AK093412	0	57430	18385	DLGAP2-AS1	0	0	1	0.688889	0	0	0	0	1	1	1	1	1	1	0	0	0	0	0	0
5	OB	87897646	87897902	0.0035081	0.00741311	257	8	0.743265	0.00271992	0.980936	-0.0155353	uc011cua.1	LINC00461	1	0	61050	LINC00461	0	0	0	0	0	0	0	0	0	0	1	1	1	1	0	0	0	0	0	0
1	OB	92683440	92683779	0.315464	0.35101	340	24	0.819695	0.00560033	0.980913	-0.0172314	uc001dor.3	GLMN	0	28175	0	C1orf146	0	0	1	0.714706	0	0	0	0	0	0	1	0.514706	0	0	0	0	1	0.285294	0	0
15	OB	93362732	93362969	0.914366	0.915215	238	5	1.56119	0.000379202	0.980874	-0.00578094	uc002bsl.4	FAM174B	0	85428	24019	ASB9P1	0	0	0	0	0	0	0	0	0	0	1	1	0	0	0	0	0	0	0	0
12	OB	133038360	133038809	0.0705464	0.0886717	450	15	0.774084	0.00097639	0.980658	-0.0142994	uc001ukc.4	GALNT9	0	132455	28347	FBRSL1	0	0	0	0	0	0	0	0	0	0	1	1	0	0	0	0	0	0	0	0
19	OB	310764	311012	0.725452	0.743548	249	13	1.25752	0.00304389	0.980594	-0.0167591	uc002lok.1	MIER2	1	0	5190	MIER2	0	0	0	0	0	0	0	0	1	1	1	1	1	1	0	0	1	1	1	0.329317
2	OB	174023810	174024012	0.0267577	0.0402145	203	5	1	0.00326159	0.980585	-0.0169972	uc002uib.3	MLK7-AS1	0	38428	38428	MAP3K20-AS1	0	0	0	0	0	0	0	0	0	0	1	1	0	0	0	0	0	0	0	0
16	OB	87943590	87943795	0.713044	0.730635	206	7	1.10559	0.00275642	0.980506	-0.0123492	uc002fkn.1	CA5A	1	0	21966	CA5A	0	0	0	0	0	0	0	0	0	0	1	1	0	0	0	0	0	0	0	0
1	OB	27332651	27332851	0.13064	0.165249	201	19	0.717725	0.00746607	0.980486	-0.0176895	uc010ofj.2	FAM46B	1	0	1141	FAM46B	0	0	1	1	0	0	1	1	0	0	0	0	0	0	0	0	0	0	0	0
12	OB	4479807	4480068	0.490866	0.515668	262	13	0.893463	0.00273986	0.980078	-0.0154021	uc001qmq.1	FGF23	1	0	2415	FGF23	0	0	1	0.637405	0	0	1	0.545802	0	0	1	0.458015	0	0	0	0	1	0.362595	0	0
10	OB	133058170	133058472	0.000608207	0.00172579	303	12	0.810809	0.00177495	0.97999	-0.0151387	uc001lkp.3	TCERG1L	1	0	164690	TCERG1L-AS1	0	0	1	0.445545	0	0	0	0	0	0	1	1	1	0.554455	0	0	0	0	0	0
16	OT	69791370	69791636	0.813435	0.813435	267	12	0.875624	0.0106086	0.979922	-0.0171306	uc031qwu.1	WWP2	0	4550	4550	WWP2	0	0	0	0	0	0	0	0	0	0	1	1	0	0	0	0	0	0	1	1
6	OB	7142672	7142896	0.0238642	0.0370067	225	10	0.95012	0.00859502	0.979832	-0.018226	uc021ylb.1	Y_RNA	0	44918	34587	RREB1	0	0	0	0	0	0	0	0	0	0	1	1	0	0	0	0	1	1	0	0
1	OB	1336593	1336854	0.13932	0.174955	262	10	0.784947	0.00515491	0.97978	-0.0174481	uc001afo.4	MRPL20	0	421	421	MRPL20	1	0.480916	0	0	0	0	0	0	0	0	0	0	0	0	0	0	1	1	0	0
7	OB	64452074	64452363	0.0483464	0.0646092	290	5	0.850326	0.00457336	0.979314	-0.0176382	uc011kdr.2	ERV3-1	1	0	1342	ERV3-1	1	1	0	0	0	0	1	1	0	0	0	0	0	0	0	0	0	0	0	0
21	OB	44105961	44106539	0.200843	0.246688	579	44	0.616215	0.00906139	0.979309	-0.0191193	uc002zbl.4	BC033260	0	34607	32100	PDE9A	0	0	1	0.642487	0	0	0	0	0	0	1	0.588947	1	0.357513	0	0	1	1	0	0
1	OB	160109466	160109763	0.00516145	0.0117476	298	12	1.08509	0.00506673	0.979011	-0.018312	uc009wtf.3	IGSF8	0	40848	11588	ATP1A4	0	0	0	0	0	0	0	0	1	0.510067	1	0.510067	0	0	0	0	0	0	0	0
1	OB	230021890	230022183	0.309602	0.34626	294	8	1.02478	0.00990971	0.979004	-0.0183308	uc001htq.3	TAF5L	0	260096	1285	LINC01682	0	0	0	0	0	0	0	0	0	0	1	1	0	0	0	0	0	0	0	0
15	OB	25483499	25483712	0.00158516	0.00354435	214	7	1.11463	0.000536685	0.978872	-0.0131988	uc001zar.3	UBE3A	0	98683	367	SNORD115-37	0	0	0	0	0	0	0	0	0	0	1	1	0	0	0	0	0	0	0	0
16	OB	87447740	87448109	0.947191	0.950242	370	26	1.03427	0.00136122	0.978859	-0.0123969	uc002fkb.3	ZCCHC14	1	0	7889	ZCCHC14	0	0	1	1	0	0	1	0.245946	0	0	1	0.756757	0	0	0	0	1	1	1	1
2	OB	233793418	233793631	0.997675	0.997675	214	19	0.425557	0.0010045	0.978791	-0.0113101	uc002vts.2	NGEF	1	0	50023	NGEF	1	1	1	1	0	0	0	0	1	1	1	1	0	0	0	0	0	0	0	0
12	OB	110154193	110154441	0.0508265	0.0663938	249	7	0.732181	0.000955435	0.978726	-0.0124049	uc031qjl.1	FAM222A-AS1	0	17572	2007	FAM222A	0	0	0	0	0	0	0	0	0	0	1	1	1	0.702811	1	0.297189	1	1	1	0.281124
12	OB	2861582	2861837	0.77008	0.785828	256	14	1.53279	0.000412654	0.978725	-0.00816004	uc021qtb.1	LOC283440	0	8528	9791	ITFG2-AS1	0	0	1	0.21875	0	0	0	0	0	0	1	1	1	0.78125	0	0	0	0	0	0
10	OB	135125533	135126183	0.000903423	0.00243964	651	23	0.51701	0.00369339	0.978639	-0.0182674	uc001lmh.2	TUBGCP2	0.474654	0	3141	ZNF511	1	0.832565	0	0	0	0	1	0.474654	0	0	0	0	0	0	0	0	0	0	1	1
10	OB	5541132	5541448	0.61072	0.625414	317	29	0.718606	0.00968163	0.978572	-0.0194703	uc001iic.2	CALML5	1	0	475	CALML5	1	0.362776	1	1	0	0	1	1	0	0	0	0	0	0	0	0	0	0	0	0
8	OB	1246568	1246890	0.04028	0.056457	323	18	0.99518	0.00160497	0.978409	-0.0176823	uc022aqn.1	LOC286083	1	0	2275	LOC286083	0	0	0	0	0	0	0	0	0	0	1	1	0	0	0	0	1	1	0	0
7	OB	137530539	137530823	0.0324824	0.0457507	285	7	1.47778	0.000455516	0.978348	-0.00976958	uc003vtt.3	DGKI	1	0	28901	CREB3L2	0	0	0	0	0	0	0	0	0	0	1	1	1	1	0	0	0	0	0	0
10	OB	3342889	3343217	0.268358	0.290083	329	19	0.962129	0.00340596	0.978283	-0.0185661	uc001igr.2	PITRM1	0	127856	17669	LOC105376360	0	0	0	0	0	0	0	0	1	1	1	1	0	0	0	0	0	0	0	0
1	OB	228003209	228003451	0.108688	0.142244	243	10	0.79368	0.00980329	0.978216	-0.0199415	uc001hrc.3	JMJD4	0	80097	0	PRSS38	0	0	0	0	0	0	0	0	0	0	1	0.860082	1	1	0	0	0	0	0	0
2	OB	233198415	233198713	0.0584585	0.0765598	299	20	0.867327	0.0081025	0.978076	-0.0200116	uc021vyg.2	ECEL1P2	0	51746	44530	ALPP	0	0	0	0	0	0	0	0	1	1	1	0.451505	0	0	0	0	0	0	0	0
22	OB	49138162	49138540	0.0277693	0.0486612	379	28	1.14814	0.00953564	0.978075	-0.0196106	uc021wrt.2	LOC284933	0	194963	37566	MIR4535	0	0	1	0.717678	0	0	0	0	0	0	1	1	1	0.234828	1	1	1	0.0474934	0	0
1	OB	979720	979987	0.205949	0.244829	268	18	0.953477	0.0058863	0.978055	-0.0184946	uc021oen.1	RNF223	0	27138	24218	AGRN	0	0	1	1	0	0	0	0	1	1	1	0.630597	1	1	1	1	0	0	0	0
9	OB	18777111	18777678	0.000525386	0.00179715	568	32	1.0453	0.0108212	0.977997	-0.0203456	uc003zni.2	FAM154A	0	150212	149979	SAXO1	0	0	1	1	0	0	0	0	1	1	0	0	0	0	0	0	0	0	0	0
20	OB	62398712	62399009	0.00578587	0.00937422	298	19	0.771146	0.00171548	0.977916	-0.0152909	uc002ygv.2	ZBTB46	1	0	23692	ZBTB46	0	0	1	0.936242	0	0	0	0	0	0	1	1	0	0	1	1	1	0.0637584	0	0
8	OB	1617575	1617805	0.223704	0.247325	231	15	0.603604	0.0016978	0.977895	-0.0175889	uc003wpn.1	AK093412	0	46992	92323	LOC101927752	0	0	1	0.87013	0	0	0	0	1	1	1	1	1	0.12987	0	0	1	1	0	0
1	OB	3352745	3353007	0.0199449	0.0355896	263	15	0.982496	0.00607989	0.977874	-0.01833	uc001akk.3	MEGF6	0	51498	18139	ARHGEF16	0	0	0	0	0	0	0	0	0	0	0	0	0	0	0	0	1	1	0	0
15	OB	45248745	45248947	0.112653	0.128103	203	9	0.77295	0.00583416	0.977747	-0.0196402	uc021skj.1	U1	0	46114	0	TERB2	0	0	0	0	0	0	0	0	1	1	1	0.763547	0	0	0	0	0	0	0	0
17	OB	292883	293214	0.0433942	0.0643431	332	25	0.959616	0.00802744	0.977665	-0.0201802	uc002frj.3	FAM101B	1	0	3113	RFLNB	0	0	1	1	0	0	1	1	0	0	0	0	0	0	0	0	1	1	0	0
11	OB	103907548	103908070	2.90598e-05	0.000157997	523	34	0.878739	0.0029072	0.977655	-0.0190551	uc001php.3	PDGFD	1	0	241	DDI1	0	0	1	0.847036	0	0	0	0	0	0	0	0	0	0	0	0	1	0.152964	0	0
15	OB	31294965	31295191	0.0917456	0.107396	227	11	0.97576	0.0018601	0.977476	-0.0184377	uc010azy.3	TRPM1	1	0	1702	TRPM1	0	0	0	0	0	0	1	1	0	0	0	0	0	0	0	0	0	0	0	0
3	OB	32933041	32933295	0.000401366	0.00134885	255	16	1.01958	0.0031551	0.977417	-0.0188959	uc003cfh.1	GLB1	0	104804	59770	CCR4	0	0	0	0	0	0	0	0	0	0	0	0	0	0	0	0	0	0	0	0
12	OB	123466511	123466911	0.020598	0.0307736	401	13	1.2562	0.00132931	0.976921	-0.0161366	uc001uej.1	PITPNM2	0	1115	1115	PITPNM2	0	0	0	0	0	0	0	0	0	0	1	0.725686	0	0	1	0.895262	1	1	0	0
19	OB	42482745	42483107	0.00706513	0.013196	363	18	0.919353	0.00273285	0.976917	-0.018333	uc010xwf.2	ATP1A3	1	0	12012	ATP1A3	0	0	0	0	0	0	1	0.534435	0	0	1	0.435262	0	0	0	0	0	0	0	0
7	OT	1858598	1858800	0.370326	0.462908	203	11	0.88773	0.00671362	0.976831	-0.0203448	uc003slj.1	AK127048	0	26135	3171	MAD1L1	0	0	0	0	0	0	0	0	1	1	1	1	0	0	0	0	0	0	0	0
3	OT	142895615	142895828	0.407051	0.407051	214	12	0.289235	0.0418441	0.976768	-0.0220257	uc021xey.1	Mir_544	0	11032	56998	CHST2	0	0	0	0	0	0	0	0	0	0	1	1	0	0	0	0	0	0	0	0
13	OB	113739502	113739817	0.0479285	0.0661685	316	17	0.561076	0.0123777	0.976678	-0.0204933	uc001vtb.3	PCID2	0	92035	20284	F7	0	0	0	0	0	0	0	0	0	0	1	1	0	0	1	1	0	0	0	0
4	OB	1290819	1291201	0.228243	0.266697	383	23	0.745063	0.00267685	0.97667	-0.0193431	uc003gcu.1	CTBP1	0	47911	7181	MAEA	0	0	0	0	0	0	0	0	1	1	1	1	0	0	0	0	0	0	0	0
1	OB	2013422	2013808	0.064909	0.0926205	387	27	0.586316	0.00455462	0.976644	-0.0205058	uc001aio.1	AK054708	0	66453	7998	PRKCZ	0	0	0	0	0	0	0	0	1	1	1	1	0	0	0	0	0	0	0	0
22	OB	32024803	32025081	0.288328	0.332687	279	9	0.816658	0.00165441	0.976611	-0.0188671	uc003alk.2	PISD	1	0	7351	MIR7109	0	0	0	0	0	0	0	0	0	0	1	1	1	1	0	0	0	0	0	0
4	OB	141543451	141543734	0.42942	0.465709	284	20	1.16458	0.011932	0.976538	-0.0215804	uc010ioj.3	TBC1D9	1	0	1516	TBC1D9	0	0	0	0	0	0	1	1	0	0	0	0	0	0	0	0	0	0	0	0
1	OB	221063216	221063480	0.0999638	0.133137	265	10	0.767779	0.00189001	0.976486	-0.0167658	uc001hmw.1	C1orf140	0	439789	10474	HLX	0	0	0	0	0	0	0	0	0	0	1	1	1	1	1	0.128302	0	0	1	1
13	OB	113803180	113803381	0.689748	0.697935	202	14	0.849106	0.00266788	0.976432	-0.0190279	uc001vtb.3	PCID2	0	28471	9586	PROZ	0	0	1	0.816832	0	0	0	0	0	0	1	0.247525	1	0.183168	1	0.465346	0	0	0	0
17	OB	7689446	7689665	0.462846	0.495653	220	14	0.816295	0.00712385	0.976425	-0.0207929	uc002giz.3	LSMD1	0	70337	31809	RPL29P2	0	0	0	0	0	0	0	0	0	0	1	0.0272727	1	1	0	0	0	0	0	0
6	OB	157982117	157982359	0.274249	0.298673	243	7	0.918562	0.00337811	0.976417	-0.0179949	uc003sih.4	TMEM242	0	236864	31954	MIR3692	0	0	0	0	0	0	0	0	1	1	1	1	0	0	0	0	0	0	0	0
7	OB	157697208	157697504	0.354985	0.375534	297	20	0.878085	0.00246406	0.976345	-0.0188391	uc011kwa.2	PTPRN2	1	0	49932	LOC100506585	0	0	0	0	0	0	0	0	0	0	1	1	0	0	0	0	1	0.508417	1	1
16	OB	49669667	49669923	0.37259	0.407957	257	21	0.890691	0.0081058	0.976244	-0.020208	uc010vgn.3	ZNF423	1	0	118111	ADAM3B	0	0	1	1	0	0	1	1	0	0	0	0	0	0	1	1	0	0	0	0
19	OB	38346559	38346766	0.954028	0.958268	208	16	1.06848	0.00585589	0.976142	-0.0171842	uc002ohi.3	LOC100631378	0	723	28696	WDR87	1	1	0	0	0	0	0	0	0	0	1	1	0	0	0	0	1	1	0	0
11	OB	293620	293879	0.400353	0.428854	260	9	0.589886	0.00194383	0.976138	-0.0187223	uc001low.2	IFITM5	0	4321	4321	IFITM5	0	0	0	0	0	0	0	0	0	0	1	0.369231	0	0	0	0	0	0	1	1
11	OB	1006923	1007166	0.0780892	0.103502	244	13	0.797754	0.0131512	0.975992	-0.0216768	uc001lsw.2	MUC6	0	5657	5657	MUC6	0	0	0	0	0	0	0	0	0	0	1	1	1	1	1	1	0	0	0	0
16	OB	898810	899253	0.051339	0.0736963	444	33	0.918119	0.0226261	0.975879	-0.0220595	uc010brg.2	LMF1	0	4381	4381	LMF1	0	0	1	0.454955	0	0	0	0	1	1	1	1	1	1	0	0	1	0.763513	1	0.558559
13	OB	95658713	95658918	0.0359977	0.0538386	206	4	0.866297	0.0018265	0.975854	-0.0177609	uc010afj.3	ABCC4	0	13164	13164	ABCC4	0	0	0	0	0	0	0	0	0	0	1	1	0	0	0	0	0	0	1	1
3	OB	138647794	138648173	0.232259	0.264517	380	29	0.649578	0.00742473	0.975777	-0.0217449	uc003esv.1	AK128202	0	5857	5857	LINC01391	0	0	1	0.792105	0	0	0	0	0	0	1	1	0	0	0	0	1	0.207895	0	0
1	OB	6154350	6154602	0.0620109	0.0893593	253	17	0.846918	0.00586985	0.975775	-0.0216485	uc001alz.2	CHD5	0	7244	7244	CHD5	0	0	0	0	0	0	0	0	1	0.229249	1	0.434783	0	0	0	0	0	0	0	0
19	OB	18958900	18959209	0.0238997	0.036606	310	13	1.27965	0.00253684	0.975683	-0.018203	uc002nki.1	GDF1	0	20151	16157	UPF1	0	0	0	0	0	0	0	0	0	0	1	1	0	0	0	0	0	0	0	0
2	OB	642192	642540	0.315028	0.339126	349	13	0.784206	0.00210664	0.975487	-0.0180206	uc002qwk.3	TMEM18	0	25432	21337	TMEM18	0	0	0	0	0	0	0	0	1	1	1	1	0	0	0	0	0	0	0	0
22	OB	32750325	32750556	0.689177	0.717893	232	13	0.840402	0.0101779	0.975067	-0.0221271	uc003amk.4	RFPL3S	0	5336	315	RFPL3	0	0	0	0	0	0	0	0	0	0	1	1	0	0	0	0	0	0	0	0
22	OB	50009588	50009971	0.00268957	0.00720419	384	19	0.223801	0.0032882	0.975044	-0.0207149	uc003biq.3	BC033837	1	0	4132	C22orf34	0	0	1	0.325521	0	0	0	0	0	0	1	1	0	0	0	0	1	0.674479	0	0
1	OB	3824221	3824456	0.0259899	0.0439401	236	18	1.09668	0.00690902	0.975002	-0.0212893	uc001alf.3	C1orf174	0	7364	7254	LINC01134	0	0	1	1	0	0	0	0	0	0	1	1	0	0	0	0	0	0	0	0
7	OB	106508065	106508836	0.0100738	0.0166605	772	55	1.1387	0.0109433	0.974967	-0.0234073	uc003vds.3	AF086203	0	97412	2142	PIK3CG	0	0	1	0.86658	0	0	0	0	0	0	0	0	0	0	0	0	1	0.13342	0	0
21	OB	46800475	46800791	0.543937	0.574438	317	24	0.869801	0.0248169	0.974962	-0.022776	uc031rwa.1	COL18A1-AS2	0	26509	24260	COL18A1	0	0	1	1	0	0	0	0	0	0	1	1	0	0	0	0	0	0	0	0
5	OB	176016595	176016838	0.57103	0.586217	244	8	0.77206	0.00145579	0.974941	-0.0172637	uc003meo.1	GPRIN1	0	5964	5964	GPRIN1	0	0	0	0	0	0	0	0	1	0.909836	1	0.909836	0	0	0	0	0	0	0	0
19	OB	13910484	13910714	0.046582	0.0636948	231	19	0.99741	0.0104883	0.974911	-0.0222857	uc002mxi.4	LOC284454	0	34615	4211	ZSWIM4	0	0	0	0	0	0	0	0	0	0	1	0.21645	0	0	0	0	0	0	1	0.718615
6	OB	26663514	26663725	0.0087404	0.0159867	212	6	0.948785	0.00213849	0.974897	-0.0168558	uc021ynx.1	ZNF322	0	3534	28904	ZNF322	0	0	0	0	0	0	0	0	0	0	1	1	0	0	0	0	0	0	1	1
14	OB	77242181	77242538	0.0103595	0.0183758	358	31	0.927771	0.0171582	0.974892	-0.0232279	uc001xsu.1	AK125727	0	5544	5537	VASH1-AS1	0	0	1	0.639665	0	0	0	0	1	0.505587	1	0.150838	1	0.360335	0	0	0	0	0	0
19	OB	49459322	49459555	0.233138	0.263446	234	11	0.934438	0.0105319	0.974836	-0.0221048	uc002plp.3	GYS1	0	11826	1206	BAX	0	0	0	0	0	0	0	0	0	0	1	0.568376	0	0	0	0	1	1	0	0
1	OB	32796217	32796605	0.00766486	0.0162855	389	12	1.01675	0.00664941	0.974662	-0.0216398	uc031plp.1	MARCKSL1	0	2824	2824	MARCKSL1	0	0	0	0	0	0	0	0	1	0.249357	1	0.249357	0	0	0	0	0	0	0	0
18	OB	76192716	76192939	0.196915	0.216873	224	7	0.979485	0.00192592	0.974517	-0.0156511	uc010xfd.2	MBP	0	1347942	509464	LINC01029	0	0	0	0	0	0	0	0	0	0	1	1	0	0	0	0	1	0.65625	1	1
1	OB	45106302	45106609	0.952955	0.956256	308	15	0.919603	0.0150324	0.974434	-0.022251	uc001cmc.3	TMEM53	0	12891	12309	TMEM53	0	0	0	0	0	0	0	0	1	1	1	1	0	0	0	0	0	0	0	0
5	OB	1207124	1207328	0.326762	0.353436	205	19	1.14142	0.00570494	0.974412	-0.0201056	uc003jbv.1	BC032469	0	28404	5415	SLC6A19	0	0	1	1	0	0	0	0	0	0	1	1	0	0	0	0	0	0	0	0
14	OB	55036003	55036277	0.527247	0.561142	275	8	0.757005	0.00331316	0.974403	-0.0178187	uc021rtf.1	GMFB	0	80259	1674	SAMD4A	0	0	0	0	0	0	0	0	0	0	1	1	0	0	0	0	1	1	0	0
11	OB	17794875	17795089	0.0028024	0.00602377	215	11	0.866328	0.00825933	0.974392	-0.0223284	uc001mnm.3	SERGEF	0	14507	14506	SERGEF	0	0	0	0	0	0	0	0	0	0	0	0	0	0	0	0	1	1	0	0
3	OB	52554383	52554605	0.0712434	0.0990162	223	9	0.871528	0.0061467	0.974391	-0.0211662	uc003dem.3	NT5DC2	0	3779	3779	NT5DC2	0	0	0	0	0	0	0	0	0	0	1	0.183857	0	0	1	0.183857	1	1	0	0
7	OB	23749863	23750086	0.173722	0.19537	224	16	0.594802	0.0161398	0.974243	-0.0233895	uc003swk.2	CLK2P	0	123717	0	STK31	0	0	0	0	0	0	0	0	0	0	0	0	0	0	0	0	0	0	0	0
1	OB	161184163	161184367	0.378755	0.410909	205	5	0.956831	0.0114546	0.974012	-0.021131	uc001fzb.1	APOA2	0	7715	719	FCER1G	0	0	0	0	0	0	0	0	0	0	1	0.897561	0	0	0	0	0	0	0	0
2	OB	241262785	241263027	0.766833	0.774842	243	6	0.629062	0.00177535	0.973998	-0.0153053	uc002vyy.1	PP14571	0	125808	112087	GPC1	0	0	0	0	0	0	0	0	0	0	1	1	0	0	0	0	1	1	0	0
18	OB	76308196	76308563	0.0478469	0.0614099	368	26	0.84471	0.0146583	0.973997	-0.0238323	uc010dre.2	PQLC1	0	1353856	431711	SALL3	0	0	1	0.910326	0	0	0	0	0	0	1	1	1	0.0896739	0	0	0	0	0	0
14	OB	105268522	105268783	0.0906068	0.116383	262	22	0.959411	0.0514554	0.973892	-0.0246511	uc001ypm.3	AKT1	0	6442	1005	ZBTB42	0	0	1	0.923664	0	0	0	0	0	0	0	0	0	0	0	0	1	1	0	0
12	OB	133178920	133179133	0.191446	0.214482	214	7	1.52706	0.000740464	0.973871	-0.0105052	uc021rgr.1	LRCOL1	0	602	602	LRCOL1	0	0	0	0	0	0	0	0	0	0	1	1	1	1	0	0	1	1	0	0
17	OB	64873338	64873629	0.000361822	0.00129653	292	13	0.96602	0.00232821	0.97384	-0.0202219	uc002jfv.4	HELZ	0	192924	0	CACNG5	0	0	0	0	0	0	0	0	0	0	1	0.0342466	0	0	0	0	0	0	0	0
14	OB	36288895	36289163	0.393198	0.426083	269	15	0.668611	0.0158165	0.973838	-0.023733	uc001wti.3	RALGAPA1	0	10463	6433	BRMS1L	0	0	0	0	0	0	0	0	0	0	1	1	0	0	0	0	0	0	0	0
9	OB	138837947	138838179	0.0842115	0.114496	233	13	0.882075	0.00859026	0.973807	-0.0238375	uc004cgt.3	UBAC1	1	0	13133	UBAC1	0	0	0	0	0	0	1	0.283262	1	1	1	0.72103	0	0	0	0	0	0	0	0
16	OB	34375040	34375289	0.0230343	0.0372736	250	21	0.821557	0.0068593	0.973802	-0.0218189	uc002edv.1	UBE2MP1	0	28512	28512	UBE2MP1	0	0	0	0	0	0	0	0	0	0	1	1	0	0	0	0	0	0	0	0
14	OB	51171860	51172114	0.552167	0.581434	255	13	0.831284	0.0281116	0.973777	-0.0242394	uc001wyi.3	NIN	0	14366	14366	NIN	0	0	0	0	0	0	0	0	1	1	1	1	0	0	0	0	0	0	0	0
4	OB	164394676	164394899	0.0980792	0.127641	224	18	0.812282	0.0272519	0.973777	-0.0243472	uc003iqp.4	TKTL2	1	0	2430	TKTL2	1	0.232143	1	1	0	0	1	1	0	0	0	0	0	0	0	0	0	0	0	0
19	OB	30935326	30935811	0.250447	0.281597	486	34	0.624168	0.00519228	0.973751	-0.0227856	uc002nsx.2	AX746504	0	681673	72027	ZNF536	0	0	1	1	0	0	0	0	0	0	0	0	0	0	0	0	0	0	0	0
4	OB	187404888	187405097	0.0498424	0.0745292	210	16	1.0274	0.0174041	0.973672	-0.0244754	uc003izb.2	LOC285441	1	0	49711	MTNR1A	0	0	0	0	0	0	0	0	1	1	1	1	0	0	0	0	0	0	0	0
16	OB	4698247	4698712	0.000404653	0.00121202	466	40	1.13929	0.0369118	0.973604	-0.0249499	uc002cxc.1	AX748066	0	7623	22606	MIR6769A	0	0	1	1	0	0	0	0	0	0	1	1	0	0	1	0.182403	0	0	0	0
10	OB	121579008	121579394	0.0685339	0.0872366	387	10	1.1496	0.00420684	0.973558	-0.0216255	uc001leq.2	MCMBP	0	9521	240	INPP5F	0	0	0	0	0	0	0	0	0	0	1	0.888889	0	0	0	0	1	1	0	0
4	OB	3392104	3392319	0.0755624	0.103898	216	11	0.951339	0.00500023	0.973532	-0.0219764	uc003ghh.4	LRPAP1	0	113004	20381	RGS12	0	0	0	0	0	0	0	0	0	0	1	1	0	0	0	0	0	0	0	0
17	OB	25308922	25309299	0.0009897	0.00297442	378	29	1.03909	0.0227168	0.973467	-0.0242563	uc021ttf.1	MIR4522	0	311636	90115	LOC105371703	0	0	1	0.780423	0	0	0	0	0	0	1	1	1	0.219577	0	0	0	0	0	0
17	OB	3584822	3585031	0.327795	0.362129	210	10	0.976205	0.00504057	0.973385	-0.02197	uc002fwd.3	P2RX5-TAX1BP3	1	0	8301	P2RX5	0	0	0	0	0	0	0	0	0	0	1	1	0	0	0	0	0	0	0	0
9	OB	91604951	91605335	0.151276	0.186209	385	16	0.979451	0.00481519	0.973316	-0.0222093	uc004aqf.2	SHC3	0	15350	442	C9orf47	0	0	0	0	0	0	0	0	0	0	1	1	1	1	0	0	0	0	0	0
22	OB	35947974	35948236	0.0437707	0.0692575	263	16	0.624066	0.00557934	0.973284	-0.0228821	uc003anz.3	MB	0	54574	10623	RASD2	0	0	1	0.0874525	0	0	0	0	0	0	0	0	0	0	0	0	1	0.912547	0	0
17	OB	291018	291284	0.00831772	0.0174143	267	23	0.773022	0.0121142	0.973223	-0.0245185	uc002frj.3	FAM101B	1	0	1248	RFLNB	0	0	1	0.925094	0	0	1	1	0	0	0	0	1	1	0	0	1	0.0749064	0	0
4	OB	943469	943944	0.0299201	0.0491907	476	22	0.598366	0.00783727	0.973197	-0.0235156	uc003gbw.4	DGKQ	0	8727	8727	DGKQ	0	0	0	0	0	0	0	0	0	0	1	1	0	0	0	0	0	0	1	1
21	OB	44477713	44478220	0.325026	0.365453	508	31	0.82802	0.0358865	0.973176	-0.0247339	uc002zcs.1	CBS	1	0	4413	CBS	0	0	1	0.694882	0	0	0	0	0	0	1	1	0	0	1	1	1	0.305118	1	0.730315
12	OB	52216014	52216213	0.0324753	0.0447657	200	12	1.312	0.0115925	0.97309	-0.0239663	uc001rzc.3	FIGNL2	1	0	4339	FIGNL2	0	0	1	0.625	0	0	1	0.975	1	1	1	0.03	0	0	0	0	1	0.375	0	0
11	OB	116691769	116692294	0.0744777	0.100181	526	35	0.672978	0.0201054	0.973013	-0.024252	uc001pps.1	APOA4	1	0	352	APOA4	0	0	1	0.657795	0	0	1	1	1	1	0	0	1	0.342205	0	0	0	0	0	0
4	OB	6659295	6659509	0.577308	0.602068	215	18	0.85427	0.022192	0.97298	-0.0240757	uc003gjo.3	MRFAP1L1	0	49919	12945	LINC02482	0	0	1	1	0	0	0	0	0	0	1	1	1	1	0	0	0	0	0	0
14	OB	106916103	106916598	0.189085	0.22097	496	29	0.621919	0.0163713	0.972969	-0.0238986	uc031qqx.1	abParts	1	0	21846	LINC00221	0	0	1	0.479839	0	0	1	0.0201613	0	0	1	0.524193	1	0.520161	0	0	0	0	0	0
2	OB	3260577	3260824	0.00878225	0.0159231	248	11	0.864342	0.010025	0.972926	-0.024358	uc002qxi.2	TSSC1	1	0	67883	EIPR1	0	0	0	0	0	0	0	0	0	0	1	1	0	0	0	0	0	0	0	0
4	OB	7652076	7652302	0.493161	0.521374	227	13	1.17826	0.00343503	0.972896	-0.0187396	uc021xli.1	DQ572409	0	43462	103514	AFAP1-AS1	0	0	0	0	0	0	0	0	0	0	1	1	0	0	0	0	0	0	0	0
7	OT	6026766	6026997	0.885809	0.885809	232	13	0.976211	0.0199067	0.972866	-0.0248749	uc003spo.3	AIMP2	0	21884	16211	PMS2	0	0	0	0	0	0	0	0	0	0	0	0	0	0	0	0	0	0	0	0
1	OB	19166483	19166716	0.79421	0.805331	234	15	1.07915	0.00283707	0.972855	-0.0219901	uc001bba.1	TAS1R2	1	0	391	TAS1R2	0	0	0	0	0	0	1	1	0	0	0	0	0	0	0	0	0	0	0	0
1	OB	54194871	54195079	0.115846	0.150279	209	12	0.916318	0.00686051	0.972829	-0.0227055	uc001cvr.1	GLIS1	1	0	36054	NDC1	0	0	0	0	0	0	0	0	1	1	1	1	0	0	0	0	0	0	0	0
1	OB	36552687	36553209	0.000107072	0.000472314	523	18	0.539732	0.00286598	0.9728	-0.0213609	uc001bzv.2	COL8A2	0	7634	1243	ADPRHL2	0	0	0	0	0	0	0	0	1	0.244742	1	0.244742	1	1	0	0	0	0	1	1
2	OB	210674030	210674300	0.018435	0.0296479	271	19	0.862873	0.00873405	0.972768	-0.0246477	uc021vvw.1	5S_rRNA	0	87285	37314	UNC80	0	0	1	0.811808	0	0	0	0	1	1	1	1	0	0	0	0	1	1	0	0
[truncated: 10,609 more rows]
