# Supplementary material for: HBCR_DMR: A Hybrid Method Based on Beta-Binomial Bayesian Hierarchical Model and Combination of Ranking Method to Detect Differential Methylation Regions in Bisulfite Sequencing Data
Source: J Pers Med. 2024 Mar 29;14(4):361. doi: 10.3390/jpm14040361 (PMC11051304; doi:10.3390/jpm14040361)
Supplement: Supplementary file 1 [file jpm-14-00361-s001.zip › S3.xlsx]

## Sheet: Hyper 
omosome	Start position	End position	No conversion found for chr7:100610168-100610717
1	921385	921650
1	935412	935836
1	970218	970449
1	1040183	1040388
1	1051064	1051292
1	1130449	1130758
1	1206689	1206933
1	1237879	1238146
1	1286070	1286348
1	1287405	1287622
1	1309549	1310046
1	1330427	1330682
1	1333337	1333584
1	1599320	1599536
1	1600524	1600815
1	1757614	1758014
1	1758332	1758552
1	2018463	2018789
1	2071760	2072272
1	2072373	2072678
1	2189911	2190295
1	2229486	2229815
1	2342146	2342570
1	2388046	2388388
1	2554835	2555366
1	2789169	2789483
1	3062256	3062830
1	3063920	3064331
1	3067791	3068037
1	3247558	3247921
1	3466058	3466292
1	3590452	3590659
1	3598300	3598538
1	3651110	3651543
1	3688401	3688609
1	3746564	3746835
1	3785107	3785344
1	4655344	4655569
1	4656361	4656628
1	4710708	4711142
1	5991248	5991515
1	6033778	6034278
1	6148583	6148820
1	6241646	6241937
1	6244140	6244388
1	7389863	7390106
1	7703396	7703623
1	8598419	8598622
1	9070469	9070680
1	9198508	9198823
1	9651333	9651575
1	9652630	9653227
1	9688039	9688336
1	10178404	10178890
1	11067748	11067995
1	11068875	11069108
1	11072548	11072810
1	11803304	11803571
1	11858954	11859182
1	12063183	12063469
1	13512531	13512798
1	13513024	13513447
1	13513862	13514118
1	13583577	13584204
1	13584368	13584599
1	13893503	13893830
1	14598040	14598375
1	14599219	14599444
1	15193027	15193251
1	15559230	15559437
1	15703160	15703364
1	15736657	15736884
1	16026474	16026715
1	16229593	16229795
1	16534954	16535263
1	16686019	16686333
1	16692720	16692971
1	16693713	16694075
1	16694187	16694464
1	16765733	16765948
1	16872671	16872980
1	17347882	17348136
1	18108735	18108934
1	18110827	18111165
1	18630246	18630519
1	18631585	18631933
1	18632038	18632514
1	18632804	18633607
1	18635981	18636644
1	18636840	18637216
1	19074376	19074576
1	19665691	19666279
1	19813322	19813671
1	19979703	19979920
1	20366188	20366545
1	20473202	20473503
1	20551869	20552319
1	20552962	20553275
1	21814305	21814505
1	21896843	21897241
1	22593400	22593687
1	22774516	22774825
1	23554067	23554509
1	24928658	24928909
1	24928925	24929466
1	24930628	24931057
1	24931357	24932295
1	24965691	24965930
1	26161384	26161639
1	26224949	26225862
1	26360438	26360779
1	26410757	26411678
1	26834009	26834219
1	27356418	27356834
1	27356991	27358004
1	28913957	28914228
1	29123052	29123630
1	29259537	29259839
1	31704761	31705271
1	31772228	31772776
1	32338808	32339126
1	32464399	32465698
1	32754329	32754723
1	32871128	32871396
1	32885899	32886140
1	34163146	34164063
1	34166488	34166735
1	35190694	35190963
1	35560597	35560951
1	35577360	35577581
1	35855341	35855548
1	37032573	37032912
1	37033611	37033893
1	37318341	37318657
1	37513692	37513924
1	37633989	37634373
1	37764931	37765327
1	37996197	37996402
1	38044281	38044565
1	38045558	38045929
1	38559503	38559729
1	39515601	39515852
1	39525581	39525999
1	39671776	39672060
1	39672367	39672648
1	39683630	39684141
1	39692337	39692540
1	39770311	39770578
1	40317433	40317664
1	40753040	40753312
1	40979041	40979268
1	41046423	41046664
1	41381639	41381849
1	42785359	42785583
1	42957250	42957525
1	43147646	43148056
1	43532410	43532624
1	44406792	44407053
1	44407892	44408439
1	44408678	44409151
1	44417414	44417618
1	44418319	44418600
1	44813448	44813956
1	45326957	45327236
1	45647234	45647464
1	46166837	46167238
1	46448663	46448936
1	46466996	46467220
1	46490557	46491902
1	46492804	46493014
1	47185715	47185989
1	47224769	47225310
1	47230325	47230589
1	47230950	47231259
1	47231498	47231863
1	47432806	47433114
1	47433216	47434713
1	47439580	47440034
1	47444627	47445753
1	47446161	47446480
1	47984298	47984510
1	48777086	48777328
1	50048553	50048789
1	50109590	50109794
1	50415474	50415866
1	50416727	50416929
1	50417153	50417427
1	50417628	50417858
1	50419562	50420179
1	50420756	50421081
1	50422679	50423601
1	50424123	50424588
1	50425196	50426382
1	50427271	50427904
1	50428045	50428384
1	52032746	52033098
1	52602801	52603103
1	52632602	52632970
1	52633543	52633887
1	52843204	52843525
1	53738142	53738406
1	54405028	54405414
1	55049931	55050406
1	56578024	56578224
1	57424545	57425030
1	58576587	58577016
1	58781972	58782240
1	58782876	58783081
1	62194757	62195274
1	63317901	63318231
1	63319923	63320413
1	63320548	63320752
1	63321232	63322000
1	63323401	63323608
1	63324319	63324697
1	63326972	63327242
1	64471603	64471898
1	64967245	64967529
1	65264611	65264942
1	65265851	65266190
1	65524882	65525132
1	65525712	65526019
1	65792313	65792813
1	66532802	66533489
1	66533919	66534131
1	66751991	66752477
1	67307132	67307655
1	67833632	67834014
1	68051461	68051862
1	68230817	68231216
1	69569526	69569882
1	69570012	69570241
1	71046711	71047532
1	71047944	71048252
1	72282296	72282534
1	72283246	72284269
1	72284431	72285011
1	74673700	74673900
1	75125799	75126020
1	75126631	75126838
1	75127784	75128656
1	75130185	75130665
1	75131074	75131327
1	75132083	75133125
1	75133708	75133993
1	75134440	75135509
1	75614726	75615199
1	75616855	75617063
1	76867129	76867961
1	76868790	76869082
1	77282251	77282539
1	77282641	77283099
1	77888464	77888748
1	78491387	78492015
1	81801041	81801283
1	84892616	84892855
1	84893437	84893652
1	84996723	84996990
1	84998152	84998794
1	86156080	86156369
1	87151922	87152303
1	87334183	87334442
1	89634261	89634610
1	90706732	90707481
1	90714662	90714861
1	90716446	90716732
1	90717014	90717265
1	90718455	90718769
1	90718873	90719102
1	90719209	90719438
1	90719864	90720235
1	90723443	90723904
1	90724418	90724952
1	90725230	90727454
1	90728947	90729277
1	90729681	90730143
1	90834432	90834890
1	90835003	90835492
1	90835798	90836072
1	90836278	90836563
1	90850898	90851185
1	91886704	91886955
1	92481012	92481440
1	92481651	92481908
1	92482058	92482991
1	94887001	94887201
1	98045954	98046154
1	98048289	98048539
1	98048663	98048888
1	98049363	98049750
1	98053447	98054195
1	99003947	99004167
1	99004349	99004693
1	99005216	99005868
1	99264571	99264779
1	100539065	100539440
1	100539945	100540329
1	101236891	101237143
1	101237341	101237543
1	101309739	101310005
1	101997070	101997322
1	107056625	107057451
1	107140156	107140684
1	107140853	107141169
1	107963945	107964719
1	107965700	107966027
1	109739653	109739904
1	109740107	109740852
1	110067555	110068695
1	110069564	110070114
1	110083554	110083919
1	110084211	110084496
1	110151101	110151661
1	110606592	110607130
1	110607532	110607976
1	110673164	110674465
1	110780707	110781027
1	110963235	110963899
1	110963999	110964546
1	111346212	111346525
1	111346540	111346977
1	111441654	111441971
1	111988556	111989217
1	112509478	112509866
1	112723058	112723262
1	112744305	112744639
1	114153117	114153841
1	114154077	114155283
1	114669150	114669366
1	115099128	115099373
1	115337492	115338182
1	115650961	115651163
1	115828100	115828664
1	115837696	115838120
1	115838885	115839171
1	115839352	115839556
1	116666126	116666446
1	118184986	118185729
1	118979292	118979805
1	118979960	118980233
1	118982930	118983165
1	118983369	118983846
1	118984105	118985285
1	118986005	118987803
1	118988500	118988828
1	118989210	118989786
1	118989920	118990520
1	118991310	118991552
1	118992022	118992443
1	118993045	118993981
1	118998992	118999479
1	119000435	119001464
1	119005773	119005974
1	119006134	119006641
1	119007081	119007326
1	119007830	119008697
1	121518469	121518731
1	121518846	121519118
1	121519547	121519805
1	149162917	149163127
1	148845051	148845522
1	148809050	148809983
1	146019785	146020071
1	145961965	145962706
1	145961073	145961473
1	147078660	147079387
1	148309921	148310451
1	148318261	148318969
1	145232993	145233322
1	143488363	143488709
1	143667590	143667926
1	143728879	143729226
1	143792317	143792913
1	143831771	143832071
1	143838392	143838732
1	149701410	149701704
1	149740342	149740612
1	149747849	149748195
1	150150944	150151146
1	150281381	150281711
1	150281956	150282219
1	150293645	150294098
1	151060217	151060532
1	151145759	151146210
1	151283179	151283593
1	151368814	151369283
1	151721801	151722107
1	152112520	152112880
1	152189039	152189656
1	152515691	152515921
1	153679582	153679943
1	153968419	153968711
1	154325069	154325337
1	154434436	154434891
1	154760856	154761061
1	155061920	155062183
1	155294694	155295292
1	155320599	155321171
1	155860411	155860698
1	156081381	156081601
1	156420582	156420852
1	156422534	156422814
1	156432737	156432965
1	156437356	156437827
1	156845038	156845450
1	156849059	156849490
1	156859217	156859971
1	156860289	156860543
1	156861089	156861445
1	156920612	156920902
1	156923682	156923990
1	156927232	156927571
1	157993906	157994134
1	158180783	158181029
1	158181415	158181749
1	159171872	159172131
1	160084098	160084481
1	160401252	160401666
1	160982057	160982311
1	161039674	161039964
1	161258666	161258956
1	161259080	161259425
1	161306415	161306618
1	161379129	161379371
1	161525054	161525566
1	161605792	161606274
1	161621117	161621613
1	161725799	161726477
1	161727407	161727838
1	165117498	165117789
1	165234990	165235302
1	165235700	165235914
1	165353451	165354107
1	165354209	165354574
1	165354761	165355616
1	165356170	165356406
1	165356833	165357241
1	165444492	165444707
1	165444902	165445375
1	166165151	166165778
1	166165980	166166186
1	166884018	166884523
1	166947340	166947580
1	167439223	167439685
1	169426921	169427672
1	169460493	169460706
1	170660303	170660663
1	170660812	170661547
1	170662353	170662595
1	170664731	170665110
1	171842246	171842664
1	173669525	173669762
1	174021025	174021264
1	175599250	175599607
1	177164349	177164665
1	177181654	177182023
1	179742704	179743229
1	179744432	179744743
1	180228880	180229250
1	180232757	180233700
1	180235204	180235662
1	180235975	180236187
1	181318133	181318832
1	181483572	181484143
1	181485381	181486125
1	182056861	182057140
1	182614892	182615103
1	182615444	182615694
1	182952498	182952826
1	183416679	183417874
1	183418046	183418288
1	183804919	183805507
1	184036130	184036948
1	184663979	184664242
1	186680292	186680888
1	190475080	190475304
1	190475427	190475772
1	190477958	190478631
1	196608514	196609127
1	197908796	197909096
1	197910124	197910424
1	197911196	197911863
1	197913027	197913819
1	197913977	197914366
1	197918072	197918661
1	197918939	197921590
1	200033808	200034238
1	200034351	200035782
1	200035890	200036365
1	200036596	200036917
1	200038033	200038807
1	200040135	200040425
1	200040656	200041855
1	200041961	200042362
1	200042769	200043399
1	200302461	200302691
1	201115021	201115247
1	201283675	201283931
1	201469573	201469874
1	201540181	201540519
1	201648996	201649347
1	201889370	201889585
1	202710038	202710291
1	202806877	202807273
1	202967859	202968065
1	203026774	203027204
1	203076165	203076589
1	203289708	203289911
1	203324174	203324500
1	203629099	203629540
1	203629718	203630027
1	204151241	204151648
1	204685781	204686117
1	205343205	205343629
1	205455703	205455934
1	205456165	205456399
1	206506973	206507215
1	206558119	206558393
1	206803229	206803439
1	207454710	207454935
1	207495772	207496758
1	207644940	207645500
1	207669123	207669549
1	207669664	207669934
1	207823115	207823346
1	207910569	207910793
1	207911238	207911480
1	207958790	207959146
1	209675518	209675805
1	210252016	210252382
1	210328072	210328291
1	211133148	211133899
1	211479265	211479503
1	212514501	212514755
1	212700560	212701489
1	214187116	214187508
1	215081604	215081955
1	215082147	215082443
1	215083528	215083756
1	217090340	217090541
1	217134308	217134875
1	217135522	217135868
1	217136150	217136993
1	217137231	217138206
1	217140150	217140483
1	218346723	218347164
1	219927837	219928444
1	219928860	219929187
1	220876973	220877605
1	220878362	220879244
1	220880801	220881726
1	220884074	220885120
1	220887297	220888107
1	220888474	220888774
1	220891156	220892186
1	220893581	220894280
1	220894401	220895203
1	220895389	220895934
1	221740936	221741280
1	223364686	223364891
1	223365148	223365365
1	224387283	224387483
1	224432997	224433221
1	224615605	224616136
1	224616637	224617403
1	224617899	224618181
1	224929623	224929912
1	225887370	225887677
1	225939414	225939667
1	226549404	226549641
1	226737658	226738105
1	226986693	226986967
1	227786540	227786896
1	228006135	228006338
1	228007891	228008226
1	228058973	228059237
1	228378756	228379452
1	228415957	228416485
1	228445815	228446565
1	228463812	228464203
1	228464501	228464915
1	228469782	228469999
1	228650161	228650668
1	229407171	229407548
1	229407760	229408069
1	229432836	229433746
1	229433860	229434167
1	230424419	230425398
1	231161413	231161736
1	231162924	231163134
1	232805245	232805461
1	233361797	233361997
1	234531512	234531804
1	234969782	234970267
1	236064157	236064473
1	236065456	236065681
1	236394843	236395178
1	236396006	236396397
1	237041553	237041973
1	237042968	237043263
1	240092377	240092679
1	241356223	241356669
1	242523449	242523762
1	242524045	242524248
1	242525168	242525625
1	242890245	242890679
1	243482848	243483115
1	243849024	243849253
1	243917381	243917896
1	244839463	244839675
1	245155345	245155865
1	245645551	245645800
1	246788774	246789048
1	16693813	16694074
1	16692739	16692939
1	143488188	143488406
1	39515633	39515881
1	16534978	16535288
1	39770382	39770610
1	16872670	16872979
1	16699989	16700201
2	287143	287600
2	468831	469133
2	949444	950024
2	951767	951992
2	1708694	1708953
2	1743010	1743389
2	3483187	3483570
2	5690640	5690984
2	5693775	5694057
2	5697203	5697412
2	7430882	7431231
2	9002904	9003256
2	9318919	9319190
2	9409027	9409390
2	10911809	10912052
2	12715877	12716117
2	12717952	12718682
2	12718886	12719094
2	15942045	15942337
2	17830609	17830975
2	17877564	17878190
2	17880053	17880332
2	19356884	19357636
2	19358782	19359237
2	19360939	19361949
2	19363356	19363659
2	20665035	20665724
2	20667564	20667767
2	20669958	20670645
2	20671100	20671427
2	20671691	20671961
2	24009641	24010020
2	24048851	24049077
2	24330166	24330390
2	25168746	25169006
2	26401737	26402287
2	26693429	26693755
2	26846867	26847533
2	26848427	26848868
2	26849451	26849821
2	26850050	26850417
2	27306943	27307214
2	27308140	27308597
2	27582523	27582934
2	27582958	27583397
2	28547890	28548132
2	29114829	29115166
2	29115961	29116561
2	29919967	29920263
2	29920663	29921310
2	30148279	30148522
2	30230468	30231134
2	31137711	31138209
2	31138836	31139082
2	31233833	31234135
2	37323278	37323655
2	37323780	37324016
2	38038190	38038544
2	38073689	38074816
2	38075625	38076156
2	38960580	38960784
2	39665154	39665383
2	39666688	39667214
2	40451275	40451621
2	40452701	40452912
2	42054172	42054383
2	42492908	42493330
2	42793281	42793515
2	43637779	43638161
2	43676089	43676457
2	44801366	44801701
2	44802887	44803275
2	44928037	44928272
2	44929854	44930883
2	44932289	44933115
2	44934808	44935009
2	44935272	44935724
2	44936074	44936310
2	44937357	44937753
2	44942398	44943145
2	44943890	44944301
2	44949152	44949849
2	44952711	44953179
2	44954329	44955486
2	45000416	45001257
2	45001440	45001725
2	45001846	45002199
2	45004644	45005253
2	45008270	45008991
2	45013326	45013893
2	45014380	45014631
2	45169529	45169894
2	45170491	45171047
2	45652092	45652432
2	45652457	45652759
2	46541400	46541715
2	47521254	47521847
2	47571091	47571709
2	50347128	50347551
2	51032581	51032866
2	54455199	54455653
2	54457915	54458156
2	54725096	54725478
2	55419440	55419643
2	55922322	55922691
2	55923010	55923658
2	58427712	58427967
2	60353267	60353750
2	61144884	61145227
2	63047342	63048208
2	63048691	63048912
2	63052706	63053664
2	63054022	63054806
2	63054909	63055848
2	63056164	63056542
2	63057314	63057663
2	63058291	63058605
2	63058787	63059094
2	63059290	63059671
2	66425657	66425946
2	66426077	66426491
2	66426875	66427161
2	66432871	66433609
2	66434976	66435206
2	66440756	66440970
2	66445898	66446348
2	66575485	66575771
2	66576439	66576792
2	66577131	66577575
2	66577917	66578502
2	66581748	66581995
2	66582575	66583065
2	68319733	68320125
2	69013209	69013472
2	69948959	69949230
2	70767613	70767869
2	70789593	70790080
2	70790704	70790913
2	70887455	70887803
2	70888858	70889187
2	70897164	70897609
2	70899305	70900072
2	70900977	70901275
2	70901485	70901731
2	70907457	70907662
2	70964873	70965365
2	71276754	71277103
2	71453596	71454227
2	71454375	71454600
2	71465824	71466407
2	72143537	72144231
2	72919902	72921131
2	72923657	72924116
2	72924623	72925309
2	72925443	72925875
2	73072101	73072375
2	73202157	73202386
2	73202537	73203018
2	73284796	73284998
2	73291048	73291496
2	73292601	73293276
2	73986266	73986786
2	73987483	73987715
2	73987825	73988050
2	74148229	74148512
2	74415191	74415530
2	74497968	74498302
2	74498684	74499205
2	74500127	74500365
2	74514720	74514996
2	74515505	74515889
2	74516348	74516641
2	74648178	74648435
2	75199211	75199804
2	75200274	75201038
2	75560019	75560355
2	75561078	75561301
2	78993138	78993567
2	78993667	78994199
2	80302294	80303587
2	80304220	80304875
2	85133823	85134153
2	85134343	85134926
2	85135414	85135708
2	85326957	85327397
2	85753081	85753472
2	86788853	86789526
2	86790026	86790492
2	86790878	86791100
2	86791207	86791732
2	86809731	86810002
2	88170517	88170814
2	88283950	88284507
2	88451640	88451853
2	88452909	88453597
2	88549919	88550157
2	95024941	95025446
2	95025740	95025981
2	95026150	95026855
2	95026961	95027376
2	96324927	96325231
2	96325373	96326016
2	96537848	96538668
2	96761997	96762269
2	98346219	98346438
2	98346637	98347030
2	98347340	98347783
2	98909359	98909573
2	98937086	98937436
2	100105609	100105889
2	100321110	100321372
2	100417085	100417306
2	100470995	100471230
2	100924665	100924911
2	104842295	104842545
2	104843383	104844376
2	104852157	104852476
2	104853331	104853602
2	104854577	104854795
2	104856644	104856912
2	104862118	104862326
2	104862677	104862976
2	104863372	104863976
2	104867040	104867248
2	104871840	104872467
2	105143427	105143760
2	105237038	105237467
2	105625694	105625940
2	105746493	105746923
2	106065902	106066245
2	106885899	106886180
2	106887496	106887760
2	107986230	107986606
2	109128019	109128351
2	109128638	109128899
2	111118840	111119601
2	111366185	111366679
2	111899044	111899265
2	112159399	112159749
2	112181415	112181756
2	112583947	112584182
2	113275761	113276171
2	113278217	113278442
2	114662421	114662730
2	115160625	115160926
2	115162584	115162827
2	115163037	115163273
2	117835827	117836590
2	118223615	118223924
2	118224173	118225271
2	118774524	118774739
2	118808518	118808810
2	118832888	118833183
2	118833311	118833519
2	118833933	118834674
2	118835689	118836409
2	118836886	118837280
2	118841408	118841678
2	118841862	118842442
2	118844905	118845558
2	118845710	118845914
2	118846075	118846440
2	118848464	118849522
2	118849750	118850916
2	118851748	118852118
2	118853666	118853891
2	118854033	118854297
2	118854601	118854817
2	118855936	118856302
2	118856582	118858038
2	118858958	118859281
2	119156300	119157169
2	119523761	119523986
2	120343641	120343856
2	120511643	120511857
2	120576900	120577159
2	120587472	120587716
2	120696014	120696255
2	120738639	120739144
2	121281140	121281354
2	124024541	124025010
2	124025489	124025949
2	127024977	127025735
2	127103715	127103922
2	127220739	127221004
2	128317513	128317778
2	128901703	128902365
2	130251881	130252519
2	130755570	130755820
2	130837712	130837931
2	131034396	131034679
2	131040034	131040414
2	132257091	132257381
2	132304583	132304803
2	132645181	132645496
2	132668726	132669676
2	132669803	132670002
2	134717622	134718255
2	134719388	134719775
2	136118809	136119168
2	136423493	136423849
2	136765944	136766272
2	138779443	138779789
2	138779890	138780181
2	142130157	142131465
2	143026434	143026714
2	143936607	143936929
2	144517232	144517511
2	144522756	144523218
2	147843498	147843830
2	148876816	148877178
2	148888024	148888474
2	153476722	153477504
2	153477775	153478712
2	153871282	153871575
2	153872656	153872871
2	153873320	153873535
2	154698771	154699138
2	156321584	156321833
2	156322552	156323098
2	159903686	159904336
2	160269785	160270132
2	161416495	161417555
2	161417716	161417983
2	161424322	161424809
2	161427254	161427531
2	161427696	161427950
2	162073222	162073553
2	162838151	162838385
2	162838509	162838748
2	162839158	162839674
2	163348100	163348476
2	163735685	163736046
2	163737001	163737310
2	164620595	164620968
2	167294073	167294687
2	168006696	168006922
2	169361782	169362167
2	169362781	169363005
2	169768465	169769084
2	170713345	170713589
2	170813382	170813602
2	170813625	170814039
2	170814896	170815592
2	170818430	170818665
2	170819861	170820697
2	170820815	170821271
2	170821472	170821928
2	170822038	170822750
2	170823320	170823563
2	171523105	171523561
2	172081242	172081964
2	172083866	172084557
2	172087531	172088289
2	172088665	172088970
2	172091032	172091242
2	172095974	172096329
2	172096614	172096884
2	172101539	172101794
2	172106037	172106264
2	172107853	172108208
2	172426592	172426997
2	172674568	172674820
2	172736327	172736689
2	174012630	174012916
2	174325948	174326233
2	174326647	174327720
2	174328743	174329221
2	174334991	174335194
2	174335673	174335912
2	174337358	174337828
2	174339164	174339463
2	174340968	174341167
2	174341917	174342137
2	174343600	174343878
2	174343989	174344300
2	174486102	174486471
2	174683128	174683327
2	174729792	174730552
2	176067532	176068215
2	176068405	176068605
2	176073083	176073292
2	176078558	176078996
2	176080741	176081043
2	176081207	176081450
2	176081654	176082063
2	176082413	176083219
2	176083328	176084032
2	176084785	176084984
2	176085290	176085872
2	176087592	176087800
2	176091619	176092428
2	176093135	176093599
2	176098691	176099059
2	176099336	176101152
2	176103940	176104216
2	176104615	176105263
2	176107113	176107614
2	176108782	176109048
2	176112442	176112760
2	176112935	176113247
2	176113943	176114263
2	176114452	176114734
2	176116001	176116765
2	176117099	176117582
2	176119086	176119320
2	176121733	176121948
2	176122723	176123009
2	176123638	176123853
2	176128654	176129438
2	176174861	176175212
2	176177821	176178077
2	176189231	176189831
2	178413668	178413942
2	179861519	179862061
2	181457594	181458040
2	181678034	181678554
2	181681077	181681909
2	181682039	181682246
2	181682417	181683723
2	181684262	181684878
2	181685111	181685515
2	181954391	181954609
2	184597543	184597767
2	185738507	185738747
2	185739074	185739406
2	186849176	186849710
2	189674634	189675156
2	190980146	190980367
2	191151028	191151271
2	191846414	191846784
2	192193295	192193621
2	192194076	192194770
2	192195419	192196207
2	197309936	197310174
2	199461974	199462614
2	199465366	199465729
2	199467658	199467906
2	199469230	199469862
2	199470083	199470532
2	199470637	199471216
2	200585784	200586292
2	201781727	201782117
2	205681576	205682067
2	205686514	205686900
2	205763574	205764050
2	206274240	206274774
2	206442567	206443281
2	206641853	206642153
2	207766776	207766992
2	207767421	207767649
2	208406360	208407397
2	209771465	209771691
2	210224647	210224998
2	210225233	210225626
2	212536343	212537722
2	213284588	213284803
2	215435333	215435789
2	215436576	215437051
2	216372063	216372290
2	216694151	216694579
2	218368816	218369032
2	218782638	218782913
2	218858897	218859315
2	218871824	218872063
2	218879684	218880017
2	218959218	218959587
2	218959987	218960186
2	218960400	218960802
2	218962827	218963382
2	218981971	218982206
2	218982981	218983395
2	218983537	218983884
2	218984412	218984781
2	218992403	218992623
2	218992772	218993234
2	218994941	218995233
2	219041306	219041747
2	219057470	219058090
2	219332325	219332995
2	219358242	219358837
2	219418695	219418919
2	219496923	219497691
2	219514128	219514478
2	219551489	219551708
2	219553033	219553325
2	221570432	221570639
2	221570929	221571142
2	221571378	221571600
2	222289906	222290218
2	222294409	222294630
2	222295188	222295900
2	222296850	222297150
2	222297286	222297604
2	222297776	222297982
2	222298185	222298390
2	222298508	222298709
2	222298870	222299193
2	222299649	222300249
2	222301717	222302345
2	222302452	222302940
2	222303444	222304254
2	222304547	222305132
2	222311573	222312354
2	222312551	222313032
2	222320650	222320849
2	222425243	222425725
2	224039770	224040018
2	225040840	225041438
2	226798280	226798823
2	226835304	226835851
2	227163550	227163886
2	227871374	227871799
2	228181153	228181640
2	228181779	228182091
2	229713132	229713597
2	229715196	229715546
2	230870165	230870522
2	231394571	231394943
2	231398063	231398906
2	231926701	231927558
2	232381736	232381942
2	232386666	232386946
2	232388373	232388582
2	232419182	232419478
2	232419981	232420240
2	232485390	232485599
2	232488062	232488396
2	232633916	232634134
2	233693110	233693309
2	233868095	233868398
2	233939005	233939273
2	234495310	234496473
2	234950672	234951107
2	234974882	234975093
2	235496384	235496653
2	235601001	235601207
2	235677529	235677768
2	235934326	235934531
2	236128417	236128645
2	236164802	236165200
2	236165863	236166456
2	236168936	236169248
2	236169281	236169828
2	236170434	236170677
2	236172651	236173107
2	236179811	236180021
2	236568027	236568593
2	237626680	237626981
2	237691192	237691436
2	238141025	238141346
2	238204485	238204696
2	238846804	238847112
2	238848418	238848705
2	238848857	238849149
2	239252852	239253072
2	239338068	239338341
2	240672345	240672653
2	240821050	240821366
2	241108827	241109150
2	241358648	241358867
2	241803271	241803603
2	241859696	241860041
2	128318232	128318458
2	87584154	87584648
2	27628469	27628725
3	196268	196760
3	2097830	2098060
3	2098212	2098575
3	2099675	2100254
3	3798356	3799079
3	3800519	3801338
3	5095865	5096292
3	6860551	6860792
3	6861557	6862308
3	6862410	6862609
3	8767448	8768030
3	8768250	8769422
3	9168320	9168539
3	9552296	9552669
3	9952405	9952633
3	10815672	10816037
3	10993101	10993798
3	11610187	11610570
3	13073555	13073977
3	13204227	13204532
3	13282011	13282252
3	13879084	13879798
3	13880461	13881074
3	13894985	13895323
3	14810086	14810407
3	14810966	14811486
3	16512488	16513404
3	16513998	16514215
3	18443622	18444274
3	18445832	18446042
3	21750941	21751193
3	21751315	21751584
3	22372003	22372506
3	23611839	23612050
3	24521374	24521578
3	24522007	24522304
3	24829396	24829644
3	26622224	26622450
3	26622615	26622889
3	26623152	26624373
3	27712848	27713377
3	27714480	27714807
3	27720862	27721539
3	27723167	27724370
3	27724495	27724948
3	27729362	27729607
3	27729849	27730290
3	27730841	27731115
3	28575047	28575518
3	28575651	28575889
3	28576364	28576820
3	30894557	30894850
3	31452633	31452919
3	32817507	32817886
3	32818710	32819159
3	32819383	32820282
3	35639741	35640173
3	35664535	35664747
3	36380666	36380928
3	38028852	38029191
3	38029994	38030299
3	39502474	39502857
3	39810073	39810426
3	40387441	40387702
3	42264179	42265002
3	42265106	42265767
3	42501357	42501701
3	42685523	42686090
3	42772818	42773033
3	42773167	42773401
3	42979667	42979908
3	43995459	43995669
3	43996079	43997141
3	43997990	43998647
3	43998882	43999100
3	43999481	43999695
3	44022050	44022451
3	44439737	44439950
3	44555021	44555611
3	44584496	44584713
3	44584848	44585406
3	44685518	44685745
3	44729360	44729588
3	45035579	45035886
3	45226828	45227162
3	46565638	46565910
3	47009502	47009710
3	47579401	47579711
3	48413768	48413995
3	48594451	48594714
3	48656584	48656822
3	48661385	48662353
3	48662896	48663290
3	49276696	49277013
3	49277216	49277488
3	49422411	49422679
3	49531794	49531998
3	49554917	49555273
3	49718615	49719545
3	50155749	50156033
3	50193574	50194257
3	50205265	50205642
3	50275272	50275697
3	50674501	50674783
3	51707137	51707458
3	52406282	52406513
3	52454889	52455140
3	52688314	52688565
3	53496006	53496280
3	54120706	54121672
3	54122985	54123371
3	54123475	54124020
3	55480990	55481317
3	55482005	55482402
3	55486407	55486762
3	55487727	55488067
3	55488551	55489249
3	56800788	56801010
3	57164194	57164702
3	61563477	61563721
3	61564215	61564473
3	62318796	62319611
3	62367638	62367923
3	62368034	62368292
3	62368569	62369032
3	62369204	62369615
3	62369720	62369925
3	62370143	62371577
3	62372663	62372980
3	62373258	62373474
3	62373727	62374265
3	62374644	62375082
3	62378248	62378716
3	62379300	62379614
3	63442465	63442702
3	64444753	64444992
3	64684656	64685146
3	64685413	64685693
3	66418498	66418702
3	68931177	68932114
3	69385692	69386096
3	69541713	69542088
3	71305308	71305510
3	71753205	71753444
3	71784378	71784776
3	71785389	71786038
3	72100629	72101023
3	75906863	75907211
3	79018572	79019073
3	79767108	79768129
3	84958478	84958845
3	87088857	87089752
3	87792925	87793140
3	87793364	87793643
3	89107228	89107681
3	89114487	89115109
3	96813163	96813362
3	96813696	96814231
3	98732159	98732508
3	98733193	98733591
3	98901667	98901904
3	99637681	99638238
3	100334227	100334448
3	100401715	100401915
3	100401930	100402181
3	105353700	105353941
3	107240844	107241078
3	107429401	107429607
3	108219398	108219701
3	109118638	109118873
3	111998887	111999617
3	113212414	113212650
3	113533596	113533832
3	116444836	116445189
3	119230060	119230388
3	119322358	119322634
3	119703108	119703541
3	119809810	119810084
3	119810312	119810585
3	120907697	120907984
3	122183596	122184019
3	122577523	122577834
3	123026055	123026288
3	123450332	123450611
3	123883636	123884073
3	125002001	125002435
3	125056542	125056769
3	126180870	126181266
3	126288483	126288772
3	126356214	126356543
3	126395067	126395360
3	126416253	126416588
3	127135206	127135560
3	127135762	127136115
3	127784443	127784652
3	127914894	127915307
3	128075983	128076602
3	128482110	128482319
3	128483591	128484118
3	128486432	128486658
3	128490154	128490646
3	128490902	128491124
3	128491414	128492406
3	128492693	128492931
3	128493416	128493761
3	128496546	128497766
3	128993588	128993869
3	129000705	129001089
3	129557644	129557895
3	129604909	129605201
3	129605635	129605998
3	129607646	129607948
3	129975175	129976027
3	131527044	131527338
3	133037878	133038306
3	133038908	133039269
3	133674105	133674358
3	133745999	133746306
3	134406795	134407256
3	134650498	134651066
3	134795513	134795841
3	134796199	134796514
3	134796727	134797138
3	136818719	136818976
3	136819206	136819644
3	136820122	136820362
3	137032582	137032954
3	137761717	137762115
3	137763033	137763464
3	137763583	137763950
3	137764906	137765244
3	137765351	137765767
3	137767204	137767520
3	137767652	137767924
3	137768224	137768478
3	137769378	137769856
3	137770211	137770626
3	137771245	137772005
3	138434659	138434913
3	138435306	138435779
3	138936585	138938888
3	138939581	138939894
3	138943087	138943593
3	138944373	138944698
3	138946281	138946577
3	138947157	138947477
3	138949616	138949991
3	138950211	138950593
3	138960323	138960725
3	139539085	139539590
3	139539692	139540031
3	139934321	139934864
3	139935963	139936273
3	139936409	139936708
3	141050611	141051121
3	141051632	141051868
3	141051974	141052772
3	141076955	141077397
3	141384458	141384796
3	141797617	141797864
3	142029809	142030043
3	142149768	142150015
3	142724913	142725159
3	142962960	142963209
3	143118977	143119616
3	143121280	143121554
3	143847896	143848102
3	146469206	146469612
3	146469847	146470064
3	147357145	147357547
3	147358673	147359138
3	147359363	147360060
3	147371169	147371644
3	147384959	147385175
3	147388060	147388404
3	147388636	147388900
3	147392365	147392925
3	147394530	147394905
3	147395306	147395528
3	147395707	147396229
3	147397514	147397775
3	147397979	147398588
3	147405606	147405841
3	147406310	147406544
3	147407205	147407437
3	147410209	147411212
3	147412557	147413032
3	147413180	147413604
3	147414070	147414563
3	147414685	147415107
3	147419012	147419870
3	147421539	147421777
3	147422295	147422521
3	147422968	147423878
3	147424036	147424544
3	148697532	148698362
3	149085642	149086770
3	149493713	149493967
3	149656903	149657386
3	149969921	149970190
3	151084906	151085272
3	152299684	152299925
3	152836140	152836792
3	153163256	153163481
3	154121955	154122367
3	154428361	154429163
3	155745221	155745494
3	156120638	156120837
3	156291110	156292198
3	157437236	157437613
3	157438089	157438579
3	157542763	157543081
3	158094037	158094387
3	158094581	158094866
3	158095818	158096126
3	158098615	158098834
3	158102600	158103815
3	158570737	158571084
3	158800832	158801230
3	159839898	159840578
3	160038959	160039285
3	160226129	160227089
3	160757169	160757793
3	161104481	161105161
3	161105363	161105605
3	165194666	165194958
3	165195136	165196071
3	165197209	165197566
3	167380032	167380342
3	168249051	168249343
3	168249878	168250294
3	169619859	169620069
3	169660971	169661223
3	170418342	170418686
3	170419169	170419918
3	170420141	170420442
3	170584616	170585029
3	171028181	171028442
3	172447602	172448393
3	172448721	172449035
3	172449459	172450114
3	173396285	173396730
3	173397274	173397576
3	173397963	173398470
3	173584514	173584716
3	177194950	177195164
3	179451941	179452175
3	180036407	180036931
3	180679270	180680463
3	180870113	180870441
3	181695146	181695431
3	181695618	181696486
3	181703478	181704055
3	181712581	181713288
3	181719653	181719925
3	181723709	181724741
3	181725100	181725397
3	181726581	181726826
3	181729665	181729905
3	183161810	183162157
3	183427420	183427641
3	183427809	183428113
3	183428975	183429323
3	184017121	184017594
3	184262200	184262537
3	184262700	184263001
3	184275692	184275895
3	184315998	184316214
3	184513297	184513583
3	184557021	184557336
3	184572525	184573019
3	184576781	184577159
3	184579422	184579860
3	184580778	184581403
3	184584005	184584271
3	184584372	184584637
3	184603643	184603871
3	186193420	186194465
3	186361400	186361629
3	186362416	186362665
3	186772815	186773066
3	186929995	186930421
3	186931630	186931959
3	187025090	187025336
3	187139109	187139432
3	187139602	187139871
3	187670079	187670310
3	187935719	187935940
3	192515382	192515767
3	193241431	193241635
3	194306223	194306444
3	194397592	194397885
3	194686949	194687219
3	195906811	195907445
3	195907760	195908165
3	196431025	196431271
3	197773742	197774089
4	124351	124938
4	305460	305759
4	574417	574726
4	577194	577459
4	577572	578039
4	663631	663910
4	664063	664373
4	785006	785457
4	825132	825371
4	946827	947238
4	948622	948918
4	999439	999700
4	1001987	1002451
4	1022366	1022565
4	1167357	1167958
4	1172103	1172350
4	1207528	1207866
4	1208924	1209451
4	1209603	1209915
4	1211993	1212197
4	1404146	1404396
4	1404554	1405060
4	1405283	1405542
4	1407250	1407704
4	1414009	1414208
4	2320201	2320404
4	2416500	2416747
4	2814144	2814372
4	2954796	2955125
4	2964316	2964564
4	3368867	3369346
4	3532901	3533123
4	3767108	3767310
4	3767691	3768005
4	3872029	3872357
4	4227580	4227805
4	4248769	4248980
4	4385575	4386666
4	4853269	4853868
4	4854776	4855012
4	4855189	4855529
4	4857856	4858409
4	4858674	4859079
4	4861089	4861463
4	4862119	4862873
4	4864098	4865268
4	4865419	4866314
4	4866715	4867226
4	4869458	4869799
4	4871489	4871756
4	5051069	5051359
4	5051818	5052263
4	5708015	5708313
4	5708817	5709101
4	5710700	5711007
4	5711619	5711858
4	5888885	5889108
4	5890055	5890638
4	6200910	6201188
4	6221655	6221855
4	6472061	6472286
4	6781194	6781568
4	7041813	7042300
4	7044521	7044897
4	7193127	7193787
4	7772874	7773224
4	7812013	7812376
4	7983378	7983609
4	8199542	8199763
4	8688113	8688448
4	8858042	8858365
4	8858617	8858850
4	8859643	8860348
4	8861812	8862012
4	8872431	8873017
4	8873777	8874107
4	8874288	8874673
4	8891620	8891825
4	8892995	8893214
4	8893392	8894147
4	10117722	10118222
4	10456507	10456788
4	10457475	10457713
4	10461633	10461977
4	13522814	13523664
4	13523772	13524044
4	13527457	13527979
4	13529322	13529593
4	13531164	13531616
4	13534704	13534919
4	13536039	13536394
4	13537590	13537914
4	13539050	13539376
4	13539876	13540358
4	13541989	13542310
4	13542523	13542741
4	13543472	13543843
4	13545054	13545437
4	13546388	13547305
4	14862937	14863214
4	15469448	15469994
4	15778377	15778705
4	15778985	15779312
4	15779453	15779660
4	16082613	16083263
4	16084429	16084670
4	17781021	17781453
4	17781852	17782119
4	20252440	20253087
4	20253286	20253749
4	20254225	20254494
4	20254665	20255055
4	20983993	20984436
4	21304242	21304559
4	21948067	21948414
4	21949210	21949477
4	25655008	25655339
4	26490322	26490532
4	30717902	30718352
4	30720410	30721060
4	30721540	30721927
4	30722206	30723495
4	37243529	37243932
4	37244113	37244476
4	37245076	37245346
4	37889859	37890166
4	41256225	41257407
4	41418461	41418685
4	41644407	41644757
4	41744860	41745073
4	41746417	41746933
4	41747033	41747794
4	41748848	41749379
4	41749543	41749935
4	41750976	41751654
4	41751809	41752015
4	41865283	41865902
4	41866078	41867083
4	41867388	41867669
4	41873324	41873959
4	41878056	41879212
4	41879780	41880326
4	41880435	41880905
4	41882204	41882750
4	42152526	42153084
4	42396390	42396682
4	42396804	42397194
4	42398301	42399226
4	44447371	44447810
4	44448015	44448450
4	46993044	46993535
4	46993643	46994276
4	47031232	47031437
4	47032412	47032923
4	48482739	48483217
4	48483970	48484222
4	48484356	48485120
4	48489544	48490133
4	48494115	48494388
4	48986033	48986610
4	51842049	51842291
4	52051934	52052369
4	52750934	52751256
4	52862452	52862757
4	54093099	54093561
4	54093838	54094325
4	54095432	54095687
4	54100303	54100545
4	54101117	54102179
4	54108966	54109740
4	54226819	54227203
4	54227354	54227811
4	54228156	54228588
4	54230578	54231351
4	54231639	54232358
4	54233966	54234223
4	54656942	54657446
4	55126180	55126461
4	55635202	55635569
4	55793525	55793770
4	56506129	56506379
4	56530228	56530512
4	56530572	56531103
4	56681152	56681414
4	61201339	61201856
4	61202932	61203404
4	65668244	65668669
4	65669095	65669456
4	65670630	65671055
4	71186283	71186497
4	71186732	71187015
4	72031849	72032349
4	72568199	72568534
4	74279994	74280199
4	75515366	75515629
4	75631169	75631409
4	76894502	76894720
4	76948508	76948816
4	78056035	78056275
4	79964407	79964656
4	80182526	80182815
4	80185113	80186141
4	80188735	80189306
4	80189904	80190714
4	80196852	80197354
4	80198042	80198257
4	80201286	80201693
4	80201950	80202356
4	80203421	80203629
4	80207273	80207708
4	80263849	80264086
4	80265669	80266422
4	80267191	80267467
4	80268458	80268717
4	80335551	80335924
4	81031422	81032049
4	81214254	81214841
4	81215595	81215870
4	82562177	82562606
4	82799257	82799582
4	84481218	84481438
4	84481585	84482187
4	84482827	84483236
4	84483783	84484197
4	84493331	84493534
4	84495439	84496200
4	84496423	84497072
4	84498378	84498582
4	84501735	84502234
4	84502999	84503341
4	86360032	86360441
4	88457679	88457984
4	89836248	89836695
4	89837907	89838136
4	92304690	92304993
4	92305199	92306148
4	93827783	93828047
4	93829626	93829976
4	94758992	94759278
4	95546921	95547136
4	95547899	95548516
4	95549434	95550067
4	100189818	100190200
4	100190657	100191284
4	101790943	101791381
4	102761534	102761959
4	103719877	103720165
4	107034041	107034696
4	107035131	107035629
4	107035729	107036001
4	107036610	107037470
4	107721187	107721462
4	107932221	107932542
4	108166317	108166875
4	108171343	108171763
4	108762420	108763167
4	109301602	109302047
4	109302256	109302553
4	109559545	109559801
4	110475925	110476189
4	110609613	110609844
4	110611909	110612502
4	110615963	110616552
4	110618040	110619631
4	110619797	110620077
4	110620609	110621397
4	110622324	110622537
4	110623626	110623985
4	110626442	110626767
4	110628426	110628916
4	110629086	110630014
4	110630487	110631309
4	110631630	110632500
4	110633346	110633624
4	110634106	110634574
4	110638330	110638757
4	110638857	110639219
4	110639603	110640104
4	110640530	110640916
4	112509770	112510042
4	112510671	112511001
4	112511296	112511809
4	112515008	112515224
4	112520418	112520818
4	112521104	112521649
4	113116353	113116581
4	113763088	113763395
4	114597632	114597969
4	120922931	120923346
4	121071020	121071467
4	121072930	121073258
4	121157040	121157408
4	121380348	121380586
4	121380773	121381177
4	121764416	121764780
4	121765299	121765518
4	121949866	121950581
4	125315821	125317775
4	127622681	127622916
4	127623446	127623680
4	133148365	133148728
4	133150075	133150509
4	133150747	133152835
4	137532256	137532535
4	139279271	139279733
4	139279843	139280528
4	139734664	139734925
4	139735140	139735356
4	140373127	140373713
4	140427319	140427601
4	140498176	140498514
4	140567604	140567961
4	140568549	140568853
4	141131993	141132229
4	141635741	141636028
4	143437926	143438148
4	143559054	143559464
4	143559680	143560002
4	143699925	143700453
4	143700931	143701382
4	144644820	144645049
4	144645230	144645548
4	144646883	144647754
4	146633287	146633499
4	146636401	146636611
4	146637081	146637406
4	146638074	146638550
4	146638922	146639135
4	146639752	146639996
4	146640233	146640749
4	146655297	146655679
4	147480923	147481186
4	150580001	150580289
4	152045746	152046275
4	153788341	153788743
4	153789599	153790196
4	153791251	153791751
4	153792045	153792503
4	153792689	153792930
4	154332670	154333451
4	154491035	154491582
4	154492423	154492797
4	154627002	154627381
4	154741915	154742195
4	154742333	154743002
4	154743515	154743847
4	154744250	154744942
4	155207734	155208204
4	155376391	155377209
4	155667147	155667489
4	155667968	155668346
4	155758798	155759071
4	155759618	155759899
4	156972036	156972259
4	157076556	157076819
4	157221467	157221765
4	157222190	157223230
4	162164018	162164293
4	163344527	163344766
4	164383108	164383574
4	164956930	164957280
4	165378783	165379029
4	165872923	165873452
4	165873668	165874142
4	165874757	165875120
4	167233450	167233715
4	167234729	167234930
4	168832685	168832906
4	171812416	171812866
4	173506565	173507178
4	173515948	173516192
4	173516667	173516942
4	173517520	173517875
4	173518575	173519068
4	173519184	173519430
4	173521278	173522078
4	173522279	173523170
4	173523307	173523882
4	173524450	173524933
4	173525099	173525543
4	173525783	173525992
4	173527311	173527694
4	173528216	173529004
4	173530055	173530310
4	173530758	173531509
4	173535129	173535517
4	173537776	173538806
4	174211656	174212037
4	174213672	174214051
4	174214831	174215081
4	174217502	174218403
4	174218726	174218994
4	174828716	174828968
4	174829192	174829717
4	176001300	176001746
4	176065595	176065865
4	176195171	176195489
4	176792027	176792243
4	180058051	180058418
4	180059263	180059525
4	182141135	182141424
4	182142177	182142703
4	182145210	182145458
4	182806669	182806990
4	183099971	183100311
4	183799266	183799494
4	183904985	183905972
4	183906733	183907060
4	185016143	185016696
4	185017567	185017789
4	185018227	185018483
4	185018739	185019083
4	185020151	185020472
4	185020634	185021094
4	185021307	185021522
[truncated: 5,325 more rows]

## Sheet: Hypo
chromosome	Start position	End position
1	2070131	2070331
1	3434936	3435142
1	223230788	223231050
1	3947898	3948142
1	2484412	2484630
1	9231916	9232150
1	94120994	94121236
1	938741	938959
1	235944712	235944915
1	2356713	2356997
1	92217883	92218222
1	27006160	27006360
1	1401213	1401474
1	160139676	160139973
1	229886143	229886436
1	227815508	227815750
1	1044340	1044607
1	3436181	3436443
1	2081983	2082369
1	220889874	220890138
1	6094290	6094542
1	3907657	3907892
1	32330616	32331004
1	44640630	44640937
1	161214373	161214577
1	18839989	18840222
1	53729198	53729406
1	36087086	36087608
1	247534323	247534574
1	964969	965259
1	2326589	2326804
1	36806112	36806460
1	245212595	245212810
1	12191686	12191911
1	171670820	171671206
1	9039438	9039651
1	244378333	244378559
1	10529249	10529452
1	115286228	115286642
1	207645646	207646038
1	45623010	45623226
1	185333065	185333286
1	43899208	43899416
1	3778514	3778719
1	28121132	28121356
1	13699418	13699754
1	15934377	15934734
1	226496288	226496491
1	150557286	150557527
1	2569453	2569859
1	26863312	26863744
1	1218545	1219014
1	20290305	20290512
1	2404681	2404931
1	8335285	8335615
1	16724600	16724827
1	236751521	236751744
1	151613709	151613967
1	21610114	21610343
1	1110584	1110999
1	1930156	1930508
1	2351269	2351486
1	241958526	241958816
1	9715524	9715781
1	44043515	44043904
1	227775401	227775600
1	244054828	244055186
1	53092572	53092799
1	228315963	228316182
1	1047347	1047660
1	91535415	91535647
1	2308124	2308330
1	7442167	7442493
1	224189719	224189960
1	154429080	154429305
1	17823024	17823280
1	86552928	86553571
1	3266173	3266611
1	57015118	57015326
1	111982343	111982710
1	3404688	3404954
1	25113808	25114008
1	6071535	6072009
1	1438969	1439290
1	2239450	2239844
1	160415861	160416119
1	1980627	1981142
1	3267871	3268420
1	227921547	227921792
1	961423	961736
1	230280117	230280384
1	53470504	53470795
1	201786265	201786502
1	3164414	3164728
1	224638099	224638340
1	1313414	1313873
1	2168175	2168497
1	161168308	161168544
1	161605144	161605416
1	228360512	228360743
1	121743202	121743492
1	3030249	3030472
1	3037602	3037899
1	53142329	53142609
1	8325754	8326097
1	11655857	11656115
1	247451353	247451642
1	3240724	3240991
1	2498586	2498842
1	21833551	21833792
1	2440324	2440802
1	15876222	15876525
1	22647414	22647778
1	38559038	38559247
1	1294113	1294411
1	31786565	31786772
1	1373725	1374262
1	204149713	204150068
1	3209284	3209635
1	51594794	51595300
1	58769240	58769461
1	201650378	201650617
1	204979332	204979600
1	2030170	2030388
1	3557507	3557712
1	1442155	1442687
1	43317816	43318039
1	44118215	44118474
1	17717282	17717613
1	247640230	247640664
1	53080823	53081029
1	92029264	92029682
1	245541247	245541447
1	6207506	6207832
1	1760258	1760491
1	36086258	36086514
1	244093114	244093348
1	2385673	2386085
1	3914476	3914802
1	16148618	16148997
1	160370961	160371273
1	226493891	226494260
1	8329620	8330293
1	2180261	2180606
1	156076991	156077631
1	22129461	22129804
1	228333879	228334393
1	203045438	203045684
1	198858877	198859121
1	1319063	1319464
1	3494719	3495075
1	201226820	201227129
1	54390456	54390839
1	17825909	17826176
1	37761699	37762144
1	2029473	2029779
1	228274222	228274616
1	42887502	42887880
1	160285826	160286195
1	1319581	1319946
1	240094131	240094330
1	2144215	2144539
1	245091086	245091398
1	180927444	180927666
1	234811994	234812213
1	3405232	3405818
1	69919463	69919820
1	209172951	209173171
1	20310087	20310312
1	167434554	167434819
1	2075151	2075458
1	200302924	200303141
1	161209212	161209504
1	3690547	3690931
1	205058107	205058448
1	3364057	3364345
1	26554172	26554519
1	237566578	237566811
1	228286045	228286366
1	48758939	48759299
1	165941275	165941865
1	235990820	235991019
1	3737932	3738131
1	3278730	3279007
1	11668701	11668903
1	16491560	16491814
1	31244187	31244413
1	36441000	36441279
1	3188410	3188743
1	26772203	26772501
1	37481432	37481747
1	6098481	6098753
1	151513375	151513635
1	79006874	79007119
1	38579166	38579378
1	64203257	64203641
1	1624619	1624858
1	33625112	33625324
1	116986703	116987131
1	171840575	171840810
1	19084369	19084654
1	18482847	18483111
1	110082604	110082816
1	53460089	53460555
1	6210555	6210797
1	1476076	1476381
1	963280	963950
1	33314455	33314715
1	111852433	111852638
1	91328333	91328600
1	2351679	2351961
1	247517629	247517863
1	42748192	42748419
1	6003365	6003770
1	245672337	245672538
1	204985906	204986588
1	3477915	3478533
1	2910767	2911480
1	42887017	42887393
1	245685261	245685936
1	244155501	244155857
1	3425898	3426163
1	157925115	157925860
1	6588144	6588510
1	18482340	18482746
1	36100246	36100564
1	6604077	6604305
1	209428078	209428527
1	2928266	2928613
1	1763942	1764317
1	51422551	51422903
1	160123134	160123438
1	161227886	161228112
1	2903507	2904060
1	40594558	40594794
1	181413484	181413781
1	5501762	5501978
1	9354845	9355228
1	30841646	30841866
1	2339781	2340227
1	7441501	7442046
1	3402701	3402946
1	3241493	3241807
1	1419615	1419877
1	3128205	3128609
1	228450368	228450623
1	7063072	7063314
1	150557644	150558109
1	205065027	205065249
1	4712598	4713089
1	2027894	2028237
1	205928665	205929315
1	246071747	246071974
1	150558750	150558993
1	4734806	4735064
1	154345803	154346009
1	1928575	1928858
1	153688383	153688655
1	156744942	156745207
1	1975413	1975957
1	2406099	2406319
1	230747064	230747467
1	8302354	8302645
1	2595705	2596083
1	6144101	6144381
1	247449288	247449492
1	5975582	5975781
1	206909041	206909265
1	179593529	179593851
1	182128715	182129099
1	104073059	104073720
1	1927760	1928137
1	42946955	42947159
1	3800419	3800619
1	204978872	204979165
1	6281078	6281282
1	8945174	8945416
1	119713130	119713370
1	3246077	3246456
1	27206350	27206720
1	201368121	201368620
1	41582824	41583064
1	149913577	149913825
1	235418447	235418785
1	247517975	247518283
1	22450816	22451355
1	20685104	20685574
1	7663515	7664531
1	91546157	91546681
1	228293536	228293840
1	30967061	30967304
1	203085595	203086130
1	84754153	84754655
1	111488885	111489129
1	152760484	152760862
1	84755144	84755399
1	25686295	25686544
1	2502733	2503035
1	3647310	3647542
1	2134460	2134836
1	161983737	161984119
1	25027748	25027960
1	7664710	7665092
1	4675985	4676224
1	2339036	2339399
1	3223734	3224359
1	245676858	245677127
1	1955742	1956001
1	110605403	110605718
1	203180508	203180785
1	2347886	2348328
1	245705699	245705903
1	160136141	160136392
1	11501286	11502078
1	117122614	117122933
1	205662584	205663016
1	4772238	4772816
1	230136560	230136877
1	19273382	19273664
1	200991516	200991716
1	154772081	154772388
1	44803546	44803789
1	12527567	12528022
1	245123167	245123370
1	114002560	114002961
1	247415466	247415723
1	159829913	159830247
1	201622694	201623017
1	236109689	236110159
1	16978546	16978768
1	41542176	41542458
1	87336640	87336992
1	3153774	3154284
1	160180057	160180296
1	982812	983381
1	198160431	198160644
1	36853664	36854049
1	161225344	161225607
1	91948402	91948813
1	3173034	3173531
1	6224617	6225120
1	80496085	80496319
1	33334086	33334405
1	17733767	17734074
1	147907747	147908072
1	2479770	2480287
1	75796821	75797030
1	245607559	245607777
1	4018952	4019227
1	5999001	5999202
1	2814730	2815048
1	157100806	157101010
1	2327822	2328029
1	5833730	5833964
1	81503126	81503346
1	37792762	37793038
1	19437952	19438240
1	6072415	6072632
1	16051428	16052023
1	230323027	230323435
1	2175051	2175294
1	3244098	3244351
1	53677094	53677397
1	231021386	231021591
1	48619717	48619925
1	207801838	207802060
1	12104271	12104506
1	6477458	6477726
1	209548146	209548402
1	3976894	3977208
1	14801128	14801422
1	94095245	94095560
1	11858193	11858438
1	246789535	246790204
1	3179729	3180003
1	148997821	148998027
1	161196506	161196739
1	204984040	204984242
1	109658105	109658339
1	44724035	44724303
1	28811402	28811780
1	47986758	47987093
1	3182037	3182357
1	2609504	2609849
1	177032513	177032838
1	2855639	2855969
1	6589026	6589342
1	1461936	1462334
1	3237740	3238137
1	231107174	231107391
1	3190124	3190404
1	2104958	2105224
1	32204970	32205258
1	156838746	156838954
1	16134201	16134564
1	16227753	16228017
1	3398558	3398803
1	219958806	219959027
1	36859837	36860123
1	3556623	3556843
1	44146741	44147186
1	154544033	154544242
1	16021066	16021501
1	29349870	29350476
1	5872247	5872458
1	110608256	110608630
1	24911632	24911862
1	47687536	47687753
1	65565188	65565395
1	3001721	3002253
1	111618986	111619253
1	15937769	15938006
1	26220498	26220896
1	161984714	161984950
1	29317167	29317393
1	177029570	177029772
1	248739745	248740167
1	18365236	18365669
1	205678855	205679239
1	179025011	179025523
1	3139388	3139589
1	14693021	14693549
1	166988985	166989794
1	4601067	4601360
1	42765361	42765689
1	248165501	248165735
1	23798680	23798890
1	11536253	11536565
1	187705708	187706062
1	247938880	247939083
1	247452294	247453040
1	3411878	3412316
1	53297290	53297490
1	34871683	34871910
1	33864093	33864400
1	23804401	23804606
1	160418608	160418850
1	2191057	2191285
1	54018119	54018342
1	1428374	1428601
1	2933614	2934412
1	175153535	175153821
1	206798728	206798930
1	247919845	247920062
1	3091138	3091493
1	64506623	64506857
1	1456805	1457027
1	205069658	205070043
1	247713601	247713829
1	38874315	38874611
1	2150883	2151090
1	2372497	2372937
1	181798392	181798658
1	35869591	35869818
1	3752488	3752754
1	90936354	90936580
1	18374110	18374504
1	2338394	2338603
1	74674504	74674751
1	1514375	1514777
1	55580610	55580902
1	205064241	205064449
1	21550582	21550830
1	118884680	118884894
1	4132786	4133064
1	11766487	11766787
1	3019784	3020099
1	37480668	37480910
1	203223140	203223610
1	10867843	10868142
1	43348405	43348764
1	3080637	3080902
1	231027087	231027684
1	2332951	2333176
1	240591309	240591541
1	230856871	230857196
1	204996863	204997253
1	22589020	22589234
1	41843084	41843312
1	7941278	7941555
1	3242276	3242695
1	3186002	3186788
1	3101111	3101471
1	156873537	156873964
1	7640406	7640615
1	2877077	2877469
1	24325704	24325904
1	222454678	222454958
1	247548809	247549243
1	54850745	54851097
1	2816810	2817022
1	3230791	3231644
1	153776941	153777398
1	115286906	115287236
1	106804669	106804969
1	185044554	185044849
1	159929851	159930285
1	18360423	18360634
1	3195081	3195345
1	17798816	17799295
1	15971958	15972186
1	2570186	2570609
1	209172582	209172797
1	41534803	41535323
1	1279109	1279309
1	3024680	3024929
1	1400802	1401101
1	2251508	2251958
1	3524803	3525330
1	3198324	3199045
1	17363657	17363858
1	3387248	3387559
1	4161253	4161612
1	44412070	44412354
1	17633704	17633965
1	1173142	1173511
1	94540591	94541204
1	94821491	94821729
1	2855258	2855475
1	3142259	3143108
1	9233438	9233644
1	180954548	180955057
1	207453001	207453342
1	59295956	59296181
1	68050056	68050945
1	43590029	43590308
1	234229750	234230011
1	3227030	3227542
1	166070133	166070405
1	33874719	33875042
1	213984959	213985273
1	109544059	109544396
1	3471705	3471950
1	32275280	32275531
1	2982650	2982934
1	91329110	91329392
1	3403912	3404304
1	3194185	3194394
1	41919268	41919588
1	3111838	3112452
1	16207397	16207754
1	3141247	3141599
1	4571200	4571564
1	3243569	3243770
1	205422554	205422754
1	9654149	9654387
1	6145159	6145359
1	2334430	2335153
1	38083652	38083855
1	21933361	21933633
1	179588458	179588661
1	2849902	2850407
1	26189916	26190188
1	12125789	12126047
1	155255806	155256284
1	2233511	2233713
1	9875360	9875571
1	202013093	202013451
1	179818628	179819128
1	3139035	3139262
1	207469798	207470141
1	224766339	224766565
1	9112048	9112371
1	7784565	7784774
1	7348734	7348944
1	32887730	32887996
1	3021984	3022627
1	226974394	226974746
1	155254107	155254354
1	154707688	154708350
1	245516241	245516463
1	1956644	1957014
1	106803785	106804011
1	3223268	3223507
1	2834500	2834764
1	18703180	18703406
1	36483835	36484096
1	236067864	236068122
1	12644036	12644244
1	3206573	3206821
1	228307109	228307418
1	99463861	99464130
1	29311113	29311342
1	2862261	2862570
1	43285693	43285897
1	19272953	19273280
1	204626464	204626810
1	154155385	154155606
1	2477792	2478049
1	153397224	153397448
1	32780764	32781089
1	6491478	6491723
1	110112379	110112671
1	2959982	2960243
1	3543329	3543546
1	3396191	3396400
1	3226289	3226531
1	213983365	213983724
1	16019035	16019241
1	116990701	116990922
1	204946346	204946629
1	178945764	178945972
1	36471885	36472110
1	159713828	159714102
1	153609318	153609614
1	110152012	110152230
1	37795098	37795386
1	3064428	3064635
1	10704667	10704868
1	16981379	16981712
1	109282174	109282466
1	167713211	167713422
1	234027301	234027596
1	2322918	2323319
1	6582026	6582241
1	177970091	177970412
1	232806391	232806612
1	3435692	3436075
1	155961775	155962732
1	3292232	3292663
1	145926735	145926974
1	4517205	4517412
1	171667154	171667354
1	236980710	236980931
1	20242601	20243020
1	110450903	110451296
1	201363592	201363795
1	1925868	1926076
1	19386430	19386756
1	3356029	3356231
1	228144179	228144378
1	110340823	110341072
1	11802774	11802981
1	12549928	12550178
1	153608703	153609060
1	4133679	4133915
1	6961975	6962248
1	3178059	3178323
1	207751272	207751548
1	165900966	165901286
1	105890941	105891686
1	204622208	204622470
1	158642774	158642986
1	202011997	202012247
1	15326650	15326980
1	2466643	2466962
1	202034571	202034810
1	244150346	244150620
1	217132510	217132765
1	54487832	54488064
1	11043351	11043588
1	44810093	44810419
1	2882974	2883212
1	27154037	27154431
1	151764164	151764459
1	227429758	227430042
1	15994539	15994745
1	16004033	16004395
1	228341107	228341333
1	248143767	248144048
1	203493338	203493657
1	228407489	228407802
1	33182918	33183219
1	198983350	198983552
1	156241519	156241819
1	2132265	2132919
1	50414338	50414543
1	215792613	215792812
1	44410641	44410859
1	161198400	161198662
1	3274829	3275138
1	6450714	6451038
1	36482685	36482917
1	65002270	65002664
1	202010604	202010888
1	213983914	213984269
1	980676	981098
1	185963189	185963402
1	1300410	1300685
1	237890487	237890692
1	31815801	31816111
1	111909286	111909589
1	233615284	233615616
1	2496274	2497019
1	2425857	2426145
1	177255881	177256207
1	31939463	31939760
1	203328847	203329073
1	2475295	2475716
1	2497237	2497576
1	244106627	244106841
1	3107353	3107705
1	50024420	50024646
1	205007816	205008177
1	161550468	161550922
1	84253885	84254091
1	184806072	184806312
1	1627866	1628211
1	240207013	240207336
1	25771377	25772052
1	2985314	2985588
1	3183399	3183953
1	212558032	212558369
1	94819624	94819994
1	152708164	152708394
1	3245384	3245647
1	209942051	209942275
1	240491684	240491949
1	3415365	3415659
1	34019604	34019822
1	2233885	2234153
1	248387810	248388109
1	152842463	152842683
1	153390416	153390789
1	8343561	8344020
1	33577682	33577900
1	178061003	178061238
1	53090662	53090869
1	58575587	58575795
1	245234559	245235078
1	204377499	204377699
1	2493184	2493519
1	32886987	32887241
1	54356141	54356975
1	236753330	236753559
1	159900285	159900623
1	58814679	58815015
1	93338418	93338621
1	4771017	4771260
1	1433973	1434310
1	209431812	209432057
1	20070026	20070361
1	230824868	230825083
1	9714652	9714864
1	210302669	210302882
1	45864259	45864674
1	2433822	2434325
1	151197831	151198043
1	179812562	179812849
1	28193806	28194113
1	204981815	204982082
1	185774547	185774750
1	109398422	109398657
1	153627098	153627366
1	159077148	159077507
1	155934821	155935126
1	24108904	24109145
1	43581989	43582298
1	158930678	158930900
1	185565400	185565625
1	37691377	37691590
1	201649791	201650301
1	231336246	231336700
1	5836363	5836747
1	157589132	157589333
1	94121455	94121762
1	236736850	236737133
1	200894774	200895012
1	111141139	111141339
1	3094319	3094583
1	3248625	3248828
1	205664617	205665061
1	211829126	211829819
1	54886215	54886573
1	153680363	153680774
1	41485568	41485842
1	153417661	153417880
1	150630323	150630627
1	217924538	217924801
1	3217559	3217919
1	2330749	2331073
1	18191607	18191850
1	161038267	161038673
1	34926353	34926594
1	231339282	231339600
1	196060983	196061210
1	157690383	157690624
1	183186232	183186497
1	27725108	27725323
1	3293669	3293898
1	2015281	2015511
1	6204821	6205185
1	161038806	161039131
1	1006740	1007300
1	27522582	27522808
1	39789398	39789821
1	1614306	1614709
1	50108712	50108973
1	159147471	159147687
1	212858891	212859235
1	198639034	198639254
1	19274155	19274381
1	153566922	153567148
1	6234597	6235111
1	2231358	2232210
1	158615077	158615381
1	182841343	182841663
1	35932267	35932495
1	242061375	242061612
1	12143515	12143728
1	12540161	12540476
1	20185290	20185774
1	10211782	10212128
1	223771750	223771994
1	47449882	47450307
1	212470061	212470281
1	225700180	225700522
1	183185814	183186114
1	41918590	41918894
1	1013785	1014514
1	245091774	245091989
1	3293007	3293347
1	16145941	16146297
1	177256331	177256581
1	6385642	6386088
1	55039118	55039791
1	10471825	10472074
1	174998738	174999040
1	1780092	1780370
1	108712693	108712947
1	149888661	149889009
1	53238809	53239061
1	211592143	211592357
1	9825227	9825573
1	153441166	153441465
1	112850135	112850770
1	113391903	113392136
1	161540368	161540959
1	153567564	153568289
1	156291316	156291846
1	43270456	43270751
1	209805873	209806129
1	248859481	248859727
1	17308049	17308274
1	19081277	19081878
1	100463773	100464033
1	239387279	239388097
1	222619213	222619426
1	3352615	3352985
1	24322648	24322909
1	156727452	156727669
1	213985385	213985791
1	15346036	15346246
1	153985966	153986322
1	219555593	219555797
1	57623094	57623488
1	214552366	214552614
1	161722122	161722337
1	53237720	53237935
1	44808205	44808428
1	204214171	204214528
1	108830408	108830655
1	153633545	153633837
1	8211954	8212218
1	151058365	151058613
1	200892065	200892490
1	9275646	9275857
1	2451878	2452158
1	151839779	151840249
1	112956572	112957362
1	37690743	37691044
1	155325422	155325622
1	228736338	228736550
1	244801375	244801575
1	108661439	108661756
1	233614202	233614444
1	108660973	108661365
1	65003100	65003468
1	228457934	228458230
1	167121340	167121562
1	235642245	235642593
1	234772364	234772777
2	203237927	203238168
2	1540305	1540788
2	219295751	219295956
2	239144476	239144705
2	233334239	233334595
2	71569164	71569372
2	174585986	174586298
2	236580547	236580778
2	241670022	241670367
2	173159082	173159284
2	232928708	232928921
2	232333705	232334003
2	642192	642540
2	240323368	240323610
2	3256806	3257053
2	209809306	209809576
2	131518005	131518328
2	72132305	72132558
2	10913537	10913981
2	224031154	224031431
2	241997012	241997263
2	97732892	97733218
2	131518452	131518769
2	104026843	104027057
2	135048108	135048341
2	240797766	240797967
2	240744359	240744579
2	239145207	239145612
2	178794955	178795249
2	101033408	101033755
2	239311336	239311544
2	3449007	3449392
2	60585394	60585646
2	63990165	63990382
2	521950	522536
2	426072	426277
2	241725048	241725384
2	241725603	241725924
2	503181	503716
2	68655298	68655547
2	3282735	3282970
2	91588385	91588813
2	135808525	135808751
2	9632178	9632460
2	238716508	238716750
2	241872984	241873299
2	81466918	81467411
2	132347508	132347752
2	27257901	27258203
2	239195287	239195600
2	1979469	1979842
2	33727365	33727889
2	60383074	60383397
2	202169746	202170021
2	241062516	241062925
2	1278894	1279096
2	51027782	51028084
2	70962705	70962965
2	240462146	240462379
2	239903193	239903411
2	97735233	97735449
2	421460	421662
2	69937172	69937388
2	582243	582957
2	2750972	2751358
2	239041277	239041610
2	106841245	106841483
2	557899	558167
2	1512476	1512748
2	156323346	156323633
2	70706195	70706403
2	1676816	1677113
2	7767216	7767671
2	240726732	240727042
2	6495855	6496071
2	2657192	2657464
2	239283654	239283972
2	240245647	240245993
2	240778761	240778976
2	54255636	54255870
2	238128169	238128470
2	241499978	241500298
2	1287578	1287777
2	3147190	3147695
2	130593213	130593464
2	46428756	46429400
2	104456728	104456995
2	127065597	127065830
2	43838720	43838952
2	97732455	97732691
2	10838399	10838693
2	1842792	1843756
2	3476711	3476931
2	164143285	164143617
2	97733437	97733695
2	240777773	240778509
2	218882079	218882321
2	157790948	157791224
2	241991308	241991565
2	241495659	241496086
2	68973649	68973878
2	27275412	27275664
2	1170405	1170704
2	216083584	216083789
2	26704569	26704826
2	1162351	1162691
2	241823959	241824498
2	27627721	27627932
2	439208	439447
2	241811951	241812169
2	138902622	138902886
2	237340894	237341234
2	239736550	239736776
2	219030624	219030827
2	6498869	6499070
2	23687873	23688287
2	88596283	88596610
2	68834149	68834359
2	127656810	127657039
2	24175546	24175874
2	10045528	10045767
2	219516679	219517013
2	216786723	216786985
2	233032297	233032550
2	97723611	97724012
2	241900752	241900964
2	239210491	239210695
2	5556130	5556332
2	23332044	23332773
2	162198179	162198384
2	41697347	41697831
2	119434585	119434856
2	15945607	15945929
2	105241823	105242627
2	241213147	241213401
2	1422192	1422563
2	241996532	241996759
2	110732041	110732312
2	240900628	240900846
2	240574808	240575141
2	239239977	239240358
2	314616	314845
2	239609735	239609973
2	106073099	106073595
2	242011560	242011868
2	219556418	219556652
2	239231843	239232125
2	2115986	2116200
2	241899420	241899661
2	48617574	48618044
2	105241499	105241711
2	55225098	55225321
2	85212742	85212951
2	106160367	106160583
2	1580258	1580521
2	74501936	74502180
2	23420012	23420488
2	97734006	97735111
2	795235	795490
2	237371834	237372405
2	241048466	241048691
2	240159443	240159747
2	8702177	8702563
2	11634091	11634380
2	233967649	233967877
2	240031170	240031402
2	11495901	11496215
2	66444487	66444860
2	239477307	239477640
2	6495330	6495684
2	241666140	241666394
2	239160601	239160824
2	156327626	156328042
2	921068	921287
2	81194474	81194919
2	233289719	233290042
2	71899045	71899293
2	1937199	1937871
2	233982846	233983200
2	241901158	241901850
2	96864862	96865064
2	25121273	25121645
2	1262574	1262889
2	1621200	1621561
2	219539643	219539894
2	30992848	30993065
2	241652990	241653434
2	236333795	236334005
2	233326935	233327256
2	38239751	38240116
2	225581942	225582317
2	102250358	102250564
2	201949407	201949801
2	219514891	219515289
2	241666665	241667117
2	240134937	240135304
2	249792	250004
2	241892940	241893383
2	97761373	97761615
2	235734774	235735221
2	1728298	1728705
2	196591076	196591482
2	236972037	236972240
2	191881225	191881596
2	219632566	219632786
2	238231092	238231341
2	239578057	239578556
2	127043313	127043761
2	96669211	96669587
2	1352923	1353639
2	1414211	1414438
2	2708819	2709197
2	74556188	74556455
2	120654056	120654484
2	171586263	171586522
2	237365711	237365962
2	217848777	217848986
2	167550828	167551052
2	97737454	97737835
2	207421488	207421726
2	52572028	52572447
2	3633967	3634169
2	2889329	2889876
2	219631751	219632001
2	232662225	232662431
2	105962191	105962423
2	3637572	3637841
2	70949122	70949407
2	129754514	129754724
2	100007164	100007602
2	219208547	219208825
2	72826362	72826593
2	118376360	118376810
2	21044704	21045011
2	96860699	96860967
2	2189679	2189944
2	238890762	238891330
2	112721735	112722059
2	237387644	237388135
2	3599173	3599374
2	1483596	1483835
2	218258905	218259162
2	219450665	219450940
2	240786412	240786637
2	113978959	113979165
2	130761008	130761221
2	88857990	88858193
2	237374438	237374821
2	3041308	3041577
2	132332442	132332891
2	10831158	10831387
2	127169334	127169768
2	119639200	119639404
2	29032334	29032560
2	73849335	73849606
2	748706	749026
2	98932470	98932690
2	130728538	130728776
2	68645992	68646218
2	237056462	237056988
2	11618506	11618891
2	120984532	120984856
2	1539382	1539792
2	382057	382398
2	231153301	231153518
2	241869467	241869720
2	628819	629226
2	97713229	97713691
2	28338580	28338824
2	232874641	232874871
2	130288399	130288598
2	173431749	173432230
2	38748916	38749339
2	2961875	2962102
2	241816086	241816318
2	241499622	241499866
2	120614181	120614621
2	5982421	5982683
2	98229274	98229526
2	871056	871469
2	241820251	241820464
2	240156554	240156831
2	37973691	37973922
2	81481440	81481901
2	81196392	81196803
2	216859897	216860215
2	66443176	66443386
2	239660702	239660917
2	2731527	2732464
2	97760560	97760858
2	1561956	1562269
2	43040112	43040382
2	98312221	98312462
2	217991401	217991722
2	19857916	19858170
2	240918776	240919247
2	237886137	237886340
2	96858983	96859314
2	241048021	241048302
2	1484309	1484803
2	238926206	238926429
2	3145747	3146099
2	109318257	109318462
2	230889996	230890224
2	130918422	130918801
2	22187866	22188211
2	7032100	7032615
2	2398484	2398923
2	240725160	240725446
2	218391157	218391465
2	2871955	2872285
2	241843339	241843692
2	241065118	241065596
2	106538864	106539070
2	102335778	102335986
2	388234	388447
2	26674859	26675137
2	53641634	53641833
2	120978014	120978563
2	121737814	121738048
2	1022246	1022503
2	219567447	219567745
2	94993090	94993342
2	120349806	120350012
2	239383523	239383772
2	132782786	132783001
2	240918346	240918662
2	1922519	1923193
2	160491951	160492335
2	37195441	37195691
2	237334708	237335014
2	217890605	217890845
2	554537	554743
2	11747811	11748110
2	221569371	221569788
2	241813068	241813523
2	31141514	31141735
2	172079611	172079922
2	236455575	236455785
2	37816593	37816820
2	66445106	66445657
2	26763305	26763737
2	160271317	160271702
2	242035270	242035554
2	230864057	230864664
2	237433071	237433280
2	216034597	216034969
2	1747247	1747619
2	239230538	239230887
2	8584106	8584697
2	241200152	241200416
2	239728081	239728653
2	130844299	130844506
2	114123030	114123339
2	118942010	118942214
2	100470295	100470502
2	1502800	1503431
2	50620013	50620213
2	241198786	241199210
2	126771781	126771981
2	496774	497418
2	85584689	85584901
2	113668905	113669108
2	74924913	74925214
2	176150222	176150526
2	235968635	235968864
2	8676148	8676479
2	154699641	154699987
2	238926797	238927075
2	48916181	48916551
2	27304971	27305230
2	55224159	55224555
2	100821983	100822239
2	708607	709177
2	47526868	47527073
2	33133774	33133993
2	241833926	241834382
2	25250442	25250974
2	2731030	2731342
2	227471210	227471555
2	394140	394599
2	11748541	11748957
2	102006749	102007092
2	226796004	226798189
2	131423884	131424091
2	169426385	169426589
2	1572289	1572490
2	397601	397890
2	100426521	100426728
2	620045	620353
2	48582165	48582432
2	233307301	233307563
2	6494277	6494527
2	120797016	120797351
2	95288020	95288471
2	3453605	3453822
2	7077979	7078349
2	241617910	241618141
2	96669785	96670256
2	3656882	3657191
2	237264723	237265143
2	5932528	5932802
2	142996000	142996211
2	120358811	120359148
2	106342796	106343070
2	240364052	240364256
2	1644446	1644741
2	179429137	179429495
2	71575814	71576156
2	128790348	128790698
2	27442662	27442931
2	166610053	166610266
2	907862	908082
2	6770388	6770611
2	11682321	11682571
2	240565176	240565401
2	21636318	21636519
2	240725910	240726156
2	7725322	7725523
2	237330575	237330799
2	241050994	241051268
2	228688591	228688801
2	239247107	239247572
2	74555798	74556062
2	1912722	1912990
2	239231325	239231733
2	23524225	23524585
2	133517743	133517978
2	46827650	46828000
2	387882	388122
2	68445574	68445789
2	4108565	4108917
2	240623311	240623592
2	232604558	232604766
2	794695	794928
2	219563334	219563667
2	11024356	11024606
2	120566828	120567030
2	130332260	130332555
2	11850137	11850353
2	1739142	1739370
2	490124	490434
2	236633914	236634162
2	112643764	112644126
2	234437485	234437693
2	174025517	174025806
2	417732	418076
2	1823576	1823823
2	112435133	112435358
2	71852120	71852446
2	240907379	240907591
2	235765390	235765653
2	120710213	120710656
2	174025034	174025268
2	238121938	238122149
2	46914602	46914948
2	98772645	98772884
2	3725078	3725338
2	1664980	1665194
2	1793836	1794042
2	3060067	3060361
2	219565190	219565572
2	203432	203818
2	170717580	170717794
2	148885420	148885653
2	219562409	219562738
2	130966872	130967350
2	73644539	73644913
2	66427909	66428140
2	127417473	127417725
2	242042886	242043122
2	1160436	1160647
2	240798486	240798786
2	219219123	219219687
2	5314726	5314991
2	238131206	238131442
2	240557198	240557542
2	11616898	11617097
2	112345448	112345944
2	61179042	61179436
2	239762408	239762781
2	105399249	105399892
2	47033222	47033455
2	236211337	236211763
2	1795597	1795805
2	169427356	169427706
2	240959065	240959279
2	216082518	216082872
2	240932193	240932430
2	821386	821625
2	25229388	25229601
2	74415853	74416125
2	81197103	81197333
2	216259268	216259542
2	120239360	120239763
2	182866061	182866346
2	1413258	1413501
2	219433951	219434214
2	237537876	237538132
2	219243261	219243650
2	240145128	240145627
2	81199197	81199547
2	23360892	23361140
2	594372	594665
2	15664547	15664809
2	233965188	233965590
2	207930950	207931215
2	241853593	241853921
2	26456438	26456651
2	151526469	151526767
2	3492996	3493301
2	240589362	240589844
2	1101693	1101913
2	2709519	2709726
2	172061036	172061317
2	240722923	240723244
2	241235180	241235546
2	108620447	108620657
2	67561375	67561754
2	1230527	1230784
2	120254015	120254448
2	240895580	240895851
2	106833935	106834134
2	241946570	241946778
2	237073282	237073674
2	240140641	240141066
2	238434906	238435184
2	1912159	1912476
2	240771809	240772113
2	38956902	38957118
2	239728765	239729024
2	64606688	64606993
2	143743413	143743666
2	217801213	217801421
2	224401462	224402265
2	317258	318125
2	241872341	241872696
2	121088915	121089242
2	1513202	1513436
2	127418114	127418330
2	172894893	172895238
2	100606532	100606816
2	130373075	130373300
2	73213304	73213632
2	37190595	37190867
2	112721133	112721400
2	217937300	217937751
2	100391757	100392138
2	24828045	24828352
2	240043468	240043698
2	91744863	91745165
2	1422875	1423074
2	10449831	10450225
2	2565713	2566135
2	1207931	1208400
2	103176678	103177161
2	218290435	218290746
2	170718035	170718475
2	776602	776953
2	1208572	1208788
2	3601618	3601818
2	66508562	66508761
2	130252790	130253018
2	104027167	104027387
2	119432399	119433061
2	96304644	96304985
2	240144338	240144570
2	240720808	240721033
2	363890	364417
2	10301671	10301883
2	148882044	148882398
2	219444682	219444917
2	190646909	190647112
2	230823483	230823694
2	174796775	174796975
2	29017815	29018055
2	100393299	100393631
2	108377856	108378167
2	50773793	50774013
2	208145932	208146408
2	489262	489468
2	13007463	13007726
2	231192461	231192669
2	927365	927751
2	910482	911336
2	71468438	71468653
2	101342530	101342729
2	149587923	149588374
2	230225615	230225822
2	11586778	11587016
2	545395	545737
2	215929911	215930111
2	127388696	127388990
2	232890886	232891329
2	128348741	128348942
2	106585773	106585973
2	44167242	44167609
2	240295690	240295958
2	1373671	1374160
2	241050479	241050705
2	206410315	206410691
2	171999028	171999431
2	127681123	127681447
2	10083946	10084198
2	8693121	8693418
2	54483248	54483524
2	47225379	47225599
2	101435038	101435341
2	104755399	104755808
2	215394154	215394416
2	10548534	10548923
2	203535882	203536135
2	28395462	28395845
2	232482435	232482745
2	104658054	104658290
2	240324414	240324804
2	101149764	101150320
2	80870118	80870375
2	9136232	9136470
2	119148329	119148540
2	238439439	238439840
2	85288278	85288485
2	95158412	95158612
2	234329241	234329558
2	104796818	104797021
2	236264130	236264479
2	49154984	49155285
2	242011985	242012283
2	237156712	237156971
2	3667305	3667526
2	88933004	88933207
2	3778986	3779193
2	232902124	232902408
2	240787087	240787311
2	31582225	31582537
2	178479545	178479999
2	91574135	91574402
2	96305951	96306151
2	231780132	231780382
2	1207518	1207788
2	219207718	219208032
2	172465494	172465697
2	231662628	231663154
2	218216442	218216663
2	26563015	26563233
2	78780625	78780964
2	218065638	218065886
2	3725653	3725918
2	1494027	1494435
2	10547975	10548245
2	27891483	27891848
2	3974140	3974420
2	218072259	218072581
2	1626016	1626409
2	96933912	96934177
2	42102301	42102621
2	64992840	64993144
2	3585727	3585963
2	95388653	95389366
2	96505401	96505713
2	226790881	226791086
2	3448554	3448870
2	216632610	216632865
2	54953232	54953485
2	1824285	1824518
2	121282796	121283023
2	145007096	145007375
2	9820420	9820649
2	226794921	226795143
2	233418998	233419267
2	174247632	174247861
2	43101125	43101618
2	10008657	10008857
2	9002269	9002499
2	20593164	20593418
2	4003036	4003262
2	69387814	69388013
2	37689141	37689354
2	178927349	178927564
2	95312426	95312752
2	191678993	191679218
2	11777145	11777584
2	226795436	226795896
2	201260366	201260603
2	74503431	74504287
2	160270933	160271214
2	164622256	164622457
2	235501094	235501300
2	3605647	3605894
2	70472589	70472793
2	74440946	74441530
2	126678757	126679040
2	110115153	110115388
2	240931366	240931684
2	240565517	240565797
2	90046117	90046458
2	73983537	73983787
2	240604383	240604611
2	5672289	5672520
2	22376724	22376973
2	12770786	12771039
2	9103316	9103742
2	120792019	120792446
2	120466029	120466389
2	24490165	24490422
2	219400345	219400735
2	207767870	207768286
2	41877277	41877618
2	168802372	168802612
2	55047729	55047928
2	129723330	129723553
2	492645	492901
2	1818663	1818887
2	73642572	73642840
2	237858474	237858860
2	47369731	47370117
2	186589277	186589533
2	65070421	65070748
2	42811179	42811531
2	105438436	105438697
2	232856745	232856978
2	10044312	10044575
2	170928381	170928615
2	240868443	240868787
2	85421259	85421481
2	241985223	241985445
2	85765409	85765633
2	126659171	126659389
2	238239002	238239223
2	46073514	46073830
2	112647075	112647552
2	237968329	237968534
2	91593651	91593875
2	137964572	137964935
2	74441807	74442477
2	14632036	14632458
2	234981075	234981734
2	132346960	132347247
2	199456348	199456768
2	239285765	239285966
2	172968098	172968315
2	33134132	33134658
2	64453565	64453799
2	231426044	231426260
2	44061797	44062115
2	132347197	132347564
2	172429491	172429765
2	28394584	28394975
2	105397429	105397689
2	48313652	48313918
2	30026590	30026802
2	30026914	30027145
2	130371854	130372109
2	149329053	149329347
2	126657807	126658169
2	233060364	233060637
2	158458642	158458852
2	30137084	30137303
2	97709992	97710210
2	157838560	157838786
2	237435016	237435465
2	120442247	120442446
2	9102972	9103203
2	199455730	199455941
2	231614949	231615195
2	10057303	10057506
2	70085034	70085369
2	105396713	105396971
2	1625562	1625824
2	14635067	14635352
2	235494659	235495302
2	150485258	150485892
2	231707512	231707894
2	170715573	170715911
2	106269705	106270082
2	113198679	113198970
2	70086032	70086372
2	239275280	239275503
2	20579349	20579562
2	14634565	14634847
2	154697742	154697970
3	184316906	184317166
3	195869967	195870175
3	50330441	50330676
3	52288765	52289093
3	150779564	150779837
3	14513101	14513382
3	130649198	130649562
3	69180952	69181263
3	32891549	32891803
3	143176773	143176986
3	138928952	138929331
3	52520367	52520589
3	48572133	48572381
3	63995561	63995805
3	52246849	52247082
3	166181855	166182129
3	195860123	195860433
3	87761901	87762102
3	29643470	29643781
3	140682694	140682946
3	113279085	113279527
3	9216580	9216791
3	113623419	113623655
3	94938141	94938359
3	2511263	2511670
3	180828902	180829128
3	52523037	52523261
3	126518447	126518650
3	139044719	139045352
3	138010068	138010510
3	138103703	138103913
3	104502979	104503541
3	195337727	195338026
3	127676039	127676411
3	52841967	52842294
3	50607630	50608055
3	194351338	194351605
3	195872768	195873030
3	52388376	52388614
3	84125888	84126112
3	123699665	123699867
3	13854496	13854763
3	128462649	128463294
3	55470067	55470628
3	49657223	49657639
3	129633064	129633439
3	143176414	143176656
3	10290601	10290823
3	190614381	190614610
3	179800888	179801096
3	114239057	114239287
3	73110722	73110995
3	14767789	14768092
3	38550999	38551392
3	8426720	8426946
3	129277918	129278213
3	50319753	50320252
3	129532261	129532479
3	164001365	164001641
3	127287620	127287839
3	4673157	4673431
3	194359741	194360117
3	13341926	13342191
3	51712974	51713254
3	195873259	195873640
3	39154424	39154632
3	37765743	37766196
3	125959675	125959905
3	58536940	58537155
3	195879592	195880021
3	126988884	126989400
3	38793625	38793857
3	126300816	126301087
3	35744353	35744579
3	22989775	22990037
3	122230213	122230445
3	10410591	10410809
3	138451756	138452124
3	10629045	10629318
3	64561619	64561818
3	52824079	52824617
3	134312622	134312864
3	123143981	123144180
3	52794517	52794803
3	184277675	184278187
3	53666115	53666443
3	13019224	13019484
3	107882187	107882437
3	149198738	149198944
3	8745482	8745925
3	120452011	120452230
3	124268745	124269086
3	180829629	180829930
3	124094537	124094902
3	49717889	49718290
3	146921418	146921649
3	127824536	127824753
3	36737221	36737553
3	113284079	113284464
3	184379381	184379664
3	197022338	197022560
3	49642688	49643054
3	124384586	124384917
3	50276671	50276978
3	69879030	69879388
3	77097889	77098324
3	13932078	13932329
3	196660047	196660741
3	65356970	65357297
3	52825901	52826221
3	14820445	14821314
3	16882981	16883556
3	160450652	160450871
3	52843144	52843480
3	52703808	52704012
3	120805384	120805605
3	46576888	46577179
3	47848771	47848980
3	46506207	46506455
3	130892516	130892770
3	195886111	195886398
3	126415549	126415943
3	11038069	11038282
3	52801012	52801328
3	69741264	69741623
3	49660802	49661009
3	49861457	49861871
3	121644688	121644902
3	57163316	57163642
3	48593008	48593231
3	111540971	111541173
3	13474124	13474327
3	13818697	13819385
3	69012378	69012680
3	63913418	63913706
3	9748623	9748849
3	55483586	55483891
3	14818976	14819270
3	128865410	128865611
3	15499728	15499951
3	43285547	43285921
3	58236348	58236591
3	196226898	196227704
3	170360418	170360682
3	191952617	191953100
3	123287179	123287527
3	180616617	180616866
3	46577640	46577992
3	13934012	13934454
3	197457456	197457779
3	10293020	10293318
3	170908908	170909657
3	12815083	12815426
3	112639387	112639807
3	51710873	51711101
3	46464287	46464549
3	11036933	11037294
3	186243447	186243653
3	48695253	48695463
3	184773326	184774011
3	11037644	11037918
3	148992802	148993091
3	48585367	48585602
3	180324838	180325093
3	96349280	96349491
3	11568631	11568891
3	11721120	11721326
3	183252677	183252941
3	58491041	58491474
3	58211133	58211394
3	151249880	151250113
3	46902110	46902544
3	129597865	129598086
3	13936320	13936639
3	49121584	49121896
3	14573583	14574253
3	106900989	106901230
3	127537201	127537429
3	11899033	11899345
3	11551067	11551272
3	134797843	134798224
3	55647735	55648122
3	4831325	4831750
3	186613016	186613238
3	54928152	54928538
3	180909443	180909669
3	4887216	4887421
3	50217697	50217965
3	141076095	141076382
3	52814225	52814472
3	138350397	138350607
3	38116459	38116745
3	184106833	184107044
3	134797535	134797741
3	13570508	13571028
3	128507657	128507976
3	59405401	59405610
3	9916603	9916919
3	49652152	49652483
3	49198901	49199480
3	52820282	52820828
3	189099137	189099430
3	4794266	4794533
3	39150718	39150923
3	184386652	184386914
3	179267010	179267318
3	128994755	128994960
3	113441225	113441975
3	124384051	124384306
3	43104739	43105427
3	120387808	120388047
3	127002276	127002556
3	42658078	42658363
3	49199673	49200044
3	172258158	172258372
3	42697099	42697692
3	180828497	180828796
3	4710231	4710436
3	141776354	141776721
3	32237437	32237780
3	106899076	106899291
3	10764468	10765174
3	52534280	52534818
3	187701976	187702234
3	133410308	133410805
3	71432118	71432336
3	65597560	65597920
3	113273946	113274252
3	101687314	101687757
3	11757417	11757682
3	128575963	128576203
3	197004280	197004826
3	52827098	52827789
3	52518489	52518790
3	13276719	13276932
3	196323672	196324032
3	38010052	38010511
3	186493842	186494153
3	126476636	126476895
3	52783961	52784303
3	123649896	123650144
3	195877303	195877504
3	19946004	19946216
3	124780983	124781248
3	127390712	127390936
3	10444348	10444550
3	183825910	183826542
3	128849735	128850103
3	58742335	58742544
3	13171859	13172073
3	196210955	196211331
3	42702166	42702430
3	179654558	179654820
3	50192047	50192364
3	122912218	122912566
3	13041252	13042008
3	38347736	38348002
3	8645548	8645767
3	170322610	170322835
3	141367149	141367432
3	179974419	179974666
3	50172857	50173079
3	10332384	10332796
3	126056477	126057024
3	49553233	49553764
3	35679546	35679838
3	160870266	160870481
3	11017110	11017398
3	52535032	52535233
3	76310241	76310470
3	46406898	46407141
3	55767380	55767594
3	149475231	149475506
3	9192209	9192443
3	98783167	98783443
3	35743540	35743763
3	13053220	13053498
3	48564144	48564666
3	115810561	115810770
3	76310576	76310876
3	40388160	40388391
3	197001862	197002124
3	185727973	185728235
3	183809571	183809772
3	183265342	183265559
3	133409971	133410197
3	187703057	187703323
3	10023522	10023798
3	119781840	119782416
3	86989794	86990120
3	142780673	142780946
3	123068408	123068670
3	12737956	12738292
3	1092845	1093047
3	187668978	187669228
3	196180143	196180356
3	119013500	119013764
3	106901958	106902217
3	50358092	50358297
3	129494951	129495162
3	184185240	184185528
3	133393806	133394029
3	112085737	112086090
3	194487554	194487981
3	134794568	134794843
3	59818588	59818789
3	72447536	72447876
3	1400325	1400668
3	54177296	54177746
3	55491325	55491567
3	133746825	133747411
3	129388762	129388970
3	194142464	194142716
3	125213015	125213298
3	183400396	183400683
3	112182916	112183115
3	52299323	52299766
3	49028220	49028432
3	190321560	190321809
3	10817400	10817678
3	10995889	10996107
3	193379933	193380191
3	9280078	9280290
3	96776075	96776298
3	71755055	71755518
3	4867700	4868186
3	22371192	22371504
3	52226075	52226417
3	141147647	141147887
3	123304549	123304769
3	134373152	134373788
3	66997329	66997566
3	131361172	131361392
3	13637528	13637972
3	191198609	191198839
3	16511961	16512324
3	11899492	11899719
3	52998623	52999131
3	150520297	150520566
3	2510498	2510712
3	158731420	158731789
3	179897139	179897434
3	46312347	46312556
3	52046625	52046880
3	13277797	13278173
3	49902381	49903593
[truncated: 8,880 more rows]
