# Supplementary material for: HBCR_DMR: A Hybrid Method Based on Beta-Binomial Bayesian Hierarchical Model and Combination of Ranking Method to Detect Differential Methylation Regions in Bisulfite Sequencing Data
Source: J Pers Med. 2024 Mar 29;14(4):361. doi: 10.3390/jpm14040361 (PMC11051304; doi:10.3390/jpm14040361)
Supplement: Supplementary file 1 [file jpm-14-00361-s001.zip › S4.xlsx]

## Sheet: Sheet1
Chr	Strand	RStart	REnd	Pvalue	FDR	length	Number of CpGs	Fold difference	Fisher ratio	Methylation fold change	Absolute methylation difference	Name	GeneSymbol	InsideGene	Dist2Gene	Dist2TSS	TSSName	Promoter	Overlap	CPG_Island	Overlap	Enhancer	Overlap	Exon	Overlap	Intron	Overlap	Intergenic	Overlap	NShore	Overlap	NShelf	Overlap	SShore	Overlap	SShelf	Overlap
10	OB	7452243	7452499	1.09296e-14	6.11137e-14	257	21	1.03861	1.76657	38.239	0.28344	uc001ijn.2	SFMBT2	1	0	148732	ITIH5	1	1	1	1	0	0	0	0	0	0	1	1	0	0	0	0	0	0	0	0
12	OB	24715833	24716098	1.03732e-07	3.28334e-07	266	15	1.08414	0.710948	22.803	0.222666	uc001rfx.4	SOX5	0	450	3799	LINC00477	1	1	1	1	0	0	0	0	0	0	1	1	0	0	0	0	0	0	0	0
19	OB	22034731	22034990	1.4666e-13	8.92826e-13	260	19	1.01529	2.10329	21.4968	0.307864	uc010ecv.4	ZNF43	0.538462	0	46981	ZNF43	1	1	1	0.819231	0	0	1	0.538462	0	0	1	0.465385	0	0	0	0	1	0.180769	0	0
1	OB	49242758	49243000	3.91593e-05	7.84466e-05	243	11	1.15201	0.805779	21.4447	0.19022	uc001crv.1	AGBL4	1	0	49564	BEND5	1	1	1	0.218107	0	0	0	0	0	0	1	1	0	0	0	0	1	0.781893	0	0
12	OB	24715169	24715370	6.90649e-08	2.24461e-07	202	17	1.06533	0.74935	21.421	0.191268	uc001rfx.4	SOX5	1	0	4527	LINC00477	1	0.925743	1	1	0	0	1	0.519802	0	0	1	0.485149	0	0	0	0	0	0	0	0
